# Supplementary material for: Targeting the stringent response alters gene expression and extracellular vesicle RNA in Staphylococcus aureus
Source: Microbiol Spectr. 2026 Jun 15;14(7):e00359-26. doi: 10.1128/spectrum.00359-26 (PMC13340242; doi:10.1128/spectrum.00359-26)
Supplement: Table S1 — Primer sequences. [file spectrum.00359-26-s0001.xlsx]

## Sheet: Supplementary Table S1
Supplementary Table S1. Primer sequences.
Primer	Sequence (5’3’)
aur-fwd	TGAGCACTTTATCACCAGCAGC
aur-rev	TGCTTTGACCGCATCACTCT
brnQ1-fwd	GTAAAGCCCAACCAACAGGT
brnQ1-rev	TCATCGTAGGTTTAACAGCA
fnbA-fwd	ACACAAGTTGAAGTGGCACAGC
fnbA-rev	CCACTTTCGCGTTACTAGCTTC
icaA-fwd	AAGTGCAGTTGTCGACGTTG
icaA-rev	CATGGCAAGCGGTTCATACT
ilvC-fwd	AAACGGACGCTTTACAAGGC
ilvC-rev	GCGAATGCCGATGACTACATCA
infB-fwd	CCGATGATTATGGCGTTGAG
infB-rev	GTCTCTCAATTGCCTCTGGATC
pyk-fwd	TCTATGCAACGTAACCCACG
pyk-rev	CAGCAGCAGTTTCACCAGAT
sspa-fwd	GCAACTTTGACAACAGCGACAC
sspa-rev	TGCTGTTTGCTTGACTGCGT
