# Supplementary material for: Targeting the stringent response alters gene expression and extracellular vesicle RNA in Staphylococcus aureus
Source: Microbiol Spectr. 2026 Jun 15;14(7):e00359-26. doi: 10.1128/spectrum.00359-26 (PMC13340242; doi:10.1128/spectrum.00359-26)
Supplement: Supplemental Tables — Tables S2 to S4. [file spectrum.00359-26-s0004.xlsx]

## Sheet: Supplemental Table Information
Supplementary Table S2:	RNAseq of wild-type untreated vs treated with mupirocin
Supplementary Table S3:	RNAseq of RSH mutant untreated vs treated with mupirocin
Supplementary Table S4:	Combined fold-changes and P-values from S2 and S3
Column	Column header	Description
A	gene	Gene loci for S. aureus NCTC8325
B	baseMean	Averaged normilized count value
C	log2FoldChange	Log2 fold-change
D	lfcSE	Log2 fold-change standard error estimate
E	stat	wald-test statistic
F	pvalue	raw pvalue
G	padj	FDR-adjusted pvalue
H	organism	organism
I	pan locus tag	S.aureus pan locus tag from aureowiki
J	pan gene symbol	S.aureus pan gene symbol from aureowiki
K	type	Gene type
L	symbol	Gene Symbol
M	synonym	Gene synonym
N	product	Gene product description (predicted protein function)
O	strand	Gene strandedness sense or antisense
P	start	Gene chromosome coordinate start
Q	end	Gene chromosome coordinate end
R	gene length	Gene length
S	essential	Predicted essentiality of gene from Transposon screens
T	Gene ID	Gene ID from NCBI
U	gene RefSeq	Gene ID from Refseq
V	MicrobesOnline	Gene ID from MicrobesOnline
W	BioCyc	Gene ID from BioCyc
X	DNA	Gene DNA sequence
Y	description	Gene description (predicted protein function)
Z	protein length	Protein length
AA	theoretical pI	theoretical pI
AB	theoretical MW	theoretical MW
AC	GRAVY	GRAVY
AD	EC	EC
AE	TIGRFAM Meta Role	TIGRFAM Meta Role
AF	TIGRFAM Main Role	TIGRFAM Main Role
AG	TIGRFAM Sub Role	TIGRFAM Sub Role
AH	TIGRFAM function	TIGRFAM function
AI	TIGRFAM	TIGRFAM
AJ	TIGRFAM HMM score	TIGRFAM HMM score
AK	TheSEED	TheSEED
AL	PFAM Accession	PFAM Accession
AM	PFAM	PFAM
AN	PFAM description	PFAM description
AO	PFAM clan accession	PFAM clan accession
AP	PFAM clan	PFAM clan
AQ	PFAM HMM score	PFAM HMM score
AR	effector	effector
AS	interaction partners	interaction partners
AT	PSORTb	PSORTb
AU	LocateP	LocateP
AV	SignalP	SignalP
AW	transmembrane helices	transmembrane helices
AX	protein GI	protein GI
AY	UniProt	UniProt
AZ	protein RefSeq	protein RefSeq
BA	protein sequence	protein sequence
BB	protein peptides detected	protein peptides detected
BC	protein copies per cell	protein copies per cell
BD	operon	predicted operon structure
BE	regulator	regulator
BF	pubmed	pubmed citations for associated gene information

## Sheet: Supplementary Table S2
Supplementary Table S2. RNA-seq DEG output: Wild-type untreated vs. wild-type treated with mupirocin.
gene	baseMean	log2FoldChange	lfcSE	stat	pvalue	padj	organism	pan locus tag	pan gene symbol	type	symbol	synonym	product	strand	start	end	gene length	essential	Gene ID	gene RefSeq	MicrobesOnline	BioCyc	DNA	description	protein length	theoretical pI	theoretical MW	GRAVY	EC	TIGRFAM Meta Role	TIGRFAM Main Role	TIGRFAM Sub Role	TIGRFAM function	TIGRFAM	TIGRFAM HMM score	TheSEED	PFAM Accession	PFAM	PFAM description	PFAM clan accession	PFAM clan	PFAM HMM score	effector	interaction partners	PSORTb	LocateP	SignalP	transmembrane helices	protein GI
SAOUHSC_00001	2080.87	-0.383924	0.133058	2.8854	0.00390922	0.0068577	S. aureus NCTC8325	SAUPAN000006000	dnaA	CDS	dnaA		chromosomal replication initiation protein	+	517	1878	1362	yes	3919798	YP_498609	1288501	G1I0R-1	ATGTCGGAAAAAGAAATTTGGGAAAAAGTGCTTGAAATTGCTCAAGAAAAATTATCAGCTGTAAGTTACTCAACTTTCCTAAAAGATACTGAGCTTTACACGATTAAAGATGGTGAAGCTATCGTATTATCGAGTATTCCTTTTAATGCAAATTGGTTAAATCAACAATATGCTGAAATTATCCAAGCAATCTTATTTGATGTTGTAGGCTATGAAGTTAAACCTCACTTTATTACTACTGAAGAATTAGCAAATTATAGTAATAATGAAACTGCTACTCCAAAAGAAACAACAAAACCTTCTACTGAAACAACTGAGGATAATCATGTGCTTGGTAGAGAGCAATTCAATGCCCATAACACATTTGACACTTTTGTAATCGGACCCGGTAACCGCTTT…	chromosomal replication initiation protein	453	5.11626	51965.3	-0.488742		Genetic information processing	DNA metabolism	DNA replication, recombination, and repair	chromosomal replication initiator protein DnaA	TIGR00362	594.7	DNA Metabolism / ""DNA replication"" / ""DNA-replication"" / ""Chromosomal replication initiator protein DnaA""	PF00308	Bac_DnaA	Bacterial dnaA protein	CL0023	P-loop_NTPase	340.4			Cytoplasmic	Intracellular	no predicted signal peptide	0	88193824
SAOUHSC_00002	2082.94	-0.841392	0.118927	7.07487	1.5e-12	5.07e-12	S. aureus NCTC8325	SAUPAN000007000	dnaN	CDS	SAOUHSC_00002		DNA polymerase III subunit beta	+	2156	3289	1134	yes	3919799	YP_498610	1288502	G1I0R-2	ATGATGGAATTCACTATTAAAAGAGATTATTTTATTACACAATTAAATGACACATTAAAAGCTATTTCACCAAGAACAACATTACCTATATTAACTGGTATCAAAATCGATGCGAAAGAACATGAAGTTATATTAACTGGTTCAGACTCTGAAATTTCAATAGAAATCACTATTCCTAAAACTGTAGATGGCGAAGATATTGTCAATATTTCAGAAACAGGCTCAGTAGTACTTCCTGGACGATTCTTTGTTGATATTATAAAAAAATTACCTGGTAAAGATGTTAAATTATCTACAAATGAACAATTCCAGACATTAATTACATCAGGTCATTCTGAATTTAATTTAAGTGGCTTAGATCCAGATCAATATCCTTTATTACCTCAAGTTTCTAGAGAT…	DNA polymerase III subunit beta	377	4.40284	41913.3	-0.161538	2.7.7.7	Genetic information processing	DNA metabolism	DNA replication, recombination, and repair	DNA polymerase III, beta subunit	TIGR00663	375.1	DNA Metabolism / ""DNA replication"" / ""DNA-replication"" / ""DNA polymerase III beta subunit (EC 2.7.7.7)""	PF00712	DNA_pol3_beta	DNA polymerase III beta subunit, N-terminal domain	CL0060	DNA_clamp	184			Cytoplasmic	Intracellular	no predicted signal peptide	0	88193825
SAOUHSC_00003	176.12	-1.35836	0.385926	3.51973	0.000431989	0.000831829	S. aureus NCTC8325	SAUPAN000009000	-	CDS	SAOUHSC_00003	yaaA	hypothetical protein	+	3670	3915	246	yes	3919176	YP_498611	1288503	G1I0R-3	GTGATTATTTTGGTTCAAGAAGTTGTAGTAGAAGGAGACATTAATTTAGGTCAATTTCTAAAAACAGAAGGGATTATTGAATCTGGTGGTCAAGCAAAATGGTTCTTGCAAGACGTTGAAGTATTAATTAATGGAGTGCGTGAAACACGTCGCGGTAAAAAGTTAGAACATCAAGATCGTATAGATATCCCAGAATTACCTGAAGATGCTGGTTCTTTCTTAATCATTCATCAAGGTGAACAATGA	hypothetical protein	81	4.35578	9137.35	-0.197531		Genetic information processing	DNA metabolism	DNA replication, recombination, and repair	S4 domain protein YaaA	TIGR02988	90	Hypothetical Coupled to RecF / ""FIG002958: hypothetical protein""	PF13275	S4_2	S4 domain	CL0492	S4	74.4		SAOUHSC_00069; SAOUHSC_00100; SAOUHSC_00187; SAOUHSC_00225; SAOUHSC_00336; SAOUHSC_00365; SAOUHSC_00444; SAOUHSC_00493; SAOUHSC_00505; SAOUHSC_00509; SAOUHSC_00517; SAOUHSC_00518; SAOUHSC_00520; SAOUHSC_00524; SAOUHSC_00527; SAOUHSC_00529; SAOUHSC_00530; SAOUHSC_00574; SAOUHSC_00608; SAOUHSC_00655; SAOUHSC_00669; SAOUHSC_00679; SAOUHSC_00690; SAOUHSC_00694; SAOUHSC_00743; SAOUHSC_00795; SAOUHSC_0…	Cytoplasmic	Intracellular	no predicted signal peptide	0	88193826
SAOUHSC_00004	1448.45	-1.81955	0.132521	13.7303	6.68e-43	5.75e-42	S. aureus NCTC8325	SAUPAN000010000	recF	CDS	recF		recombination protein F	+	3912	5024	1113	no	3919177	YP_498612	1288504	G1I0R-4	ATGAAGTTAAATACACTCCAATTAGAAAATTATCGTAACTATGATGAGGTTACGTTGAAATGTCATCCTGACGTGAATATCCTCATTGGAGAAAATGCACAAGGAAAGACAAATTTACTTGAATCAATTTATACCTTAGCTTTAGCAAAAAGTCATAGAACGAGTAATGATAAGGAACTCATACGTTTTAATGCTGATTATGCTAAAATAGAAGGTGAGCTTAGTTATAGACACGGCACGATGCCATTAACAATGTTTATAACTAAAAAAGGTAAACAAGTCAAAGTGAATCACTTAGAGCAAAGTCGTCTAACTCAATATATTGGACACCTCAATGTGGTTCTATTTGCGCCAGAAGATTTGAATATTGTAAAAGGCTCTCCTCAAATAAGACGACGC…	recombination protein F	370	6.44688	42415.1	-0.444054		Genetic information processing	DNA metabolism	DNA replication, recombination, and repair	DNA replication and repair protein RecF	TIGR00611	474.6	DNA Metabolism / ""DNA repair"" / ""DNA repair, bacterial RecFOR pathway"" / ""DNA recombination and repair protein RecF""	PF02463	SMC_N	RecF/RecN/SMC N terminal domain	CL0023	P-loop_NTPase	60.4		SAOUHSC_00187; SAOUHSC_00206; SAOUHSC_00518; SAOUHSC_00519; SAOUHSC_00520; SAOUHSC_00521; SAOUHSC_00529; SAOUHSC_00530; SAOUHSC_00799; SAOUHSC_00878; SAOUHSC_01035; SAOUHSC_01040; SAOUHSC_01041; SAOUHSC_01043; SAOUHSC_01150; SAOUHSC_01211; SAOUHSC_01232; SAOUHSC_01246; SAOUHSC_01416; SAOUHSC_01418; SAOUHSC_01451; SAOUHSC_01757; SAOUHSC_01786; SAOUHSC_01794; SAOUHSC_01801; SAOUHSC_01806; SAOUHSC_0…	Cytoplasmic	Intracellular	no predicted signal peptide	0	88193827
SAOUHSC_00005	3423.79	-2.86973	0.143678	19.9733	9.41e-89	1.82e-87	S. aureus NCTC8325	SAUPAN000011000	gyrB	CDS	SAOUHSC_00005		DNA gyrase subunit B	+	5034	6968	1935	yes	3919178	YP_498613	1288505	G1I0R-5	ATGGTGACTGCATTGTCAGATGTAAACAACACGGATAATTATGGTGCTGGGCAAATACAAGTATTAGAAGGTTTAGAAGCAGTACGTAAAAGACCAGGTATGTATATAGGATCGACTTCAGAGAGAGGTTTGCACCATTTAGTGTGGGAAATTGTCGATAATAGTATCGATGAAGCATTAGCTGGTTATGCAAATCAAATTGAAGTTGTTATTGAAAAAGATAACTGGATTAAAGTAACGGATAACGGACGTGGTATCCCAGTTGATATTCAAGAAAAAATGGGACGTCCAGCTGTCGAAGTTATTTTAACTGTTTTACATGCTGGTGGTAAATTTGGCGGTGGCGGATACAAAGTATCTGGTGGTTTACATGGTGTTGGTTCATCAGTTGTAAACGCA…	DNA gyrase subunit B	644	5.68145	72539.3	-0.489907	5.99.1.3	Genetic information processing	DNA metabolism	DNA replication, recombination, and repair	DNA gyrase, B subunit	TIGR01059	994	DNA Metabolism / ""DNA replication"" / ""DNA topoisomerases, Type II, ATP-dependent"" / ""DNA gyrase subunit B (EC 5.99.1.3)""; ""Virulence, Disease and Defense"" / ""Resistance to antibiotics and toxic compounds"" / ""Resistance to fluoroquinolones"" / ""DNA gyrase subunit B (EC 5.99.1.3)""	PF00204	DNA_gyraseB	DNA gyrase B	CL0329	S5	211.1		SAOUHSC_00006; SAOUHSC_00529; SAOUHSC_01246; SAOUHSC_01806	Cytoplasmic	Intracellular	no predicted signal peptide	0	88193828
SAOUHSC_00006	5129.81	-3.54476	0.18848	18.8071	6.6e-79	1.11e-77	S. aureus NCTC8325	SAUPAN000012000	gyrA	CDS	SAOUHSC_00006		DNA gyrase subunit A	+	7005	9668	2664	yes	3919179	YP_498614	1288506	G1I0R-6	ATGGCTGAATTACCTCAATCAAGAATAAATGAACGAAATATTACCAGTGAAATGCGTGAATCATTTTTAGATTATGCGATGAGTGTTATCGTTGCTCGTGCATTGCCAGATGTTCGTGACGGTTTAAAACCAGTACATCGTCGTATACTATATGGATTAAATGAACAAGGTATGACACCGGATAAATCATATAAAAAATCAGCACGTATCGTTGGTGACGTAATGGGTAAATATCACCCTCATGGTGACTCATCTATTTATGAAGCAATGGTACGTATGGCTCAAGATTTCAGTTATCGTTATCCGCTTGTTGATGGCCAAGGTAACTTTGGTTCAATGGATGGAGATGGCGCAGCAGCAATGCGTTATACTGAAGCGCGTATGACTAAAATCACACTT…	DNA gyrase subunit A	887	4.7775	99350.3	-0.449154	5.99.1.3	Genetic information processing	DNA metabolism	DNA replication, recombination, and repair	DNA gyrase, A subunit	TIGR01063	1211.3	DNA Metabolism / ""DNA replication"" / ""DNA topoisomerases, Type II, ATP-dependent"" / ""DNA gyrase subunit A (EC 5.99.1.3)""; ""Virulence, Disease and Defense"" / ""Resistance to antibiotics and toxic compounds"" / ""Resistance to fluoroquinolones"" / ""DNA gyrase subunit A (EC 5.99.1.3)""	PF00521	DNA_topoisoIV	DNA gyrase/topoisomerase IV, subunit A	no clan defined	no clan defined	529.8		SAOUHSC_01416	Cytoplasmic	Intracellular	no predicted signal peptide	0	88193829
SAOUHSC_00007	353.535	0.357966	0.151127	-2.36864	0.0178536	0.0285697	S. aureus NCTC8325	SAUPAN000013000	nnrD	CDS	SAOUHSC_00007		hypothetical protein	-	9755	10456	702	no	3919180	YP_498615	1288507	G1I0R-7	ATGTTAGCGGCTCGTGCATGTGTATTTAGCGGTAGTGGTTTAATCACTGTAGCTACACATCCAACAAATCATTCAGCATTACATTCTCGTTGCCCAGAAGCGATGGTTATTGATATTAATGATACGAAAATGTTGACGAAAATGATTGAAATGACTGACAGTATACTAATTGGTCCAGGTCTTGGCGTTGATTTCAAAGGAAATAATGCCATTACATTCCTACTACAAAATATACAACCGCATCAAAATTTAATCGTAGACGGCGATGCGATTACAATCTTTAGTAAACTGAAACCGCAATTACCTACATGTCGTGTGATCTTTACACCACACCTCAAAGAATGGGAACGATTAAGTGGTATTCCTATTGAGGAACAGACATATGAGCGTAATCGTGAA…	hypothetical protein	233	6.1537	25655.6	-0.00515021	4.2.1.136		Unknown function	General	YjeF family C-terminal domain	TIGR00196	137.8		PF01256	Carb_kinase	Carbohydrate kinase	CL0118	Ribokinase	175			no significant prediction	Intracellular	no predicted signal peptide	0	88193830
SAOUHSC_00008	82.4385	1.71746	0.374622	-4.58453	4.55e-06	1.03e-05	S. aureus NCTC8325	SAUPAN000014000	hutH	CDS	SAOUHSC_00008		histidine ammonia-lyase	+	10893	12407	1515	no	3919181	YP_498616	1288508	G1I0R-8	ATGACTTTATATTTAGATGGTGAAACACTAACAATTGAGGATATTAAATCATTTTTACAACAACAATCAAAGATTGAAATTATTGATGATGCGTTAGAACGTGTCAAAAAAAGTAGAGCGGTAGTTGAACGTATTATTGAAAATGAGGAAACGGTTTACGGTATTACTACAGGTTTTGGGTTATTTAGTGATGTACGTATAGACCCGACGCAATATAATGAATTACAAGTGAATCTGATACGCTCACATGCCTGTGGACTAGGTGAGCCATTTTCAAAAGAAGTAGCATTAGTCATGATGATTTTACGATTGAATACATTATTAAAAGGTCATTCAGGTGCCACTTTAGAATTAGTGAGACAATTACAATTTTTTATAAATGAACGTATTATACCGATA…	histidine ammonia-lyase	504	5.14671	56075.2	-0.185714	4.3.1.3	Metabolism	Energy metabolism	Amino acids and amines	histidine ammonia-lyase	TIGR01225	665	Amino Acids and Derivatives / ""Histidine Metabolism"" / ""Histidine Degradation"" / ""Histidine ammonia-lyase (EC 4.3.1.3)""	PF00221	Lyase_aromatic	Aromatic amino acid lyase	no clan defined	no clan defined	612.4			Cytoplasmic	Intracellular	no predicted signal peptide	0	88193831
SAOUHSC_00009	1644.89	-2.76471	0.176876	15.6308	4.49e-55	4.7e-54	S. aureus NCTC8325	SAUPAN000017000	serS	CDS	SAOUHSC_00009		seryl-tRNA synthetase	+	12786	14072	1287	yes	3919182	YP_498617	1288509	G1I0R-9	ATGTTAGACATTAGATTATTCAGAAATGAGCCTGACACAGTTAAGAGCAAAATTGAATTACGTGGAGATGATCCAAAAGTTGTAGATGAAATTTTAGAATTGGATGAGCAACGACGTAAATTAATTAGTGCAACAGAAGAAATGAAAGCACGTCGTAATAAAGTAAGCGAAGAAATCGCATTAAAAAAACGTAATAAAGAAAATGCTGATGATGTGATTGCTGAAATGCGCACATTAGGTGACGATATTAAAGAAAAAGATAGTCAATTAAATGAAATTGATAATAAAATGACAGGTATCCTTTGTCGTATTCCAAATTTAATAAGTGATGATGTACCTCAAGGTGAATCTGATGAAGATAACGTTGAAGTTAAAAAGTGGGGTACACCACGTGAGTTT…	seryl-tRNA synthetase	428	4.74665	48639.7	-0.586682	6.1.1.11	Genetic information processing	Protein synthesis	tRNA aminoacylation	serine--tRNA ligase	TIGR00414	571.6	Amino Acids and Derivatives / ""Alanine, serine, and glycine"" / ""Glycine and Serine Utilization"" / ""Seryl-tRNA synthetase (EC 6.1.1.11)""; ""Protein Metabolism"" / ""Protein biosynthesis"" / ""tRNA aminoacylation, Ser"" / ""Seryl-tRNA synthetase (EC 6.1.1.11)""	PF00587	tRNA-synt_2b	tRNA synthetase class II core domain (G, H, P, S and T)	CL0040	tRNA_synt_II	114.8		SAOUHSC_00529; SAOUHSC_00530; SAOUHSC_00795; SAOUHSC_01040; SAOUHSC_01041; SAOUHSC_01042; SAOUHSC_01043; SAOUHSC_01232; SAOUHSC_01418; SAOUHSC_01683; SAOUHSC_01779; SAOUHSC_01806; SAOUHSC_01814; SAOUHSC_02441; SAOUHSC_02509; SAOUHSC_02969	Cytoplasmic	Intracellular	no predicted signal peptide	0	88193832
SAOUHSC_00010	1242.29	6.42928	0.204271	-31.4742	1.96e-217	1.09e-215	S. aureus NCTC8325	SAUPAN000018000	-	CDS	SAOUHSC_00010		hypothetical protein	+	14722	15417	696	no	3919183	YP_498618	1288510	G1I0R-10	ATGACAACACATTTAAGTTTTAGACAAGGCGTGCAAGAGTGTATCCCAACATTATTGGGTTATGCCGGTGTTGGTATTTCATTTGGTATTGTGGCTTCGTCTCAAAACTTTAGTATTTTAGAAATTGTCTTGTTATGTCTTGTTATATATGCCGGTGCTGCGCAATTTATTATGTGCGCGTTGTTTATAGCAGGTACACCTATATCAGCGATTGTACTAACTGTATTTATCGTAAATTCAAGAATGTTCCTTTTAAGTATGTCGCTTGCACCAAACTTCAAGACATATGGGTTTTGGAACCGTGTTGGATTAGGTTCATTAGTAACTGACGAAACGTTTGGCGTCGCCATTACACCTTATTTAAAAGGAGAAGCTATCAATGATCGTTGGATGCATGGT…	hypothetical protein	231	6.49023	25146.9	1.04848		Metabolism	Transport and binding proteins	Amino acids, peptides and amines	azaleucine resistance protein AzlC	TIGR00346	89.7		PF03591	AzlC	AzlC protein	no clan defined	no clan defined	129.3			Cytoplasmic Membrane	Multi-transmembrane	no predicted signal peptide	7	88193833
SAOUHSC_00012	947.462	6.66477	0.207786	-32.0751	9.8e-226	5.8e-224	S. aureus NCTC8325	SAUPAN000019000	-	CDS	SAOUHSC_00012		hypothetical protein	+	15414	15743	330	no	3919184	YP_498619	1288511	G1I0R-11	ATGATAACTCATATGAACATGTTAATACTTATTTTATTGTGTGGTATCGTAACGCTATTAATTCGAATTATACCTTTTATCATGATTTCAAAAGTGCAATTGCCTGATGTCGTGGTTCGATGGCTATCATTTATCCCAATCACACTATTTACGGCACTTGTCATTGACAGCATTATTCAACAGACGCCTCATGGTGAGGGGTATACATTAAACATCCCTTACATTATCGCGCTCATTCCGACGGTTATTTTATCTATAATCACGCGTAGTTTAACTATTACAATTATTAGTGGGATTGTTATCATGGCAGCATTACGATTTTTCTTTTAA	hypothetical protein	109	9.29961	12233.1	1.47523		Genetic information processing	Protein fate	Protein and peptide secretion and trafficking	type II secretion system protein F	TIGR02120	9.3		PF05437	AzlD	Branched-chain amino acid transport protein (AzlD)	no clan defined	no clan defined	83.4			Cytoplasmic Membrane	Multi-transmembrane	no predicted signal peptide	4	88193834
SAOUHSC_00013	1224.83	4.84865	0.159004	-30.4939	3.14e-204	1.62e-202	S. aureus NCTC8325	SAUPAN000021000	metX	CDS	SAOUHSC_00013		hypothetical protein	+	16106	17074	969	no	3919185	YP_498620	1288512	G1I0R-12	ATGACAAATTACACAGTAGATACTTTAAATTTAGGGGAATTTATTACAGAATCTGGGGAAGTCATAGATAACTTGCGTTTGAGATATGAGCATGTCGGTTATCATGGACAACCATTAGTTGTAGTTTGTCATGCATTAACTGGCAATCATTTAACATATGGAACAGATGATTATCCGGGTTGGTGGCGAGAAATTATTGATGGGGGATATATACCCATTCACGATTATCAATTTTTAACATTTGATGTTATTGGTAGTCCTTTCGGTTCAAGTTCACCTTTAAACGACCCTCATTTTCCTAAAAAATTAACATTAAGAGATATAGTCAGAGCGAATGAACGAGGTATACAAGCCCTTGGTTATGATAAGATTAATATTTTAATAGGGGGAAGTCTTGGA…	hypothetical protein	322	6.6147	36927.4	-0.349068		Metabolism	Amino acid biosynthesis	Aspartate family	homoserine O-acetyltransferase	TIGR01392	202	Amino Acids and Derivatives / ""Lysine, threonine, methionine, and cysteine"" / ""Methionine Biosynthesis"" / ""Homoserine O-acetyltransferase (EC 2.3.1.31)""	PF00561	Abhydrolase_1	alpha/beta hydrolase fold	CL0028	AB_hydrolase	59.4			Cytoplasmic	Intracellular	no predicted signal peptide	0	88193835
SAOUHSC_00014	1396.01	0.318873	0.133682	-2.3853	0.0170652	0.0273989	S. aureus NCTC8325	SAUPAN000023000	-	CDS	SAOUHSC_00014		hypothetical protein	+	17365	18303	939	no	3919186	YP_498621	1288513	G1I0R-13	ATGGGAGTGGCTTATGTGTTTTCAAAAATACAACCTAAAGCAACAATAATTGCAACGATTGCGTTGGTATTTGTCGCTTTAGCTTTATATCTAGTGCCTGGTTTAGGACTAATATTTGCATTATTTGCAACCATACCAGGTATCGTTTTATGGAATAAATCAATACAATCTTTCGGGATTAGTGCACTTATTACAGTAATTATAACAACTGTTTTAGGTAATACTTTCGTTTTAAGTGCCATCATATTAGTCTTAATTGCAAGTTTAATTATTGGTCAATTGCTCAAAGAAAGAACGTCTAAAGAAAGAATATTATACGTAACAACAGTAGCGATGAGCTTAATTTCATTAATCGCTTTTATGTTACTACAAACATTCGGAAGGATTCCACCATCAGCG…	hypothetical protein	312	10.8658	34148.5	1.14551							NA	CBSS-262719.3.peg.410 / ""FIG003573: hypothetical protein""	PF09991	DUF2232	Predicted membrane protein (DUF2232)	no clan defined	no clan defined	212.7			Cytoplasmic Membrane	Multi-transmembrane	no predicted signal peptide	7	88193836
SAOUHSC_00015	7397.05	0.66553	0.0978297	-6.80294	1.03e-11	3.3e-11	S. aureus NCTC8325	SAUPAN000024000	gdpP	CDS	SAOUHSC_00015		hypothetical protein	+	18318	20285	1968	yes	3919187	YP_498622	1288514	G1I0R-14	ATGAATCGGCAGTCCACTAAGAAAGCTTTACTAATACCATTTGTCATCATGATCATCACAGCAATTGTTTTAATGGGTGTATGGTTTATCTTTAATAGTCTTATAGCACTAATTGCATCTATCGTTCTTGTCGTGATGATTATTGTTAGCATCATTTTATTCAGACAAGCTTTAATGAAAATGGATAGTTATGTAGATGGTTTGAGTGCTCAAATTTCAACAACAAATAATAAAGCAATCAAACATTTACCAATTGGTATCATTGTTTTAGATGAAAATGATCACATCGAATGGGTTAACCAATTTATGACAGATCATATGGAAGCGAATGTCATTTCTGAATCTGTAAATGAAGTATTTCCAAACATTTTAAAGCAATTAGATAGAGTGAAATCCGTT…	hypothetical protein	655	4.90083	73780.7	-0.110229		Signal transduction	Signal transduction	Two-component systems	phosphate regulon sensor kinase PhoR	TIGR02966	17.5	CBSS-262719.3.peg.410 / ""Phosphoesterase, DHH family protein""	PF01368	DHH	DHH family	CL0137	HAD	79.2			Cytoplasmic	Multi-transmembrane	no predicted signal peptide	2	88193837
SAOUHSC_00017	2063.91	0.472394	0.104889	-4.50373	6.68e-06	1.5e-05	S. aureus NCTC8325	SAUPAN000025000	rplI	CDS	rplI		50S ribosomal protein L9	+	20282	20734	453	no	3919188	YP_498623	1288515	G1I0R-15	ATGAAAGTAATTTTTACACAAGATGTTAAAGGTAAAGGTAAAGGTAAAAAAGGTGAAGTTAAAGAAGTACCAGTAGGTTATGCAAATAACTTCTTATTGAAAAAGAATTATGCTGTAGAAGCAACACCAGGTAACCTTAAACAATTAGAGTTACAGAAAAAACGTGCAAAACAAGAACGCCAACAAGAAATTGAAGATGCTAAAGCATTAAAAGAAACGTTATCAAACATTGAAGTTGAAGTATCAGCAAAAACTGGTGAAGGTGGTAAATTGTTTGGGTCAGTAAGTACAAAACAAATTGCCGAAGCACTAAAAGCACAACATGATATTAAAATTGATAAACGTAAAATGGATTTACCAAATGGAATTCATTCCCTAGGATATACGAATGTACCTGTT…	50S ribosomal protein L9	150	10.1533	16639.1	-0.701333		Genetic information processing	Protein synthesis	Ribosomal proteins: synthesis and modification	ribosomal protein bL9	TIGR00158	144	Protein Metabolism / ""Protein biosynthesis"" / ""Ribosome LSU bacterial"" / ""LSU ribosomal protein L9p""	PF03948	Ribosomal_L9_C	Ribosomal protein L9, C-terminal domain	no clan defined	no clan defined	98.6		SAOUHSC_00426; SAOUHSC_00518; SAOUHSC_00520; SAOUHSC_00679; SAOUHSC_01806; SAOUHSC_02511	Cytoplasmic	Intracellular	no predicted signal peptide	0	88193838
SAOUHSC_00018	4970.37	0.709927	0.14426	-4.92117	8.6e-07	2.06e-06	S. aureus NCTC8325	SAUPAN000026000	dnaC	CDS	SAOUHSC_00018	dnaB	replicative DNA helicase	+	20766	22166	1401	yes	3919189	YP_498624	1288516	G1I0R-16	ATGGATAGAATGTATGAGCAAAATCAAATGCCGCATAACAATGAAGCTGAACAGTCTGTCTTAGGTTCAATTATTATAGATCCAGAATTGATTAATACTACTCAGGAAGTTTTGCTTCCTGAGTCGTTTTATAGGGGTGCCCATCAACATATTTTCCGTGCAATGATGCACTTAAATGAAGATAATAAAGAAATTGATGTTGTAACATTGATGGATCAATTATCGACGGAAGGTACGTTGAATGAAGCGGGTGGCCCGCAATATCTTGCAGAGTTATCTACAAATGTACCAACGACGCGAAATGTTCAGTATTATACTGATATCGTTTCTAAGCATGCATTAAAACGTAGATTGATTCAAACTGCAGATAGTATTGCCAATGATGGATATAATGATGAA…	replicative DNA helicase	466	4.46508	52570.3	-0.591631	3.6.1.-; 3.6.4.12	Genetic information processing	DNA metabolism	DNA replication, recombination, and repair	replicative DNA helicase	TIGR00665	585.3	DNA Metabolism / ""DNA replication"" / ""DNA-replication"" / ""Replicative DNA helicase (EC 3.6.1.-)""; ""DNA Metabolism"" / ""DNA replication"" / ""DNA-replication"" / ""Replicative DNA helicase (EC 3.6.1.-) [SA14-24]""	PF03796	DnaB_C	DnaB-like helicase C terminal domain	CL0023	P-loop_NTPase	384		SAOUHSC_00679; SAOUHSC_01801; SAOUHSC_02494	Cytoplasmic	Intracellular	no predicted signal peptide	0	88193839
SAOUHSC_00019	766.831	-2.44576	0.155265	15.7522	6.63e-56	7.15e-55	S. aureus NCTC8325	SAUPAN000028000	purA	CDS	SAOUHSC_00019		adenylosuccinate synthetase	+	22444	23727	1284	no	3919190	YP_498625	1288517	G1I0R-17	ATGTCATCAATCGTAGTAGTTGGGACACAATGGGGAGACGAAGGAAAAGGAAAAATAACGGATTTCTTGGCAGAACAGTCAGATGTTATCGCGCGTTTTTCAGGTGGTAATAATGCAGGCCATACCATTCAATTTGGCGGAGAAACATATAAATTACATTTAGTACCATCTGGTATCTTTTACAAAGACAAATTAGCGGTAATCGGTAACGGAGTCGTTGTTGATCCAGTTGCACTATTGAAAGAATTAGACGGATTAAATGAACGTGGCATTCCTACAAGTAATTTACGTATATCTAATCGTGCGCAAGTGATTTTACCATATCACTTAGCACAAGATGAATATGAAGAACGTTTACGTGGTGACAATAAGATTGGTACAACTAAAAAAGGTATCGGT…	adenylosuccinate synthetase	427	4.85645	47578.4	-0.306557	6.3.4.4	Metabolism	Purines, pyrimidines, nucleosides, and nucleotides	Purine ribonucleotide biosynthesis	adenylosuccinate synthase	TIGR00184	595	Miscellaneous / ""Miscellaneous - no subcategory"" / ""EC 6.3.4.- Ligases that form carbon-nitrogen bonds"" / ""Adenylosuccinate synthetase (EC 6.3.4.4)""; ""Nucleosides and Nucleotides"" / ""Purines"" / ""Purine conversions"" / ""Adenylosuccinate synthetase (EC 6.3.4.4)""	PF00709	Adenylsucc_synt	Adenylosuccinate synthetase	CL0023	P-loop_NTPase	588.1		SAOUHSC_00017; SAOUHSC_00069; SAOUHSC_00187; SAOUHSC_00348; SAOUHSC_00350; SAOUHSC_00365; SAOUHSC_00371; SAOUHSC_00374; SAOUHSC_00488; SAOUHSC_00499; SAOUHSC_00518; SAOUHSC_00519; SAOUHSC_00520; SAOUHSC_00521; SAOUHSC_00525; SAOUHSC_00527; SAOUHSC_00528; SAOUHSC_00529; SAOUHSC_00530; SAOUHSC_00574; SAOUHSC_00634; SAOUHSC_00767; SAOUHSC_00795; SAOUHSC_00796; SAOUHSC_00797; SAOUHSC_00799; SAOUHSC_0…	Cytoplasmic	Intracellular	no predicted signal peptide	0	88193840
SAOUHSC_00020	448.402	-0.801615	0.148709	5.3905	7.03e-08	1.82e-07	S. aureus NCTC8325	SAUPAN000032000	walR	CDS	SAOUHSC_00020		two-component response regulator	+	24931	25632	702	yes	3919191	YP_498626	1288520	G1I0R-20	ATGGCTAGAAAAGTTGTTGTAGTTGATGATGAAAAACCGATTGCTGATATTTTAGAATTTAACTTAAAAAAAGAAGGATACGATGTGTACTGTGCATACGATGGTAATGATGCAGTCGACTTAATTTATGAAGAAGAACCAGACATCGTATTACTAGATATCATGTTACCTGGTCGTGATGGTATGGAAGTATGTCGTGAAGTGCGCAAAAAATACGAAATGCCAATAATAATGCTTACTGCTAAAGATTCAGAAATTGATAAAGTGCTTGGTTTAGAACTAGGTGCAGATGACTATGTAACGAAACCGTTTAGTACGCGTGAATTAATCGCACGTGTGAAAGCGAACTTACGTCGTCATTACTCACAACCAGCACAAGACACTGGAAATGTAACGAAT…	two-component response regulator	233	4.81211	27191.8	-0.475536		Signal transduction	Regulatory functions; Signal transduction	DNA interactions; Two-component systems	phosphate regulon transcriptional regulatory protein PhoB	TIGR02154	235.8	Iron acquisition and metabolism / ""Iron acquisition and metabolism - no subcategory"" / ""Heme, hemin uptake and utilization systems in GramPositives"" / ""Two-component response regulator SA14-24""	PF00072	Response_reg	Response regulator receiver domain	CL0304	CheY	103.1	WalK (sensor histidine kinase)	SAOUHSC_00426; SAOUHSC_00488; SAOUHSC_01042; SAOUHSC_01232; SAOUHSC_01493; SAOUHSC_02353; SAOUHSC_02506; SAOUHSC_02927	Cytoplasmic	Intracellular	no predicted signal peptide	0	88193841
SAOUHSC_00021	1520.13	-0.796183	0.127426	6.24821	4.15e-10	1.23e-09	S. aureus NCTC8325	SAUPAN000033000	walK	CDS	SAOUHSC_00021		sensory box histidine kinase VicK	+	25645	27471	1827	yes	3919192	YP_498627	1288521	G1I0R-21	ATGAAGTGGCTAAAACAACTACAATCCCTTCATACTAAACTTGTAATTGTTTATGTATTACTGATTATCATTGGTATGCAAATTATCGGGTTATATTTTACAAATAACCTTGAAAAAGAGCTGCTTGATAATTTTAAGAAGAATATTACGCAGTACGCGAAACAATTAGAAATTAGTATTGAAAAAGTATATGACGAAAAGGGCTCCGTAAATGCACAAAAAGATATTCAAAATTTATTAAGTGAGTATGCCAACCGTCAAGAAATTGGAGAAATTCGTTTTATAGATAAAGACCAAATTATTATTGCGACGACGAAGCAGTCTAACCGTAGTCTAATCAATCAAAAAGCGAATGATAGTTCTGTCCAAAAAGCACTATCACTAGGACAATCAAACGAT…	sensory box histidine kinase VicK	608	5.39883	69923.5	-0.353783	2.7.13.3; 2.7.3.-	Signal transduction	Signal transduction	Two-component systems	phosphate regulon sensor kinase PhoR	TIGR02966	248	Iron acquisition and metabolism / ""Iron acquisition and metabolism - no subcategory"" / ""Heme, hemin uptake and utilization systems in GramPositives"" / ""Two-component sensor kinase SA14-24""	PF02518	HATPase_c	Histidine kinase-, DNA gyrase B-, and HSP90-like ATPase	CL0025	His_Kinase_A	92.8		SAOUHSC_00020; SAOUHSC_01232; SAOUHSC_02494	Cytoplasmic Membrane	Multi-transmembrane	no predicted signal peptide	2	88193842
SAOUHSC_00022	1368.38	-0.778927	0.111914	6.96005	3.4e-12	1.13e-11	S. aureus NCTC8325	SAUPAN000034000	walH	CDS	SAOUHSC_00022		hypothetical protein	+	27515	28798	1284	no	3919193	YP_498628	1288522	G1I0R-22	ATGAGTGTCGTATTGACATATATGGTATGGAACTTTTCTCCTGATATTGCAAATGTCGACAATACAGATAGTAAGAAGAGTGAAACGAAACCTTTAACGACACCTATGACAGCCAAAATGGATACAACTATTACGCCATTTCAGATTATTCATTCGAAAAATGATCATCCAGAAGGAACGATTGCGACGGTATCTAATGTGAATAAACTGACGAAACCTTTGAAAAATAAAGAAGTGAAGTCCGTGGAACATGTTCGTCGTGATCATAACTTGATGATTCCTGATTTGAACAGTGATTTTATATTATTCGATTTTACGTATGATTTACCGTTATCAACATATCTTGGTCAAGTACTGAACATGAATGCGAAAGTACCAAATCATTTCAATTTCAATCGT…	hypothetical protein	427	5.44435	49007.3	-0.641452							NA	Cofactors, Vitamins, Prosthetic Groups, Pigments / ""Tetrapyrroles"" / ""CPO analysis"" / ""FIG011501: YycH protein""	PF07435	YycH	YycH protein	CL0285	YycI_YycH	427.4			no significant prediction	Intracellular	no predicted signal peptide	0	88193843
SAOUHSC_00023	744.483	-1.01703	0.194829	5.22013	1.79e-07	4.5e-07	S. aureus NCTC8325	SAUPAN000035000	walI	CDS	SAOUHSC_00023		hypothetical protein	+	28799	29587	789	no	3919194	YP_498629	1288523	G1I0R-23	ATGAACTGGAAACTGACAAAGACACTTTTCATTTTCGTGTTTATTCTTGTCAACATCGTGTTAGTATCGATTTATGTTAATAAAGTCAATCGCTCACACATTAATGAAGTCGAGAGTAACAATGAAGTTAATTTTCAGCAAGAAGAAATTAAAGTACCGACTAGTATATTGAATAAATCAGTTAAAGGTATAAAATTAGAGCAAATTACAGGGCGATCAAAAGACTTTAGTTCTAAAGCTAAAGGCGATTCGGATTTGACCACATCAGATGGTGGAAAATTATTGAATGCGAACATTAGTCAATCGGTAAAGGTCAGTGACAATAACTTAAAAGATTTGAAAGATTATGTTAACAAGCGCGTATTTAAAGGTGCTGAATATCAATTAAGCGAGATTAGT…	hypothetical protein	262	9.36924	29931.6	-0.621756							NA	Cofactors, Vitamins, Prosthetic Groups, Pigments / ""Tetrapyrroles"" / ""CPO analysis"" / ""hypothetical protein SA_21""	PF09648	YycI	YycH protein	CL0285	YycI_YycH	175			no significant prediction	N-terminally anchored (No CS)	no predicted signal peptide	1	88193844
SAOUHSC_00024	332.697	-2.91044	0.257075	11.3214	1.03e-29	6.38e-29	S. aureus NCTC8325	SAUPAN000036000	walJ	CDS	SAOUHSC_00024		hypothetical protein	+	29977	30777	801	no	3919195	YP_498630	1288524	G1I0R-24	ATGAGCCGCTTGATACGCATGAGTGTATTAGCAAGTGGTAGTACAGGTAACGCCACTTTTGTAGAAAATGAAAAAGGTAGTCTATTAGTTGATGTTGGTTTGACTGGAAAGAAAATGGAAGAATTGTTTAGTCAAATTGACCGTAATATTCAAGATTTAAATGGTATTTTAGTAACCCATGAACATATTGATCATATTAAAGGATTAGGTGTTTTGGCGCGTAAATATCAATTGCCAATTTATGCGAATGAAAAAACTTGGCAGGCAATTGAAAAGAAAGATAGTCGCATCCCTATGGATCAGAAATTCATTTTTAATCCTTATGAAACAAAATCTATTGCAGGTTTCGATGTTGAATCGTTTAACGTGTCACATGATGCAATAGATCCGCAATTTTAT…	hypothetical protein	266	6.34904	30327.4	-0.397368		Cellular processes	Cellular processes	Detoxification	hydroxyacylglutathione hydrolase	TIGR03413	33.5	Iron acquisition and metabolism / ""Iron acquisition and metabolism - no subcategory"" / ""Heme, hemin uptake and utilization systems in GramPositives"" / ""Zn-dependent hydrolase (beta-lactamase superfamily)""	PF00753	Lactamase_B	Metallo-beta-lactamase superfamily	CL0381	Metallo-HOrase	81.1			Cytoplasmic	Intracellular	no predicted signal peptide	0	88193845
SAOUHSC_00025	210.352	0.288003	0.184563	-1.56046	0.118651	0.163427	S. aureus NCTC8325	SAUPAN000037000	adsA	CDS	SAOUHSC_00025		hypothetical protein	+	31005	33323	2319	no	3919293	YP_498631	1288525	G1I0R-25	ATGAAAGCTTTATTACTTAAAACAAGTGTATGGCTCGTTTTGCTTTTTAGTGTAATGGGATTATGGCAAGTCTCGAACGCGGCTGAGCAGCATACACCAATGAAAGCACATGCAGTAACAACGATAGACAAAGCAACAACAGATAAGCAACAAGTACCGCCAACAAAGGAAGCGGCTCATCATTCTGGCAAAGAAGCGGCAACCAACGTATCAGCATCAGCGCAGGGAACAGCTGATGATACAAACAGCAAAGTAACATCCAACGCACCATCTAACAAACCATCTACAGTAGTTTCAACAAAAGTAAACGAAACACGCGACGTAGATACACAACAAGCCTCAACACAAAAACCAACTCACACAGCAACGTTCAAATTATCAAATGCTAAAACAGCATCA…	hypothetical protein	772	10.0493	83424	-0.480959		Metabolism	Biosynthesis of cofactors, prosthetic groups, and carriers; Transport and binding proteins	Other; Pyridine nucleotides	NAD nucleotidase	TIGR01530	134.4	Nucleosides and Nucleotides / ""Purines"" / ""Purine conversions"" / ""5'-nucleotidase (EC 3.1.3.5)""; ""Nucleosides and Nucleotides"" / ""Pyrimidines"" / ""pyrimidine conversions"" / ""5'-nucleotidase (EC 3.1.3.5)""; ""Virulence, Disease and Defense"" / ""Adhesion"" / ""Adhesins in Staphylococcus"" / ""Virulence-associated cell-wall-anchored protein SasH (LPXTG motif)""	PF02872	5_nucleotid_C	5'-nucleotidase, C-terminal domain	no clan defined	no clan defined	141.4			Cellwall	LPxTG Cell-wall anchored	signal peptide predicted	0	88193846
SAOUHSC_00026	5.59608	-0.12922	0.919759	0.140494	0.88827	0.918376	S. aureus NCTC8325	SAUPAN000039000	-	CDS	SAOUHSC_00026		hypothetical protein	-	33555	34034	480	no	3919294	YP_498632	1288526	G1I0R-26	TTGTGCAGGCCGTTTGATCCGCCAATGACGAAAACAAAGTCGCTTTGCCCTTGGGTCATGCGTTGGTTCAATTCTTGGGCCAATCCTTCGGAAGATAGCATCTTTCCTTGTATTTCTAATGTAATGACTGTGGATTGTGGTTTGATTTTGGCTAGTATTCGTTGGCCTTCTTTTTCTTTTACTTGCTCAATTTCTTTGTCACTCATATTTTCTGGTGCTTTTTCGTCTGGAACTTCTATGATGTCTATCTTGGTGTATGGGCCTAAACGTTTTTCATATTCTGCTATGGCTTGCTTCCAATATTTCTCTTTTAGTTTCCCTACAGCTAAAATGGTGATTTTCATGTCGTTTGGTCCTCCAAATTGTTATCAACTTTCCAGTTATCCACAAGTTATTAAC…	hypothetical protein	159	8.02081	18108.3	0.614465							NA							NA			Cytoplasmic Membrane	Multi-transmembrane	no predicted signal peptide	3	88193847
SAOUHSC_00027	138.666	0.600578	0.205752	-2.91895	0.00351218	0.00618365	S. aureus NCTC8325	SAUPAN000040000	orfX	CDS	SAOUHSC_00027	rlmH	23S rRNA (pseudouridine(1915)-N(3))-methyltransferase RlmH	+	33691	34170	480	no	3919295	YP_498633	1288527	G1I0R-27	ATGAAAATCACCATTTTAGCTGTAGGGAAACTAAAAGAGAAATATTGGAAGCAAGCCATAGCAGAATATGAAAAACGTTTAGGCCCATACACCAAGATAGACATCATAGAAGTTCCAGACGAAAAAGCACCAGAAAATATGAGTGACAAAGAAATTGAGCAAGTAAAAGAAAAAGAAGGCCAACGAATACTAGCCAAAATCAAACCACAATCCACAGTCATTACATTAGAAATACAAGGAAAGATGCTATCTTCCGAAGGATTGGCCCAAGAATTGAACCAACGCATGACCCAAGGGCAAAGCGACTTTGTTTTCGTCATTGGCGGATCAAACGGCCTGCACAAGGACGTCTTACAACGCAGTAACTACGCACTATCATTCAGCAAAATGACATTCCCA…	23S rRNA (pseudouridine(1915)-N(3))-methyltransferase RlmH	159	9.85885	18306.2	-0.461635	2.1.1.177	Genetic information processing	Protein synthesis	tRNA and rRNA base modification	rRNA large subunit m3Psi methyltransferase RlmH	TIGR00246	186.6	Protein Metabolism / ""Protein biosynthesis"" / ""Ribosome biogenesis bacterial"" / ""LSU m3Psi1915 methyltransferase RlmH""	PF02590	SPOUT_MTase	Predicted SPOUT methyltransferase	CL0098	SPOUT	206.9			Cytoplasmic	Intracellular	no predicted signal peptide	0	88193848
SAOUHSC_00029	3.39217	-0.322889	1.07325	0.300852	0.763528	0.818005	S. aureus NCTC8325	SAUPAN000831000	-	CDS	SAOUHSC_00029		hypothetical protein	+	34473	34565	93	no	3919297	YP_498635	1288529	G1I0R-29	TTGACAAAAAATAGTAAATATACCAATGAAGTTTCAAAAGAACAATTCCAAGAAATTGAGAATGTAAATAATAAGGTCAAAGAATTTTATTAA	hypothetical protein	30	6.69504	3670.04	-1.41667							NA							NA			Extracellular	Intracellular	no predicted signal peptide	0	88193850
SAOUHSC_00030	184.166	-0.643317	0.22535	2.85475	0.0043071	0.00750118	S. aureus NCTC8325	SAUPAN000832000	-	CDS	SAOUHSC_00030		hypothetical protein	+	34712	36457	1746	no	3919298	YP_498636	1288530	G1I0R-30	ATGAAGATTAATATTTATAAATCTATTTATAATTTTCAGGAAACAAATACAAATTTTTTAGAGAATCTAGAATCTTTAAATGATGACAATTATGAACTGCTTAATGATAAAGAACTTGTTAGTGATTCAAATGAATTAAAATTAATTAGTAAAGTTTATATACGTAAAAAAGACAAAAAACTATTAGATTGGCAATTATTAATAAAGAATGTATACCTAGATACTGAAGAAGATGACAATTTATTTTCAGAATCCGGTCATCATTTTGATGCAATATTATTTCTCAAAGAAGATACAACATTACAAAATAATGTATATATTATACCTTTTGGACAAGCATATCATGATATAAATAATTTGATTGATTATGACTTCGGAATTGATTTTGCAGAAAGAGCA…	hypothetical protein	581	4.6922	67780.7	-0.354733					sporadically distributed protein, TIGR04141 family	TIGR04141	90.6		PF09101	Exotox-A_bind	Exotoxin A binding	CL0004	Concanavalin	9.3			Cytoplasmic	Intracellular	no predicted signal peptide	0	88193851
SAOUHSC_00031	1836.97	4.91986	0.681126	-7.22312	5.08e-13	1.77e-12	S. aureus NCTC8325	SAUPAN000051000	-	CDS	SAOUHSC_00031		hypothetical protein	-	36551	37003	453	no	3919299	YP_498637	1288531	G1I0R-31	ATGAGTAAAGTAGATGCACATTGGGAATTAATCGAAGCTATTAAAAATTTACGTGACGAAATTGCACCAAACACATTGTTAACAATTAACGATGATATTCCCGATAGAAAAACAGGACTTGAACTTGCAGAAAAATATGGTATTGATGGCATCATGATTGGTAGAGGCATTTTCCACAATCCATTCACTTTTGAAAAAGAACCACGCGAACACACAAGCAAAGAACTATTAGATTTGTTGAGATTGCATCTATCATTGTTTAACAAATATGAGAAAGATGAAATACGACAATTCAAGAGTTTGCGTAGATTCTTTAAAATCTATGTGCGTGGCATAAGAGGCGCTAGCGAACTTCGCCATCAATTGATGAACACACAATCAATTGCAGAAGTACGAGCA…	hypothetical protein	150	5.66706	17640.1	-0.483333			Unknown function	General	putative TIM-barrel protein, nifR3 family	TIGR00737	46.9	RNA Metabolism / ""RNA processing and modification"" / ""tRNA modification Archaea"" / ""tRNA dihydrouridine synthase B (EC 1.-.-.-)""	PF01207	Dus	Dihydrouridine synthase (Dus)	CL0036	TIM_barrel	45.9			Cytoplasmic	Intracellular	no predicted signal peptide	0	88193852
SAOUHSC_00032	20.4673	5.84805	1.11077	-5.26487	1.4e-07	3.55e-07	S. aureus NCTC8325	SAUPAN000490000	-	CDS	SAOUHSC_00032		hypothetical protein	-	37019	37120	102	no	3919300	YP_498638	1288532	G1I0R-32	TTGATGAAATATCCATATATGCTTATAAATATAAATTTATCAACTATAACTAAAAATGATAAAAGATTTAACGCCACTGATGACCGAATTAATATTATTTAA	hypothetical protein	33	9.86435	3961.65	-0.330303							NA							NA			Extracellular	Intracellular	no predicted signal peptide	0	88193853
SAOUHSC_00033	1430.08	5.00212	0.694246	-7.20511	5.8e-13	2e-12	S. aureus NCTC8325	SAUPAN000489000	tauE	CDS	SAOUHSC_00033		hypothetical protein	-	37218	37973	756	no	3919301	YP_498639	1288533	G1I0R-33	ATGGATATTGTTAATATAGTTATCATGTTACTCATTGGGGTATTCGGTGGGTTCATATCTGGTCTAGTAGGCGTAGGTGGTGCTATCATTATTTATCCAGCTATTTTATTATTACCACCATTATTCGGAGCCCCTGCATATAGCGCATATATCGCATCAGGTCTTACTTCTAGCCAAGTCTTTTTCAGTACATTAAGTGGCTCATTAAAAGCTCGAAAAAAAACAGAGTTCTCGCCACAATTAGTTCTTTATATGGGTGGCGGCATGATTATAGGGAGTATGTTAGGTGCATTTCTAGCAAATTTATTTGATGCTACATTTGTAAATACGGTATATATCATTATTGCTTTACTTGCATTAACATTAATGTTTATTAAAGTGAAACCTAGTTCCGAAAAG…	hypothetical protein	251	10.2985	26690.6	1.3992							NA		PF01925	TauE	Sulfite exporter TauE/SafE	CL0292	LysE	140.8			Cytoplasmic Membrane	Multi-transmembrane	no predicted signal peptide	7	88193854
SAOUHSC_00034	259.038	4.46578	0.847449	-5.26967	1.37e-07	3.47e-07	S. aureus NCTC8325	SAUPAN000488000	cstR	CDS	SAOUHSC_00034		hypothetical protein	-	37973	38233	261	no	3919302	YP_498640	1288534	G1I0R-34	ATGAATTATGATAAAAAAATGATTAATCGTATTAATAGAATACAAGGGCAACTAAATGGAATTATTAAAATGATGGAGGAAGGAAAAGACTGTAAAGATGTCATTACACAAATAAGTGCATCAAAGAGTTCACTCCAACGCTTGATGGGTATCATTATTAGTGAGAATTTAATAGAATGTGTAAAAGCAGCTGCGGATGATGAAGAAAGCTCCCAAGAGTTAATTAATGAAGCTGTAAACTTATTGGTGAAAAGTAAGTAA	hypothetical protein	86	5.12449	9641.17	-0.293023							NA		PF02583	Trns_repr_metal	Metal-sensitive transcriptional repressor	no clan defined	no clan defined	87.7			Cytoplasmic	Intracellular	no predicted signal peptide	0	88193855
SAOUHSC_00035	329.786	2.90613	0.815749	-3.56253	0.000367299	0.000714383	S. aureus NCTC8325	SAUPAN000487000	cstA	CDS	SAOUHSC_00035		hypothetical protein	+	38370	39437	1068	no	3919303	YP_498641	1288535	G1I0R-35	ATGAAACAATACGGAGAAAAGTTTATCGATGAATTTAGTAAAGCAGAATTGGAAAAACTAGCCAAGCAAGGGCAATTAATTGACGTTAGAACAGAAGAGGAGTATGCATTAGGACATATCAATGGTTCCATACTTCATCCTGTTGATGAGATTGAGTCATTCAATAAAGAAAAAAATAAAACCTATTATGTAATCTGTAGAAGTGGTAACAGAAGTGCTAATGCTAGTAAATATTTAGCTAAACAAGGTTATAACGTTATAAATCTTGATGGTGGTTATAAAGCTTATGAAGAAGAAAACGATAGTTATGATACACAAGAAGAATATAAAAGTATAGAAATTAAAGCAGATCGTAAACAATTTAACTATCGTGGTCTTCAATGTCCAGGGCCAATTGTA…	hypothetical protein	355	8.36646	40086.8	-0.448169		Genetic information processing	Protein synthesis	tRNA and rRNA base modification	tRNA 2-selenouridine synthase	TIGR03167	36.7		PF13686	DrsE_2	DsrE/DsrF/DrsH-like family	CL0394	DsrEFH-like	195.4			no significant prediction	Intracellular	no predicted signal peptide	0	88193856
SAOUHSC_00036	1217.27	3.82201	0.314847	-12.1392	6.54e-34	4.58e-33	S. aureus NCTC8325	SAUPAN000486000	cstB	CDS	SAOUHSC_00036		hypothetical protein	+	39468	40802	1335	no	3919304	YP_498642	1288536	G1I0R-36	ATGTTTTTTAAACAGTTTTACGATAATCATTTATCTCAAGCATCATATTTAGTGGGTTGTCAACGTACAGGAGAGGCAATAATAATAGACCCTGTTCGTGATTTATCGAAATATATAGAAGTTGCAGATTCTGAAGGTTTAACAATTACACAAGCTACAGAAACACATATTCATGCTGATTTTGCTTCAGGAATTCGTGATGTGGCTAAACGCTTAAATGCAAATATATATGTGTCTGGCGAAGGTGAAGATGCATTAGGGTATAAAAATATGCCATCAAAAACACAATTTGTTAAACATGGAGATATCATTCAAGTAGGCAATGTTAAATTAGAAGTTCTGCATACTCCAGGACACACGCCTGAAAGTATTAGCTTTTTACTCACTGATTTAGGTGGT…	hypothetical protein	444	5.93674	49337.1	-0.396396		Cellular processes	Cellular processes	Detoxification	hydroxyacylglutathione hydrolase	TIGR03413	78.1		PF00581	Rhodanese	Rhodanese-like domain	CL0031	Phosphatase	61.8			Cytoplasmic	Intracellular	no predicted signal peptide	0	88193857
SAOUHSC_00037	1360.57	3.39784	0.197281	-17.2234	1.77e-66	2.37e-65	S. aureus NCTC8325	SAUPAN000838000	sqr	CDS	SAOUHSC_00037		hypothetical protein	+	40821	42014	1194	no	3919305	YP_498643	1288537	G1I0R-37	ATGAATAAGCATTATCAAATTGTTATTATTGGTGGCGGTACAGCAGGTGTTACCGTAGCATCAAGACTATTAAGAAAAAATCAAAACTTAAAAGAGAAAATAGCAATTATAGATCCAGCAGACCATCATTACTATCAACCATTATGGACGTTGGTTGGTGCAGGGGTATCTAGTTTGAAAAGTTCTCGTAAAGATATGGAAAGTGTTATACCTGAAGGTGCTAACTGGATAAAACAGGCTGTTTCAAGTTTTCAACCTGAAAATAATAGCGTTATTTTAGGAGATAATACAGTCGTTTATTATGATTTTTTAGTAGTAGCTCCAGGATTACAGATTAATTGGTCTTCAATTAAAGGACTAAAAGAAAATATAGGTAAAAATGGTGTTTGCTCTAACTAT…	hypothetical protein	397	9.23837	44839.9	-0.393199					pyridine nucleotide-disulfide oxidoreductase family protein	TIGR03169	60.8		PF07992	Pyr_redox_2	Pyridine nucleotide-disulphide oxidoreductase	CL0063	NADP_Rossmann	60			no significant prediction	Intracellular	no predicted signal peptide	0	88193858
SAOUHSC_00038	63.3278	-2.70355	0.377396	7.16368	7.85e-13	2.7e-12	S. aureus NCTC8325	SAUPAN000751000	-	CDS	SAOUHSC_00038		hypothetical protein	-	42281	42382	102	no	3919306	YP_498644	1288538	G1I0R-38	TTGAGTACACGTGGTTTGAATATCTGGCAAGAAATGGAAATTGGTAATGTCAGTCATAAAGTCGCTAAACGTGCTCAAATACCATTAATTATTTTTAAATAA	hypothetical protein	33	11.0585	3809.53	-0.0545455							NA		PF00582	Usp	Universal stress protein family	CL0039	HUP	15.8			Cytoplasmic Membrane	Intracellular	no predicted signal peptide	0	88193859
SAOUHSC_00039	859.48	-2.10591	0.183301	11.4888	1.5e-30	9.63e-30	S. aureus NCTC8325	SAUPAN000382000	-	CDS	SAOUHSC_00039		hypothetical protein	-	42681	43613	933	no	3919307	YP_498645	1288539	G1I0R-39	ATGGAAGACGTTACAGATATCGTCTTTCGACACGTTGTAAGTGAAGCAGCTAGACCGGATGTGTTTTTCACTGAATTTACAAATACTGAAAGCTTTTGCCACCCTGAAGGCATACATAGTGTGCGCGGACGCTTAACTTTTAGTGAAGATGAACAGCCGATGGTCGCTCATATATGGGGAGATAAGCCAGAACAGTTCCGTGAAACGAGTATTCAATTAGCTAAAATGGGCTTTAAAGGCATAGACTTAAATATGGGATGTCCTGTAGCAAATGTTGCTAAAAAGGGTAAGGGTTCCGGCTTAATCTTAAGACCTGACGTTGCTGCCGAAATTATTCAAGCGACTAAAGCAGGTGGGCTTCCGGTAAGTGTTAAAACACGCCTTGGCTACTATGAAATC…	hypothetical protein	310	6.14661	35562.5	-0.393548	1.3.1.-		Unknown function	General	putative TIM-barrel protein, nifR3 family	TIGR00737	152.5	RNA Metabolism / ""RNA processing and modification"" / ""tRNA modification Archaea"" / ""tRNA dihydrouridine synthase B (EC 1.-.-.-)""	PF01207	Dus	Dihydrouridine synthase (Dus)	CL0036	TIM_barrel	160.8			Cytoplasmic	Intracellular	no predicted signal peptide	0	88193860
SAOUHSC_00041	47.0624	-0.0833082	0.331712	0.251146	0.801701	0.84855	S. aureus NCTC8325	SAUPAN000384000	-	CDS	SAOUHSC_00041		hypothetical protein	+	44228	44524	297	no	3919309	YP_498647	1288541	G1I0R-41	ATGGCGACTAAGAAAGATGTACATGATTTATTTTTAAATCATGTGAATTCAAACGCGGTTAAGACAAGAAAGATGATGGGAGAATATATTATTTATTATGATGGCGTGGTTATAGGTGGTTTGTATGATAATAGATTATTGGTCAAGGCGACTAAAAGTGCCCAGCAGAAATTGCAAGATAATACATTAGTTTCGCCATATCCAGGTTCTAAAGAAATGATATTAATTCTAGACTTTACCGAAGCAACAAATCTCACTGATTTATTTAAGACCATAAAAAATGATTTGAAAAAGTGA	hypothetical protein	98	9.64452	11138.9	-0.297959							NA		PF04993	TfoX_N	TfoX N-terminal domain	CL0631	YgaC_TfoX-N	37.4			no significant prediction	Intracellular	no predicted signal peptide	0	88193862
SAOUHSC_00042	29.6475	0.872	0.503063	-1.73338	0.083028	0.118098	S. aureus NCTC8325	SAUPAN000385000	-	CDS	SAOUHSC_00042		hypothetical protein	-	44596	45816	1221	no	3919310	YP_498648	1288542	G1I0R-42	ATGACTGATTTGTTGAAAATTAAAAACTTCAGATTGTTCTTTTTAGCAGAAATAATTTCAGCATTCGGAGTTGGAATTAGTACAGTTGGGGCTAATTGGTATTTAATCGACAAAACTAACGACTCCCAACTATTAGGTATTATGTTAGCTTTAAATGTATTATCCGGTTTCTTAGCTTCTCCTATAATAGGTGGACTAGCCGATAAATATAATAGACGAAATATTATTTTAATCACCTATCTTCTTCAGGTAATATTATATTTACTCATTGTCATAGCACTCGTAATGATAGGATTTGAGACCTATTTAGTGATTGGATTTGCGATTGTTAATGGGATAGGTTGGACTACGTATATGGCAACATCTAGAAGTTTAGTTAAACAGATATTAAAACCAGAT…	hypothetical protein	406	9.43757	45716.5	0.86798		Metabolism	Transport and binding proteins	Cations and iron carrying compounds	H+ Antiporter protein	TIGR00900	165.1		PF07690	MFS_1	Major Facilitator Superfamily	CL0015	MFS	109			Cytoplasmic Membrane	Multi-transmembrane	no predicted signal peptide	12	88193863
SAOUHSC_00043	19.4115	1.25978	0.466242	-2.70199	0.00689252	0.0116537	S. aureus NCTC8325	SAUPAN000386000	-	CDS	SAOUHSC_00043		hypothetical protein	-	45809	46360	552	no	3919311	YP_498649	1288543	G1I0R-43	ATGATTACTTGTTTATTTGGAAGTAGTAGAAAAGATGGCAATTCAGCTATCGCAGTAGAGAATCTATTGAAGAATTTAAAAGTCAACTTTGTGAATTTATATCAAAGCAACATTGAAAAGGTTACAGATAATCGTCATAGCAAAGGTGCCAACTTTCATAATGATGATTACGAACAAATTTTAATCAAAGTTTTAGAATCAGATATTATTATTTTTTCAACACCACTCTATTGGTACTCCATGAGTGCGTCTTTAAAACTCTTCATTGATAGATGGACCGAGTCATTGCGAGATACGCAAATAGACAACTTCAAAGAAATCATGTCACAAAAAAAGTATTTGATTTTAATCATAGGTGGCGACAATCCGCATACCAAAGCACAACCTTTAGTCAACCAA…	hypothetical protein	183	5.72281	21196.1	-0.231694		Metabolism	Central intermediary metabolism	Sulfur metabolism	FMN reductase	TIGR03567	24.3		PF02525	Flavodoxin_2	Flavodoxin-like fold	CL0042	Flavoprotein	62.5			no significant prediction	Intracellular	no predicted signal peptide	0	88193864
SAOUHSC_00044	68.904	0.891779	0.321305	-2.77549	0.00551189	0.00945176	S. aureus NCTC8325	SAUPAN000387000	-	CDS	SAOUHSC_00044		hypothetical protein	+	46473	47333	861	no	3919077	YP_498650	1288544	G1I0R-44	TTGAACTTAAACATTTTAAAATCATTTTTAGTAACTAGTGAAACAAAGAACCTTACTAAAGCATCAGAGTTACTTAACTATTCACAGTCAACTGTATCTACACATATTGAAAAATTAGAAAGGCAATTAGATGTTAAATTATTTTATAGAAAAAAATATGGTATGGAACTAACGGAAGAAGGCTTAGCATACGTTAAATATGCTAAAGTGATTTTAGATAGTAATAGCGAATACGAGAGAGAAATAAAAGGACTTTACAATAAGAAGGTAAATATAAGTATTAACATGCAAGAAAGTCAGTATTTGTATCGCTACTATAATAAGATTAGTGAATGGTTAGCTGAACACCCATATGTAAACTTGAAGTTTAAATCCGCACATTCTAATTTCTATATTAAA…	hypothetical protein	286	5.76749	33410.2	-0.331119		Signal transduction	Regulatory functions	DNA interactions	aminoethylphosphonate catabolism associated LysR family transcriptional regulator	TIGR03339	82.8		PF00126	HTH_1	Bacterial regulatory helix-turn-helix protein, lysR family	CL0123	HTH	60.8			Cytoplasmic	Intracellular	no predicted signal peptide	0	88193865
SAOUHSC_00045	8.06472	2.04051	0.774521	-2.63455	0.00842498	0.0140562	S. aureus NCTC8325	SAUPAN000846000	-	CDS	SAOUHSC_00045		hypothetical protein	-	47689	48222	534	no	3919078	YP_498651	1288545	G1I0R-45	ATGCATGCAATGCAATATCATGTTAAGTTGCCTAGTGATTACAATATGGAAATAATTAGAGATAGAGTTCGATTAAATGGTTATAAGACTGATGGATTTAAAAATTTAATTATAAAAGCTTATTTAATAAGTCAAACAACTACTAATTGCATTACAAATACTTATTCACCATTATATTTATGGAGAAGTTCAGAGGGGATGACTGAATTTATATTCAATGGATTTTATGATAATGTTATTTCTTCTTTTGGATGGCAAAATATAAATATTGGTGTGATATATTCAATGAACATAACCGATTCTGTTAAACATAGTCTTTATGCGCTTGAAGAATATATCGACATTTTCCCTACTTTATCTCTAAAAGAAATAGAAATCAAAAAATTGTTTAGAATCTTC…	hypothetical protein	177	7.57096	20874.9	-0.10678							NA		PF16157	DUF4865	Domain of unknown function (DUF4865)	no clan defined	no clan defined	203.4			Cytoplasmic	Intracellular	no predicted signal peptide	0	88193866
SAOUHSC_00046	45.1533	1.02288	0.332261	-3.07854	0.00208019	0.00376303	S. aureus NCTC8325	SAUPAN000670000	-	CDS	SAOUHSC_00046		hypothetical protein	+	48313	49056	744	no	3919079	YP_498652	1288546	G1I0R-46	GTGATTAAATTGAACTTTAATGATTTGGAAATTTTTATAACTGTATGTGAAGAAGCATCTATCAATAAAGCTGCAATTAAACTTAGATATGCACAATCTAATATATCTCAAAGAATTAGCAAGCTTGAAAATGAATTAGGTGTAGTTTTGCTTTTTAGAAATCAAAAAGGTGCTAAGGCAACTAAAGCAGGCGAAGAATTCTTAGCGTATAGCAAAAAAGTATTAAGAGATACAGAGACTATAAAAAATAAAATGAAAAATAATACTATGTCTATTTTATGCTCAGAACTGTTATTTAATTATTTATCTGAGAGCGAAGAAATTATGATGTCGAATAACTCAATTAATTTTATTTCTAGTGGAAATATTAGAAAAGCTATAGAAAAAAATAATTATGAT…	hypothetical protein	247	9.18932	28421.6	-0.3417		Cellular processes; Genetic information processing; Signal transduction	Cellular processes; DNA metabolism; Regulatory functions	DNA interactions; DNA replication, recombination, and repair; Toxin production and resistance	transcriptional regulator, ArgP family	TIGR03298	50.2		PF00126	HTH_1	Bacterial regulatory helix-turn-helix protein, lysR family	CL0123	HTH	59.6			Cytoplasmic	Intracellular	no predicted signal peptide	0	88193867
SAOUHSC_00047	48.0096	0.378795	0.330812	-1.14504	0.252191	0.323528	S. aureus NCTC8325	SAUPAN000148000	-	CDS	SAOUHSC_00047		hypothetical protein	+	49490	50092	603	no	3919080	YP_498653	1288547	G1I0R-47	ATGTTAATTAGTCTTGTAATCCCAGTTTTTGCTTTGTTAGTTATTGGTGGTATTATTTGGATGATTATAGAAGGTATAGTACATATTTCAAAAAAGAATAAAGCAATTGATAACTTTTTTAACCAAGTTAATAAAGTAAGTGAGACATATAAATTCGCTACTACTTTTTTATTTCTAATCTTGGCTACGGCTGGTATTTCTCAATTTTATCTATATTATATAGTATCAGCGTTTCTTTTTTGGCTTGTCATACTTACCTTTGGCATTGCAGGTATCATTTTTTTAATGCCATATGGATTATGTTTTCTACCGTTTTATAAGCAAAAAAAGAAAAAACAGACATTTAAAAAATACATGGTTTACACTACGATTGGTTTGTCAATTTGTCTAGGCTTATCT…	hypothetical protein	200	9.95595	22662.1	0.665					integral membrane protein	TIGR04561	12.7		PF05154	TM2	TM2 domain	no clan defined	no clan defined	14.1			Cytoplasmic Membrane	Multi-transmembrane	no predicted signal peptide	5	88193868
SAOUHSC_00049	681.62	2.647	0.135471	-19.5392	5.09e-85	9.52e-84	S. aureus NCTC8325	SAUPAN000849000	-	CDS	SAOUHSC_00049		hypothetical protein	+	50359	53511	3153	no	3919081	YP_498654	1288548	G1I0R-48	ATGAGTCAATTGCTAAATGATACGTTATCGGCTTGGTTGTTAATTGAATCTTTAAGTCCAGGAGAAGTAAATTTTACAGCGGAAGATATACTCTCAGCTGAACATTTTAAAAATGGTGCAAAGCAAGCACAACTTCAAAGTTTTGATGAATATTTTGAAATATGGAATGCTGAACGCTTTATTATATCAGAAGAAAAATCAGAGACTGGGGAACTTATATTTAAATTTTATAGACATTGCTTCCGCTATAATGAAATTAATTTGAAAATTCAGGATATTTTTGATGATTATTCTGAGATTCATAATCCAAATGGGACACACTGTTATGGTTACACATTTAACACAGATAAACACGGCAAAGTGATAGTTGATTCTATACATATTCCGATGATTATGAGT…	hypothetical protein	1050	6.04559	121729	-0.569809		Genetic information processing	DNA metabolism	DNA replication, recombination, and repair	putative DNA helicase	TIGR00376	37.5		PF01443	Viral_helicase1	Viral (Superfamily 1) RNA helicase	CL0023	P-loop_NTPase	56.7			no significant prediction	Intracellular	no predicted signal peptide	0	88193869
SAOUHSC_00050	148.903	1.58901	0.190555	-8.33885	7.5e-17	3.04e-16	S. aureus NCTC8325	SAUPAN000853000	-	CDS	SAOUHSC_00050		hypothetical protein	+	53568	54050	483	no	3919082	YP_498655	1288549	G1I0R-49	ATGGAGAAATTTAACAACTGGATATTAAATGCAATAAGTGGATCTCAAACAGACAAGAATGAAACAACTGAAGAATTAAAAGGGGCAAAATTTATCATTTTATATGCATATTCAATGCTCGTTTTGCTTGCGTTAGTAATTTCTAACATATTCATTCACATTTTGGAGCCTAAACTATCAATCACCACTCAAATCATCATCGTTTTGATTTTAATTGAAGCACTAATTGGACTGCGTTTCTTGAAAGCGTACGATGTTAAGCGTGGCAAAGATAAAGAAAATAAGAAAAATAGTAAGGATTTCGTTAAACTAAAATCAATTTTAGTAGCAATTTTATTTACATCATTGGCGCTGACAGCAGGTACTGTAGCTGATATATACGGTTTCACTGACTTAGGA…	hypothetical protein	160	9.35138	17920.1	0.429375		Cell structure	Cell envelope	Biosynthesis and degradation of surface polysaccharides and lipopolysaccharides	oligosaccharide repeat unit polymerase	TIGR04370	16.8		PF09323	DUF1980	Domain of unknown function (DUF1980)	no clan defined	no clan defined	17.8			Cytoplasmic Membrane	Multi-transmembrane	no predicted signal peptide	4	88193870
SAOUHSC_00051	42.2241	1.07674	0.355598	-3.02797	0.002462	0.00441242	S. aureus NCTC8325	SAUPAN000858000	plc	CDS	SAOUHSC_00051		1-phosphatidylinositol phosphodiesterase	+	54255	55241	987	no	3919083	YP_498656	1288550	G1I0R-50	ATGAAAAAGTGTATTAAGACTTTGTTTTTAAGTATCATTTTAGTAGTGATGAGTGGTTGGTATCATTCAGCACATGCGTCAGATTCGTTGAGTAAAAGTCCAGAAAATTGGATGAGTAAACTTGATGATGGAAAACATTTAACTGAGATTAATATACCGGGTTCACATGATAGTGGCTCATTCACTTTAAAGGATCCAGTAAAATCAGTTTGGGCAAAGACTCAAGATAAAGATTACCTTACCCAAATGAAGTCGGGAGTCAGGTTTTTTGATATTAGAGGTAGAGCAAGTGCTGATAATATGATTTCAGTTCATCACGGCATGGTTTATTTGCATCATGAATTAGGAAAATTTCTCGATGATGCTAAATATTACTTGAGTGCTTATCCAAACGAAACA…	1-phosphatidylinositol phosphodiesterase	328	8.62785	37086.4	-0.555488	4.6.1.13						NA	Phages, Prophages, Transposable elements, Plasmids / ""Pathogenicity islands"" / ""Listeria Pathogenicity Island LIPI-1 extended"" / ""Phosphatidylinositol-specific phospholipase C (EC 4.6.1.13)""	PF00388	PI-PLC-X	Phosphatidylinositol-specific phospholipase C, X domain	CL0384	PLC	65.7			Extracellular	N-terminally anchored (No CS)	signal peptide predicted	1	88193871
SAOUHSC_00052	15.7191	1.80207	0.545789	-3.30178	0.000960736	0.0017928	S. aureus NCTC8325	SAUPAN000860000	csa1A	CDS	SAOUHSC_00052		hypothetical protein	+	55462	56232	771	no	3919084	YP_498657	1288551	G1I0R-51	ATGATGAAACGATTAAACAAATTAGTGTTAGGCATTATTTTTCTGTTTTTAGTCATTAGTATCACTGCTGGTTGTGGCATAGGTAAAGAAGCGGAAGTTAAGAAAAGCTTTGAAAAAACATTGAGTATGTACCCTATTAAAAATCTAGAGGATTTATACGATAAGGAAGGCTATCGTGATGATCAGTTTGATAAAAATGATAAAGGTACATGGATTATAAATTCTGAAATGGTTATTCAACCTAATAATGAAGATATGGTAGCTAAAGGCATGGTTCTATATATGAATAGAAATACCAAAACAACAAATGGTTACTACTATGTCGATGTGACTAAGGACGAGGATGAAGGAAAACCGCACGACAATGAAAAAAGATATCCGGTTAAAATGGTCGATAAT…	hypothetical protein	256	8.65284	29786.8	-0.793359					Staphylococcus tandem lipoproteins	TIGR01742	381.5		PF04507	DUF576	Csa1 family	CL0048	LolA_LolB	414.3			no significant prediction	Lipid anchored	signal peptide predicted	1	88193872
SAOUHSC_00053	29.6825	1.17537	0.429861	-2.73429	0.00625147	0.0106319	S. aureus NCTC8325	SAUPAN000859000	-	CDS	SAOUHSC_00053		hypothetical protein	+	56284	57054	771	no	3919085	YP_498658	1288552	G1I0R-52	ATGATAAAACGTGTAAATAAATTAGTGCTTGGTATTAGTCTTCTGTTTTTAGTCATTAGTATCACTGCTGGTTGTGGCATGGGTAAAGAAGCGGAAATAAAGAAAAGTTTTGAAAAAACATTGAGTATGTATCCGATTAAAAATCTAGAGGATTTATACGATAAAGAAGGATATCGTGATGATCAATTTGATAAAAATGATAAGGGAACATGGATTGTAAATTCTCAAATGGCAATTCAAAATAAAGGAGAAGCTCTAAAAATAAAAGGCATGCTTTTGAAGATAGATAGAAATACAAGAAGTGCAAAAGGATTTTACTATACTAATGAAATAAAGACGGAGAAATACGAAGTAGCTCAGGATAATCAAAAAAAATATCCAGTTAAAATGATTAATAAT…	hypothetical protein	256	9.41878	29790.8	-0.775391					Staphylococcus tandem lipoproteins	TIGR01742	372.3		PF04507	DUF576	Csa1 family	CL0048	LolA_LolB	412.7			no significant prediction	Lipid anchored	signal peptide predicted	1	88193873
SAOUHSC_00054	50.6683	0.209142	0.307683	-0.679735	0.496672	0.578055	S. aureus NCTC8325	SAUPAN000862000	-	CDS	SAOUHSC_00054		hypothetical protein	+	57118	57888	771	no	3919086	YP_498659	1288553	G1I0R-53	ATGATGAAACGATTAAACAAATTAGTGTTAGGCATTATTTTTCTGTTTTTAGTCATTAGTATCACTGCTGGTTGTGGCATAGGTAAAGAAGCGAAAATAAAGAAAAGTTTTGAGAAGACATTGAGTATGTATCCGATTAAAAATCTAGAGGATTTATACGATAAAGAAGGTTATCGTGATGACGAATTTGATAAAAATGATAAAGGTACATGGATTATTGGTTCTGAAATGGCAACTCAAAATAAGGGGGAAGCTCTGAAAGTTAAAGGTATGGTCTTGTATATGAATAGAAATACCAAAACAACAAAAGGATATTATTATGTAAATGCAATAAAGAATGATAAAGACGGAAGACCCCAAGAGAATGAAAAAAGGTACCCAGTTAAAATGGTCGATAAT…	hypothetical protein	256	9.83455	29708	-0.783594					Staphylococcus tandem lipoproteins	TIGR01742	391.4		PF04507	DUF576	Csa1 family	CL0048	LolA_LolB	427.2			no significant prediction	Lipid anchored	signal peptide predicted	1	88193874
SAOUHSC_00055	71.7133	0.613653	0.264956	-2.31605	0.0205554	0.032623	S. aureus NCTC8325	SAUPAN000861000	-	CDS	SAOUHSC_00055		hypothetical protein	+	57955	58722	768	no	3919087	YP_498660	1288554	G1I0R-54	ATGAAACGATTAAACAAATTGGTATTGTATATTAGTTTTTTGATATTAGTCATTAGTTTCACTGCTGGTTGTGGCATAGGTAAAGAAGCGGAAGTTAAGAAAAGCTTTGAAAAAACATTGAGTATGTATCCGATTAAAAATCTAGAGGATTTATACGATAAAGAAGGTTATCGTGATGACGAATTTGATAAAAATGATAAAGGTACATGGATTATTGGTTCTGAAATGGTTGTTCAACCTAAAGGGGAACGTATGAAATCAAAAGGTATGGTTCTATATATGAATAGAAACACTAAGACTACAACCGGGAAGTATATAGTGAGTGAAACACTTCATGATGAAGATGGTAGACCTAAGAGTAAAGATAAAGAATATCCCGTTAAAATGGTAGACAATAAA…	hypothetical protein	255	9.52669	29399.5	-0.8					Staphylococcus tandem lipoproteins	TIGR01742	423.4		PF04507	DUF576	Csa1 family	CL0048	LolA_LolB	417.7			no significant prediction	Lipid anchored	signal peptide predicted	1	88193875
SAOUHSC_00056	1096.48	-1.23775	0.112869	10.9663	5.55e-28	3.27e-27	S. aureus NCTC8325	SAUPAN000891000	-	CDS	SAOUHSC_00056		hypothetical protein	+	58855	61053	2199	no	3919088	YP_498661	1288555	G1I0R-55	ATGTCAGATTTCAAAAGGCTCAATAGTTTAATGATTGGTTTTGTTATTAAAGGTGAGGCACACATTTATGATGAAAATAATATGACGCAATGCAACAGTGGCGACATTTTCATCATTAACCACCGCGACTTGTATCGATTTCAACTTCAACAAGATGGCATCATATGTTATATCCAATTCCAAATGAAATATTTAGCAGACAAGTTTGATGATGTGCATTGTCTATATTTTCACTTAACAGATGCGACCACAACAAAGAATATACATCAACTGAGAAATATAATGGCAAGACTGGTTTCAACACATATCCGACATAATGAGTTGTCTAAATTGACTGAGCAACAACTTGTGATTCAGTTGCTTATGCATATGATTCATTATGTCCCGCGTACATATCAT…	hypothetical protein	732	6.40116	86334.6	-0.354645					YSIRK-targeted surface antigen transcriptional regulator	TIGR04094	58.8		PF12833	HTH_18	Helix-turn-helix domain	CL0123	HTH	77.7			Cytoplasmic	Intracellular	no predicted signal peptide	0	88193876
SAOUHSC_00057	165.734	0.0574233	0.18288	-0.313995	0.753525	0.809254	S. aureus NCTC8325	SAUPAN000893000	-	CDS	SAOUHSC_00057		hypothetical protein	+	61204	62382	1179	no	3919089	YP_498662	1288556	G1I0R-56	ATGAATCAACAATTAATTGAAACTTTAAAATCTAAAGAAGGCAAAATGATTGAGATCAGACGTTATTTACATCAGCATCCAGAATTATCTTTTCATGAAGATGAAACGGCGAAATACATCGCTGAATTTTACAAAGGTAAAGATGTGGAAGTAGAAACGAATGTCGGACCACGTGGAATTAAAGTAACGATTGATTCAGGGAAACCTGGTAAAACATTAGCAATCCGTGCAGACTTTGACGCATTACCCATTACTGAAGATACAGGATTATCTTTTGCATCACAAAATAAAGGTGTTATGCACGCATGTGGTCACGATGCACATACAGCATACATGCTTGTATTAGCAGAGACGCTTGCTGAAATGAAAGATAGTTTTACAGGAAAAGTCGTTGTGATA…	hypothetical protein	392	5.43657	43097.5	-0.311224		Genetic information processing	Protein fate	Degradation of proteins, peptides, and glycopeptides	amidohydrolase	TIGR01891	349.9		PF01546	Peptidase_M20	Peptidase family M20/M25/M40	CL0035	Peptidase_MH	109.3			Cytoplasmic	Intracellular	no predicted signal peptide	0	88193877
SAOUHSC_00058	182.179	0.43473	0.183804	-2.36518	0.0180213	0.0287904	S. aureus NCTC8325	SAUPAN000894000	norC	CDS	SAOUHSC_00058		hypothetical protein	+	62384	63772	1389	no	3919090	YP_498663	1288557	G1I0R-57	ATGAATGAAACGTATCGCGGGGGCAACAAGTTAATCTTAGGTATTGTATTAGGTGTTATTACATTTTGGTTGTTTGCACAATCACTTGTAAATGTTGTACCGAATTTACAACAAAGTTTTGGTACAGACATGGGGACAATTAGTATTGCGGTCAGTCTAACTGCACTATTTTCAGGCATGTTTGTTGTTGGAGCAGGTGGTCTGGCAGATAAAATTGGGCGCGTGAAAATGACGAATATCGGTTTATTATTAAGTATTATTGGTTCAGCATTAATTATTATTACGAATTTACCGGCATTATTAATTTTAGGTCGTGTTATACAAGGTGTATCAGCAGCGTGTATTATGCCTTCTACATTGGCCATTATGAAAACTTATTATCAGGGTGCTGAACGTCAG…	hypothetical protein	462	9.86212	48999.3	0.948485		Cellular processes; Metabolism	Cellular processes; Transport and binding proteins	Other; Toxin production and resistance	drug resistance MFS transporter, drug:H+ antiporter-2 (14 Spanner) (DHA2) family	TIGR00711	134.2		PF07690	MFS_1	Major Facilitator Superfamily	CL0015	MFS	159			Cytoplasmic Membrane	Multi-transmembrane	no predicted signal peptide	14	88193878
SAOUHSC_00060	3253.96	0.776006	0.105519	-7.35416	1.92e-13	6.79e-13	S. aureus NCTC8325	SAUPAN000899000	nptA	CDS	SAOUHSC_00060		hypothetical protein	-	64265	65926	1662	no	3919091	YP_498664	1288558	G1I0R-58	ATGTCGGTTACAGAAGTCATTTTCTCCTTTTTAGGTGGTTTAGGTATTTTCCTTTACGGCTTAAAAATCATGGGAGACGGGCTTCAAGCATCAGCAGGAGACAGGCTACGAGATATTTTAAACAAATTTACATCAAATCCAGTATTAGGTGTTATTGCAGGTATCGTTGTAACTATTTTAATACAAAGTAGTTCAGGTACGACAGTTATCACAATCGGACTGGTAACAGCTGGATTTATGACATTGAAACAAGCCATTGGAGTGATAATGGGTGCTAATATCGGAACAACGGTAACTGCATTTATTATCGGTATAGATTTAGGCGAATATGCAATGCCAATTTTAGCATTAGGTGCATTCTTAATCTTTTTCTTTAAACGCTCTAAAATCAATAACATT…	hypothetical protein	553	6.38787	60647.5	0.333454		Metabolism	Transport and binding proteins	Cations and iron carrying compounds	Na/Pi-cotransporter II-related protein	TIGR00704	250.1	Phosphorus Metabolism / ""Phosphorus Metabolism - no subcategory"" / ""Phosphate metabolism"" / ""Na/Pi cotransporter II-related protein""	PF02690	Na_Pi_cotrans	Na+/Pi-cotransporter	no clan defined	no clan defined	234.3			Cytoplasmic Membrane	Multi-transmembrane	no predicted signal peptide	9	88193879
SAOUHSC_00061	110.216	1.72542	0.539438	-3.19854	0.00138124	0.00253826	S. aureus NCTC8325	SAUPAN000902000	-	CDS	SAOUHSC_00061		myosin-cross-reactive antigen	-	66252	68027	1776	no	3919092	YP_498665	1288559	G1I0R-59	ATGTATTACAGTTATGGAAATTATGAAGCATTTGCGCGCCCTAAAAAACCTGAAAATGTAGAAAACAAATCCGCTTACTTAATCGGATCTGGTCTAGCTTCACTTGCTGCAGCTTGTTTTTTAATAAGGGATGGTCAAATGGAAGGTTCGAAGATTCATATTTTAGAAGAGTTACCTAAAGCAGGTGGTAGTCTTGATGGTGAAAATATGCCTTTAAAAGGCTATGTTGTCCGCGGTGGTCGTGAAATGGAGAACCACTTTGAATGTTTGTGGGACTTATTCAGATCTATCCCTTCATTAGAAATCGATAACGCGTCTGTATTAGATGAGTTCTATTGGCTAAACAAAGAAGACCCTAACTATTCTCGCTGTCGTGTTATTGAGAAACAGGGTCAACGT…	myosin-cross-reactive antigen	591	4.75677	67648.2	-0.371235					9,9'-di-cis-zeta-carotene desaturase	TIGR02732	15.7		PF06100	MCRA	MCRA family	CL0063	NADP_Rossmann	746.4			no significant prediction	Intracellular	no predicted signal peptide	0	88193880
SAOUHSC_00062	3.45645	0.0144473	1.23421	-0.0117057	0.99066	0.993059	S. aureus NCTC8325	SAUPAN000903000	-	CDS	SAOUHSC_00062		hypothetical protein	-	68201	69073	873	no	3919093	YP_498666	1288560	G1I0R-60	ATGAATAAACTTCGAGACACTACTTTTCTATCATATTTATTTACTATCATATTGTGGGGATCTGCATTTCCAATGATAAAGATTGCGTTAAATGATTTTAGTGCAGAATCATTGTCGGCATTTCGTTTAATTTTAGCAACAATAATTCTCTTGCCGTTCGTAATTATAAAGAAATTGCCTACCCCTGAACTAAGAGATATCCCTGTTATTTTTATTTTAGGATTTTGTGGATTTGTGATATATCACACAGCTTTAAATTTTGGTGAAACTTTGATTAGTGCAGGTATATCTGGAATTCTAGTCTCTACAACGCCTATTTTTTCTAGTGCTTTAGCTTATATATTTTTAAAAGAGCATTTTTCAAAATGGAATTGGTTAAGTTCACTCGTCGCATTTATA…	hypothetical protein	290	6.2511	32209.2	1.03483		Metabolism	Transport and binding proteins	Amino acids, peptides and amines	carboxylate/amino acid/amine transporter	TIGR00950	110.3	RNA Metabolism / ""RNA processing and modification"" / ""Queuosine-Archaeosine Biosynthesis"" / ""Permease of the drug/metabolite transporter (DMT) superfamily""; ""Virulence, Disease and Defense"" / ""Resistance to antibiotics and toxic compounds"" / ""Cobalt-zinc-cadmium resistance"" / ""Permease of the drug/metabolite transporter (DMT) superfamily""	PF00892	EamA	EamA-like transporter family	CL0184	DMT	154.7			Cytoplasmic Membrane	Multi-transmembrane	no predicted signal peptide	10	88193881
SAOUHSC_00064	64.3497	0.0768811	0.30735	-0.250142	0.802478	0.848752	S. aureus NCTC8325	SAUPAN000904000	norG	CDS	SAOUHSC_00064		hypothetical protein	+	69186	70583	1398	no	3919094	YP_498667	1288561	G1I0R-61	ATGGCTAAATATAAAGATATTGCTAGTGACATAAGAGATAAAATAATCACAGGGGATTGGTTTTATGGAATGAAAATACCTTCACATAGGCAGTTGGCGATACAGTACAACGTAAATAGAGTAACGATTATTAAAAGTATTGAGTTATTAGAAGCTGAAGGATTTATCTATACTAAAGTAGGTAGTGGAACATATGTTAATGACTATTTGAATGAAGCACATATTACAAATAAGTGGTCTGAAATGATGTTATGGTCCTCTCAACAAAGAAGTCAGTATACGGTGCAATTAATTAATAAAATTGAGACAGATGATTCGTATATACATATAAGTAAAGGTGAATTGGGTATATCGTTAATGCCACATATTCAATTGAAAAAAGCCATGTCTAATACAGCC…	hypothetical protein	465	9.31384	53991.9	-0.211398					enduracididine biosynthesis enzyme MppQ	TIGR04461	138.1	Amino Acids and Derivatives / ""Glutamine, glutamate, aspartate, asparagine; ammonia assimilation"" / ""Glutamine, Glutamate, Aspartate and Asparagine Biosynthesis"" / ""Aspartate aminotransferase (EC 2.6.1.1)""; ""Amino Acids and Derivatives"" / ""Lysine, threonine, methionine, and cysteine"" / ""Threonine and Homoserine Biosynthesis"" / ""Aspartate aminotransferase (EC 2.6.1.1)""; ""Amino Acids…	PF00155	Aminotran_1_2	Aminotransferase class I and II	CL0061	PLP_aminotran	120			Cytoplasmic	Intracellular	no predicted signal peptide	0	88193882
SAOUHSC_00065	39.4817	-0.945215	0.407086	2.3219	0.0202381	0.0321723	S. aureus NCTC8325	SAUPAN000905000	-	CDS	SAOUHSC_00065		hypothetical protein	+	70773	71246	474	no	3919095	YP_498668	1288562	G1I0R-62	ATGTCTAAAATCAGGTCTTTTACAATATTAAGTCTACTTATTTACTTAGCTATGATGTGCTATACAGTAGTGACCTATCCAAAATTACCAACCAAAGTGCCTATTCATTATAATTTAGCAGGGGATGCTGATAATTTTGCTGATAAATGGGTGCTGCTTTTGATTAATAGCGCATTTATAGTGATTTGGCTTATATTTTTCATTGCAGGTAGATACTATGAACGATTTGCCAAATGGTCACATTATAATCATACACCACGTGAAATTCGAGCGATTAAATTATTTTTAAGTACGTTAAATTTAGAGATTATGAGCTATATGTCTATCTTCACAGTATTAGAAATTTGGCAAATACAACACCATCATCAATTCAATTTACTATGGTTTAATATGATATTT…	hypothetical protein	157	9.57861	18706.3	0.596815							NA		PF07853	DUF1648	Protein of unknown function (DUF1648)	no clan defined	no clan defined	50			Cytoplasmic Membrane	Multi-transmembrane	signal peptide predicted	4	88193883
SAOUHSC_00067	1610.26	0.877011	0.606317	-1.44646	0.148049	0.199743	S. aureus NCTC8325	SAUPAN000906000	lctP1	CDS	SAOUHSC_00067		L-lactate permease	+	71508	73100	1593	no	3919096	YP_498669	1288563	G1I0R-63	ATGACACTACTTACTGTAAATCCATTCGATAATGTCGGATTATCAGCCTTAGTTGCAGCAGTACCTATTATTTTATTTTTATTATGCTTAACCGTTTTTAAAATGAAAGGCATTTATGCAGCATTGACAACTTTGGTTGTTACATTGATTGTGGCTTTATTTGTATTTGAATTACCAGCGCGTGTATCAGCAGGTGCGATTACAGAAGGCGTTGTTGCCGGTATTTTCCCAATAGGATATATCGTTTTAATGGCAGTTTGGTTATATAAAGTTTCTATTAAAACAGGACAATTTTCTATTATTCAAGATAGTATTGCAAGTATTTCAGTGGACCAAAGAATCCAACTATTATTAATTGGATTTTGTTTCAACGCATTTTTAGAAGGTGCAGCAGGATTT…	L-lactate permease	530	9.84516	56190.5	1.10019		Metabolism	Transport and binding proteins	Carbohydrates, organic alcohols, and acids	transporter, lactate permease (LctP) family	TIGR00795	521		PF02652	Lactate_perm	L-lactate permease	CL0182	IT	534			Cytoplasmic Membrane	Multi-transmembrane	no predicted signal peptide	13	88193884
SAOUHSC_00069	6346.79	1.91005	1.04735	-1.8237	0.0681968	0.0987678	S. aureus NCTC8325	SAUPAN000909000	spa	CDS	SAOUHSC_00069		protein A	-	73429	74979	1551	no	3919448	YP_498670	1288564	G1I0R-64	TTGAAAAAGAAAAACATTTATTCAATTCGTAAACTAGGTGTAGGTATTGCATCTGTAACTTTAGGTACATTACTTATATCTGGTGGCGTAACACCTGCTGCAAATGCTGCGCAACACGATGAAGCTCAACAAAATGCTTTTTATCAAGTCTTAAATATGCCTAACTTAAATGCTGATCAACGCAATGGTTTTATCCAAAGCCTTAAAGATGATCCAAGCCAAAGTGCTAACGTTTTAGGTGAAGCTCAAAAACTTAATGACTCTCAAGCTCCAAAAGCTGATGCGCAACAAAATAACTTCAACAAAGATCAACAAAGCGCCTTCTATGAAATCTTGAACATGCCTAACTTAAACGAAGCGCAACGTAACGGCTTCATTCAAAGTCTTAAAGACGACCCA…	protein A	516	5.37468	56436.8	-1.16298					gram-positive signal peptide, YSIRK family	TIGR01168	34.5	Virulence, Disease and Defense / ""Adhesion"" / ""Adhesins in Staphylococcus"" / ""Protein A, von Willebrand factor binding protein Spa""	PF02216	B	B domain	CL0598	B_GA	474.5		SAOUHSC_00530; SAOUHSC_01794; SAOUHSC_01819; SAOUHSC_02494	Cellwall	LPxTG Cell-wall anchored	signal peptide predicted	1	88193885
SAOUHSC_00070	398.767	0.960599	0.290794	-3.30337	0.000955314	0.00178383	S. aureus NCTC8325	SAUPAN000910000	sarS	CDS	SAOUHSC_00070		accessory regulator-like protein	-	75400	76152	753	no	3919449	YP_498671	1288565	G1I0R-65	ATGAAATATAATAACCATGACAAAATTAGAGATTTTATAATCATTGAAGCATATATGTTTCGTTTTAAGAAAAAAGTCAAGCCTGAAGTCGATATGACTATAAAAGAATTTATATTACTGACTTATTTATTTCATCAGCAAGAAAACACACTTCCATTTAAGAAGATTGTTTCAGATTTATGTTATAAACAATCGGATTTAGTACAGCATATAAAAGTACTTGTGAAACATTCATATATTAGTAAAGTTCGAAGTAAAATTGATGAGCGTAATACTTACATTTCAATATCTGAAGAACAACGAGAGAAAATTGCAGAACGTGTTACATTGTTTGATCAAATCATTAAACAATTTAACCTTGCAGATCAAAGTGAATCACAGATGATACCAAAAGATAGT…	accessory regulator-like protein	250	9.31072	29889.6	-0.3956		Signal transduction	Regulatory functions	DNA interactions	staphylococcal accessory regulator family	TIGR01889	214.6		PF01047	MarR	MarR family	CL0123	HTH	32.7			Cytoplasmic	Intracellular	no predicted signal peptide	0	88193886
SAOUHSC_00071	275.237	0.226426	0.177294	-1.27712	0.20156	0.264427	S. aureus NCTC8325	SAUPAN000911000	sirC	CDS	SAOUHSC_00071		lipoprotein SirC	-	76521	77435	915	no	3919450	YP_498672	1288566	G1I0R-66	ATGATTGGTTCAAGCTTTATACCATTACAACGCGTACTGATGTACTTTATAAATCCAAATGACAGTATGGATCAATTCACTTTAGAAGTATTACGCTTACCTCGCATTACACTTGCGATTTTAGCAGGTGCCGCACTAGGAATGAGTGGTTTAATGTTGCAAAATGTATTAAAAAATCCAATTGCCTCACCTGATATTATCGGTATCACAGGTGGTGCTAGCTTAAGTGCTGTTGTCTTTATTGCATTTTTCAGCCATTTAACAATACATTTACTTCCACTATTTGCAGTATTAGGTGGCGCAGTTGCAATGATGATACTATTAGTGTTTCAAACGAAAGGACAAATACGCCCGACAACACTCATAATCATCGGTATTTCGATGCAAACGTTGTTTATT…	lipoprotein SirC	304	10.7701	32508.6	1.14539					proposed F420-0 ABC transporter, permease protein	TIGR03869	150.5	Iron acquisition and metabolism / ""Siderophores"" / ""Siderophore Staphylobactin"" / ""Siderophore staphylobactin ABC transporter, permease protein SirC""	PF01032	FecCD	FecCD transport family	CL0142	Membrane_trans	275.2			Cytoplasmic Membrane	Multi-transmembrane	no predicted signal peptide	8	88193887
SAOUHSC_00072	69.1653	-1.8344	0.307649	5.96264	2.48e-09	7.02e-09	S. aureus NCTC8325	SAUPAN000912000	sirB	CDS	SAOUHSC_00072		lipoprotein SirB	-	77516	78511	996	no	3919451	YP_498673	1288567	G1I0R-67	ATGCTACTTAAACCAAAATACCAAATCGTTATTGCTGGTTTATGTCTTGCAATAGTAGCTATCTTAAGTTTAATGATTGGAAATACGCTTGTGTCACCAGGTACGGTGATACAGGCGTTATTCAACTTTGATAGTGAAAACGATTTACATGATGTTGTCACTGGTGCACGGGCGTCGAGAACAATCATTGCGTTATTGACTGGTGCTGCCCTTGCTGTCTCAGGTTTGTTGATGCAAGCACTTACACGAAACCCAATAGCCTCACCAGGGCTTTTCGGTGTCAATGCAGGCGCAGTATTTTTTGTCATTTTTAGTATTACATTTATCCAAATTCAATCTTTTAAAATGATTGTAGTTATTGCATTTTTGGGGGCTATTGTTGTTACTGTATTAGTTGTT…	lipoprotein SirB	331	10.5981	35525.2	1.22991					proposed F420-0 ABC transporter, permease protein	TIGR03869	153.6	Iron acquisition and metabolism / ""Siderophores"" / ""Siderophore Staphylobactin"" / ""Siderophore staphylobactin ABC transporter, permease protein SirB""	PF01032	FecCD	FecCD transport family	CL0142	Membrane_trans	298.5			Cytoplasmic Membrane	Multi-transmembrane	no predicted signal peptide	9	88193888
SAOUHSC_00074	167.851	-3.5293	0.283508	12.4487	1.42e-35	1.04e-34	S. aureus NCTC8325	SAUPAN000913000	sirA	CDS	SAOUHSC_00074		periplasmic binding protein	-	78527	79519	993	no	3919452	YP_498674	1288568	G1I0R-68	ATGAATAAAGTAATTAAAATGCTTGTTGTTACGCTTGCTTTCCTACTTGTTTTAGCAGGATGTAGTGGGAATTCAAATAAACAATCATCTGATAACAAAGATAAGGAAACAACTTCAATTAAACATGCAATGGGTACAACTGAAATTAAAGGGAAACCAAAGCGTGTTGTTACGCTATATCAAGGTGCCACTGACGTCGCTGTATCTTTAGGTGTTAAACCTGTAGGTGCTGTAGAATCATGGACACAAAAACCGAAATTCGAATACATAAAAAATGATTTAAAAGATACTAAGATTGTAGGTCAAGAACCTGCACCTAACTTAGAGGAAATCTCTAAATTAAAACCGGACTTAATTGTCGCGTCAAAAGTTAGAAATGAAAAAGTTTACGATCAATTA…	periplasmic binding protein	330	9.7617	36743.9	-0.563636					heme ABC transporter, heme-binding protein isdE	TIGR03659	61.7	Iron acquisition and metabolism / ""Siderophores"" / ""Siderophore Staphylobactin"" / ""Siderophore staphylobactin ABC transporter, substrate-binding protein SirA""	PF01497	Peripla_BP_2	Periplasmic binding protein	CL0043	Chelatase	89.6			Cytoplasmic Membrane	Lipid anchored	signal peptide predicted	0	88193889
SAOUHSC_00075	9.89755	-0.818643	0.704086	1.1627	0.24495	0.315776	S. aureus NCTC8325	SAUPAN000914000	sbnA	CDS	SAOUHSC_00075		2,3-diaminopropionate biosynthesis protein SbnA	+	79885	80730	846	no	3919453	YP_498675	1288569	G1I0R-69	ATGAAAGATCGACCTGCCAAGTACATCATTGAACATGGTATTAAACATGGTTTAATCACTGAGAATACACATTTAATTGAAAGTACTTCTGGTAATTTAGGCATTGCGTTGGCAATGATAGCTAAAATCAAGGGATTAAAACTCACGTGTGTTGTTGATCCTAAAATATCACCAACAAATTTGAAAATTATTAAAAGTTATGGTGCCAATGTAGAAATGGTTGAAGAACCTGATGCACATGGGGGTTATTTAATGACTCGTATTGCAAAGGTGCAAGAACTGTTAGCCACTATTGACGATGCATATTGGATTAATCAATATGCGAATGAGTTAAATTGGCAATCCCATTATCATGGTGCAGGCACAGAGATTGTTGAAACAATTAAGCAACCTATAGAT…	2,3-diaminopropionate biosynthesis protein SbnA	281	6.10104	30872.2	-0.118861		Cellular processes	Cellular processes	Biosynthesis of natural products	2,3-diaminopropionate biosynthesis protein SbnA	TIGR03945	401.2	Iron acquisition and metabolism / ""Siderophores"" / ""Siderophore Staphylobactin"" / ""Siderophore staphylobactin biosynthesis protein SbnA""	PF00291	PALP	Pyridoxal-phosphate dependent enzyme	no clan defined	no clan defined	160		SAOUHSC_00069; SAOUHSC_00499; SAOUHSC_00529; SAOUHSC_00530; SAOUHSC_00769; SAOUHSC_00795; SAOUHSC_00878; SAOUHSC_00906; SAOUHSC_01150; SAOUHSC_01211; SAOUHSC_01232; SAOUHSC_01794; SAOUHSC_01801; SAOUHSC_01819; SAOUHSC_02000; SAOUHSC_02377; SAOUHSC_02477; SAOUHSC_02494; SAOUHSC_02503; SAOUHSC_02506; SAOUHSC_02927	Cytoplasmic	Intracellular	no predicted signal peptide	0	88193890
SAOUHSC_00076	20.0894	0.565497	0.488489	-1.15765	0.247009	0.318006	S. aureus NCTC8325	SAUPAN000915000	sbnB	CDS	SAOUHSC_00076		2,3-diaminopropionate biosynthesis protein SbnB	+	80727	81737	1011	no	3919454	YP_498676	1288570	G1I0R-70	ATGAATAGAGAGATGTTGTATTTAAATAGATCAGATATTGAACAAGCGGGAGGTAATCATTCACAAGTTTATGTGGACGCATTAACAGAAGCATTAACAGCCCATGCGCACAATGATTTTGTACAACCGCTTAAGCCGTATTTAAGACAGGATCCTGAAAATGGACACATCGCAGATCGAATTATTGCAATGCCAAGTCATATCGGTGGTGAACACGCAATTTCAGGTATTAAGTGGATAGGTAGTAAGCACGACAATCCATCGAAACGTAATATGGAGCGTGCAAGTGGCGTCATTATTTTGAATGATCCAGAAACGAATTATCCAATTGCAGTTATGGAAGCAAGTTTAATTAGTAGTATGCGTACTGCAGCAGTTTCAGTGATTGCAGCAAAGCAT…	2,3-diaminopropionate biosynthesis protein SbnB	336	4.91313	37748.5	-0.291369	4.3.1.12	Cellular processes	Cellular processes	Biosynthesis of natural products	2,3-diaminopropionate biosynthesis protein SbnB	TIGR03944	420.9	Amino Acids and Derivatives / ""Arginine; urea cycle, polyamines"" / ""Arginine and Ornithine Degradation"" / ""Ornithine cyclodeaminase (EC 4.3.1.12)""; ""Amino Acids and Derivatives"" / ""Lysine, threonine, methionine, and cysteine"" / ""Threonine degradation"" / ""Ornithine cyclodeaminase (EC 4.3.1.12)""; ""Amino Acids and Derivatives"" / ""Proline and 4-hydroxyproline"" / ""Proline, 4-hydroxy…	PF02423	OCD_Mu_crystall	Ornithine cyclodeaminase/mu-crystallin family	CL0063	NADP_Rossmann	218.2			Cytoplasmic	Intracellular	no predicted signal peptide	0	88193891
SAOUHSC_00077	39.8421	-0.419425	0.331772	1.2642	0.20616	0.270218	S. aureus NCTC8325	SAUPAN000916000	sbnC	CDS	SAOUHSC_00077		hypothetical protein	+	81758	83512	1755	no	3919455	YP_498677	1288571	G1I0R-71	TTGCAGAATCATACAGCAGTCAATACAGCACAAGCGATAATATTAAGAGATTTAGTTGATGCATTATTATTTGAAGATATAGCCGGAATTGTATCGAATAGTGAGATTACTAAAGAAAACGGACAAACGCTTTTGATATACGAACGTGAAACACAACAAATAAAGATACCTGTTTATTTTAGTGCTTTAAATATGTTTCGTTACGAAAGTTCACAACCAATTACGATAGAGGGAAGGGTGTCTAAGCAACCTTTAACGGCAGCTGAATTTTGGCAAACAATTGCTAATATGAATTGTGATCTAAGTCATGAATGGGAAGTGGCTCGCGTTGAAGAAGGACTGACTACTGCTGCCACACAGCTTGCTAAACAATTATCAGAATTAGATTTAGCGTCACAT…	hypothetical protein	584	4.90073	66432.7	-0.151712							NA	Iron acquisition and metabolism / ""Siderophores"" / ""Siderophore Staphylobactin"" / ""Siderophore staphylobactin biosynthesis protein SbnC""	PF04183	IucA_IucC	IucA / IucC family	CL0016	PKinase	185.9			Cytoplasmic Membrane	Intracellular	no predicted signal peptide	0	88193892
SAOUHSC_00078	19.5796	-0.930171	0.478858	1.94248	0.0520793	0.0771604	S. aureus NCTC8325	SAUPAN000918000	sbnD	CDS	SAOUHSC_00078		hypothetical protein	+	83505	84761	1257	no	3919456	YP_498678	1288572	G1I0R-72	ATGATTAATCAGTCTATATGGCGCAGTAACTTTCGCATTTTATGGCTCAGTCAGTTTATAGCGATTGCTGGACTGACAGTACTTGTGCCATTATTGCCAATTTATATGGCATCACTACAAAATCTATCAGTCGTAGAAATACAGTTGTGGAGTGGTATAGCGATTGCTGCTCCAGCTGTAACGACGATGATAGCTTCGCCGATATGGGGGAAGCTAGGTGATAAGATCAGCCGAAAATGGATGGTGTTAAGAGCGTTACTTGGTTTGGCGGTATGCTTATTTTTAATGGCATTGTGTACGACACCATTACAGTTTGTACTTGTGAGGTTATTGCAGGGACTATTTGGTGGTGTTGTTGATGCATCAAGTGCGTTTGCGAGTGCAGAGGCGCCAGCTGAA…	hypothetical protein	418	9.83351	44835.1	0.786364					multidrug resistance protein	TIGR00880	81.4	Iron acquisition and metabolism / ""Siderophores"" / ""Siderophore Staphylobactin"" / ""Siderophore staphylobactin biosynthesis protein SbnD""	PF07690	MFS_1	Major Facilitator Superfamily	CL0015	MFS	162.4			Cytoplasmic Membrane	Multi-transmembrane	no predicted signal peptide	10	88193893
SAOUHSC_00079	48.6911	-0.608944	0.312206	1.95046	0.0511214	0.0758964	S. aureus NCTC8325	SAUPAN000919000	sbnE	CDS	SAOUHSC_00079		hypothetical protein	+	84751	86487	1737	no	3919457	YP_498679	1288573	G1I0R-73	GTGCAAAATAAAGAATTAATACAACATGCAGCGTATGCGGCTATCGAACGCATTTTAAATGAATATTTTAGAGAAGAAAATTTATATCAAGTACCACCTCAAAATCATCAATGGTCTATACAATTATCAGAGCTCGAAACTTTAACGGGTGAATTTCGCTATTGGTCTGCGATGGGGCATCATATGTATCATCCAGAGGTATGGCTTATCGATGGAAAAAGTAAAAAAATAACAACTTATAAAGAAGCAATTGCGCGTATTTTGCAACATATGGCTCAAAGTGCAGATAATCAAACGGCAGTGCAACAACATATGGCGCAAATTATGTCTGACATCGATAATAGCATTCATCGCACGGCACGTTATTTGCAAAGTAACACAATAGACTACGTAGAGGAT…	hypothetical protein	578	5.85903	65998.7	-0.27128							NA	Iron acquisition and metabolism / ""Siderophores"" / ""Siderophore Staphylobactin"" / ""Siderophore staphylobactin biosynthesis protein SbnE""	PF04183	IucA_IucC	IucA / IucC family	CL0016	PKinase	168			Cytoplasmic	Intracellular	no predicted signal peptide	0	88193894
SAOUHSC_00080	69.1997	-0.560741	0.284386	1.97176	0.048637	0.0724307	S. aureus NCTC8325	SAUPAN000920000	sbnF	CDS	SAOUHSC_00080		hypothetical protein	+	86396	88246	1851	no	3919458	YP_498680	1288574	G1I0R-74	ATGATTGTGGTGCAAACCCTATTTATACACATATACCAAATCCAATTTGTCATAACAAGGAGGTATCGTATTGTGAATCAAACAATTCTTAATCGTGTAAAGACTAGAGTGATGCACCAACTGGTATCATCACTTATTTATGAGAATATTGTTGTGTATAAAGCGTCATATCAAGACGGTGTCGGTCATTTTACAATAGAAGGACATGATTCAGAGTATCGTTTTACTGCTGAAAAGACACATAGCTTTGATCGTATACGTATCACATCACCAATTGAGCGTGTCGTAGGAGATGAGGCAGATACAACAACAGACTATACACAATTATTGAGAGAGGTTGTATTTACATTTCCTAAAAATGATGAAAAGCTAGAACAATTTATTGTCGAGTTATTACAG…	hypothetical protein	616	5.36729	71951	-0.385227							NA	Iron acquisition and metabolism / ""Siderophores"" / ""Siderophore Staphylobactin"" / ""Siderophore staphylobactin biosynthesis protein SbnF""	PF04183	IucA_IucC	IucA / IucC family	CL0016	PKinase	215.5			Cytoplasmic	Intracellular	no predicted signal peptide	0	88193895
SAOUHSC_00081	33.8508	-0.824094	0.44668	1.84493	0.0650479	0.0948233	S. aureus NCTC8325	SAUPAN000921000	sbnG	CDS	SAOUHSC_00081		hypothetical protein	+	88221	88997	777	no	3919459	YP_498681	1288575	G1I0R-75	ATGCAACAACTATCTCTGAAACATAGATTAAACAATGGTGATTCAGTTTATGGCATTTTTAATTCTATACCGGACCCATTGATGATCGAGGTTATCGCAGCAAGCGGGTATGACTTTGTTGTGATTGATACAGAACACGTGGCGATTAATGATGAGACACTAGCGCATTTAATTCGTGCAGCTGAAGCAGCGCATATTATACCAATTGTACGTGTCACTGCAGTGATAGATAGAGATATCATTAAAGTGTTGGATATGGGTGCGAGAGGTATTATTGTGCCACACGTTAAAGATCGTGAGACAGTTGAGCATATTGTGAAATTAAGTCGTTATTACCCGCAAGGATTAAGAAGTTTGAATGGTGGTCGCATGGCAAGATTTGGACGTACACCATTACTT…	hypothetical protein	258	5.14904	28587.5	-0.0515504					2,4-dihydroxyhept-2-ene-1,7-dioic acid aldolase	TIGR02311	131.9	Iron acquisition and metabolism / ""Siderophores"" / ""Siderophore Staphylobactin"" / ""Siderophore staphylobactin biosynthesis protein SbnG""	PF03328	HpcH_HpaI	HpcH/HpaI aldolase/citrate lyase family	CL0151	PK_TIM	105.9			Cytoplasmic	Intracellular	no predicted signal peptide	0	88193896
SAOUHSC_00082	72.1252	-0.449481	0.377528	1.19059	0.233815	0.302768	S. aureus NCTC8325	SAUPAN000922000	sbnH	CDS	SAOUHSC_00082		hypothetical protein	+	88997	90199	1203	no	3919460	YP_498682	1288576	G1I0R-76	ATGCGTATAGTTCAACCTGTTATTGAACAATTAAAAGCACAATCTCATCCAGTTTGTCATTATATCTATGATTTAGTCGGACTGGAACATCATTTGCAACATATTACATCGTCATTGCCGAGTAATTGTCAAATGTACTATGCAATGAAAGCAAATAGTGAACGAAAAATCCTAGATACAATTAGTCAGTATGTTGAAGGATTCGAAGTTGCATCTCAAGGTGAAATAGCAAAAGGTCTTGCTTTTAAACCAGCAAATCATATTATTTTTGGTGGCCCTGGTAAGACAGACGAGGAACTAAGATATGCAGTAAGTGAAGGTGTTCAGCGTATTCATGTTGAAAGTATGCATGAATTACAACGGCTAAATGCCATCTTAGAAGATGAAGATAAGACACAA…	hypothetical protein	400	6.29687	45759.5	-0.30025					pyridoxal-dependent decarboxylase, exosortase A system-associated	TIGR03099	250.1	Iron acquisition and metabolism / ""Siderophores"" / ""Siderophore Staphylobactin"" / ""Siderophore staphylobactin biosynthesis protein SbnH""	PF02784	Orn_Arg_deC_N	Pyridoxal-dependent decarboxylase, pyridoxal binding domain	CL0036	TIM_barrel	122.5			Cytoplasmic	Intracellular	no predicted signal peptide	0	88193897
SAOUHSC_00083	73.0974	-0.559051	0.297652	1.8782	0.0603537	0.0885595	S. aureus NCTC8325	SAUPAN000923000	sbnI	CDS	SAOUHSC_00083		hypothetical protein	+	90203	90967	765	no	3919461	YP_498683	1288577	G1I0R-77	TTGAATCATATTCATGAACATTTAAAATTGGTACCAGTAGATAAGATTGATCTTCACGAAACATTCGAACCTTTAAGATTGGAAAAAACGAAAAGTAGTATTGAAGCAGATGATTTTATACGTCATCCTATTTTAGTGACAGCGATGCAACATGGTAGATATATGGTTATAGATGGTGTGCATCGGTATACAAGTTTGAAAGCGTTAGGATGTAAGAAAGTTCCAGTGCAAGAAATCCATGAAACACAATATTCAATTAGTACATGGCAACATAAAGTTCCATTTGGTGTGTGGTGGGAAACGTTACAACAAGAACATCGCTTGCCATGGACTACTGAGACAAGACAAGAAGCGCCATTTATTACAATGTGTCATGGTGATACAGAACAATATTTGTAT…	hypothetical protein	254	6.69658	29632.7	-0.429528					ParB/RepB/Spo0J family partition protein	TIGR00180	20.2	Iron acquisition and metabolism / ""Siderophores"" / ""Siderophore Staphylobactin"" / ""Siderophore staphylobactin biosynthesis protein SbnI""	PF02195	ParBc	ParB-like nuclease domain	CL0248	ParBc	37.3			Cytoplasmic	Intracellular	no predicted signal peptide	0	88193898
SAOUHSC_00084	11.1419	0.1991	0.754199	-0.263989	0.791788	0.839899	S. aureus NCTC8325	SAUPAN000926000	-	CDS	SAOUHSC_00084		hypothetical protein	+	91163	91570	408	no	3919462	YP_498685	1288579	G1I0R-78	ATGAGCTCAATTATAGGAAAAATAGCAATTTGGATAGGCATCGTAGCTCAAATATATTTTAGTGTCGTTTTTGTTAGGATGATATCTATTAATATTGCTGGAGGATCTGATTACGAAACAATTTTTTTATTAGGATTAATATTGGCTCTTTTCACTGTTTTACCAACCATCTTTACTGCGATTTATATGGAAAGTTACTCTGTAATCGGAGGTGCACTTTTTATTGTTTATGCTATTATTGCACTGTGTTTATATAATTTCCTTTCGTCAATTTTATGGCTGATTGGTGGTATTTTGCTGATTTGGAATAAATACTCAAAAGATGAATCGACAGACGAAAATGAAAAAGTTGATATTGAAAGTACAGAGAATCAATTTGAATCTAAAGATAAAATCACT…	hypothetical protein	135	4.18191	15122.7	0.757037							NA		PF02453	Reticulon	Reticulon	no clan defined	no clan defined	16.5			Cytoplasmic Membrane	Multi-transmembrane	no predicted signal peptide	3	88193899
SAOUHSC_00085	64.2861	-0.694025	0.333406	2.08162	0.0373768	0.0570095	S. aureus NCTC8325	SAUPAN000928000	-	CDS	SAOUHSC_00085		hypothetical protein	+	91620	92246	627	no	3919463	YP_498686	1288580	G1I0R-79	ATGGAAAAAAATGTAGAAAAATCATTCATAAAGATAGGTTTATATTTTCAAATAGCTTATATAGTACTCATGGCTATAACTTTATGTGGGTTTGTAATTTGCTATGGACTAATTTTCGGCCTTTTCTATTTATTATCAGGTAGCAGAGCTGATTATTTAATAGTAACAATAGTTATATCGGCAATAATTTCTATATTTGTAATTATACTTTCAATCGTACCTGTCATCGTATTGGCATCTGACTTATTTAAAGAAAGGATTTCAAAAGGTGTCATATTAATTGTATTGGCTATTATCGCTTTAGTATTATGCAACTTTGTATCTGCAATACTCTGGTTTGTTTCAGCCATATCTATTTTAGGTAGAAAAAAATTAGTAGCTGCAGCAGATACTACCACT…	hypothetical protein	208	7.44922	22980	0.455288					exopolysaccharide biosynthesis polyprenyl glycosylphosphotransferase	TIGR03025	20.7		PF10476	DUF2448	Protein of unknown function C-terminus (DUF2448)	no clan defined	no clan defined	12.3			Cytoplasmic Membrane	Multi-transmembrane	no predicted signal peptide	3	88193900
SAOUHSC_00086	415.432	2.30577	0.235338	-9.7977	1.15e-22	5.67e-22	S. aureus NCTC8325	SAUPAN000932000	butA	CDS	SAOUHSC_00086		acetoin reductase	+	92458	93234	777	no	3919464	YP_498687	1288581	G1I0R-80	ATGACAAACAACAAAGTAGCATTAGTAACTGGCGGAGCACAAGGGATTGGTTTTAAAATTGCAGAACGTTTAGTGGAAGATGGTTTCAAAGTAGCAGTTGTTGATTTCAATGAAGAAGGGGCAAAAGCAGCTGCACTTAAATTATCAAGTGATGGTACAAAAGCTATTGCTATCAAAGCAGATGTATCAAACCGTGATGATGTATTTAACGCAGTAAGACAAACTGCCGCGCAATTTGGCGATTTCCATGTCATGGTTAACAATGCCGGCCTTGGACCAACAACACCAATCGATACAATTACTGAAGAACAGTTTAAAACAGTATATGGCGTGAACGTTGCAGGTGTGCTATGGGGTATTCAAGCCGCACATGAACAATTTAAAAAATTCAATCATGGC…	acetoin reductase	258	4.79367	27215.5	-0.0108527	1.1.1.100	Metabolism	Energy metabolism	Fermentation	acetoin reductases	TIGR02415	418.5	Carbohydrates / ""Fermentation"" / ""Acetoin, butanediol metabolism"" / ""2,3-butanediol dehydrogenase, S-alcohol forming, (R)-acetoin-specific (EC 1.1.1.4)""; ""Carbohydrates"" / ""Fermentation"" / ""Acetoin, butanediol metabolism"" / ""Acetoin (diacetyl) reductase (EC 1.1.1.5)""	PF13561	adh_short_C2	Enoyl-(Acyl carrier protein) reductase	CL0063	NADP_Rossmann	196.9			Cytoplasmic	Intracellular	no predicted signal peptide	0	88193901
SAOUHSC_00088	4.96673	-0.186901	0.924158	0.202239	0.83973	0.878533	S. aureus NCTC8325	SAUPAN000935000	galE	CDS	SAOUHSC_00088		hypothetical protein	+	93570	94550	981	no	3919466	YP_498689	1288583	G1I0R-82	GTGGAAGATTTGGAAAGAGTTTTGATAACTGGTGGGGCTGGTTTTATTGGGTCGCATTTAGTAGATGATTTACAACAAGATTATGATGTTTATGTTCTAGATAACTATAGAACAGGTAAACGAGAAAATATTAAAAGTTTGGCTGACGATCATGTGTTTGAATTAGATATTCGTGAATATGATGCAGTTGAACAAATCATGAAGACATATCAATTTGATTATGTTATTCATTTAGCAGCATTAGTTAGTGTTGCTGAGTCGGTTGAGAAACCTATCTTATCTCAAGAAATAAACGTCGTAGCAACATTAAGATTGTTAGAAATCATTAAAAAATATAATAATCATATAAAACGTTTTATCTTTGCTTCGTCAGCAGCTGTTTATGGTGATCTTCCTGAT…	hypothetical protein	326	4.85005	37284	-0.218405		Metabolism	Energy metabolism	Sugars	UDP-glucose 4-epimerase GalE	TIGR01179	171.2	Carbohydrates / ""Di- and oligosaccharides"" / ""Lactose and Galactose Uptake and Utilization"" / ""UDP-glucose 4-epimerase (EC 5.1.3.2)""	PF01370	Epimerase	NAD dependent epimerase/dehydratase family	CL0063	NADP_Rossmann	209.3			Cytoplasmic	Intracellular	no predicted signal peptide	0	88193903
SAOUHSC_00089	5.30726	-1.54289	0.986179	1.56452	0.117696	0.162267	S. aureus NCTC8325	SAUPAN000938000	-	CDS	SAOUHSC_00089		hypothetical protein	+	94513	95205	693	no	3919800	YP_498690	1288584	G1I0R-83	TTGAAGAAGTTACAGCTAAAGAAGTGGAAATGTCGTGAAAATGACATTGAAGCTGTCCATAATAATAAGGGTTATGCCTATCAAAGAAAATTAGACAAACTAGAAGAAGTGAGAAAAAGCTATTACCCAATTAAACGTGCGATTGACTTAATTTTAAGCATTGTTTTATTATTTTTAACTTTACCGATTATGGTTATATTCGCCATTGCTATCGTCATAGATTCGCCAGGAAACCCTATTTATAGTCAGGTTAGAGTTGGGAAGATGGGTAAATTAATTAAAATATACAAATTACGTTCGATGTGCAAAAACGCAGAGAAAAACGGTGCGCAATGGGCTGATAAAGATGATGATCGTATAACAAATGTCGGGAAGTTTATTCGTAAAACACGCATTGAT…	hypothetical protein	230	10.1041	26443.1	-0.201304					exopolysaccharide biosynthesis polyprenyl glycosylphosphotransferase	TIGR03025	273.4		PF02397	Bac_transf	Bacterial sugar transferase	no clan defined	no clan defined	208			Cytoplasmic Membrane	N-terminally anchored (No CS)	no predicted signal peptide	1	88193904
SAOUHSC_00090	17.032	-1.8761	0.57631	3.25536	0.00113247	0.00210108	S. aureus NCTC8325	SAUPAN000939000	-	CDS	SAOUHSC_00090		hypothetical protein	+	95415	96581	1167	no	3919801	YP_498691	1288585	G1I0R-84	TTGAAAATTATATATTGTATTACTAAAGCAGACAATGGTGGTGCACAAACACATCTCATTCAACTCGCCAACCATTTTTGCGTACACAATGATGTTTATGTCATTGTAGGCAATCATGGACCAATGATTGAACAACTAGATGCAAGAGTTAATGTAATTATTATCGAACATTTAGTAGGTCCAATTGACTTTAAACAAGATATTTTAGCTGTCAAAGTGTTAGCACAGTTATTCTCGAAAATTAAACCTGATGTTATCCATTTACATTCTTCCAAAGCTGGAACGGTCGGACGAATTGCGAAGTTCATTTCGAAATCGAAAGACACACGTATAGTTTTTACTGCACATGGATGGGCTTTTACAGAGGGTGTTAAACCAGCTAAAAAATTTCTATATTTA…	hypothetical protein	388	8.1671	43233	0.0270619					sugar transferase, PEP-CTERM/EpsH1 system associated	TIGR03088	126.5	Cell Wall and Capsule / ""Capsular and extracellular polysacchrides"" / ""Exopolysaccharide Biosynthesis"" / ""Exopolysaccharide biosynthesis glycosyltransferase EpsF (EC 2.4.1.-)""	PF00534	Glycos_transf_1	Glycosyl transferases group 1	CL0113	GT-B	93.9			Cytoplasmic	Intracellular	no predicted signal peptide	0	88193905
SAOUHSC_00091	15.2655	-2.12613	0.64685	3.2869	0.00101299	0.00188908	S. aureus NCTC8325	SAUPAN000940000	-	CDS	SAOUHSC_00091		hypothetical protein	+	96562	97800	1239	no	3919802	YP_498692	1288586	G1I0R-85	ATGGAAAATCAACACAATAGTAAATTACTAACATTGTTACTTATCGGTTTAGCGGTTTTTATTCAGCAATCTTCGGTTATTGCCGGTGTGAATGTTTCTATAGCTGACTTTATCACATTACTAATATTAGTTTATTTACTGTTTTTCGCTAACCATTTATTAAAGGCAAATCATTTTTTACAGTTTTTCATTATTTTGTATACATATCGTATGATTATTACGCTTTGTTTGCTATTTTTTGATGATTTGATATTTATTACGGTTAAGGAAGTTCTTGCATCTACAGTTAAATATGCATTTGTAGTCATTTATTTCTATTTAGGGATGATCATCTTTAAGTTAGGTAATAGCAAAAAAGTGATCGTTACCTCTTATATTATAAGCAGTGTGACTATAGGT…	hypothetical protein	412	8.70085	47053	0.965777							NA		PF04932	Wzy_C	O-Antigen ligase	CL0499	O-anti_assembly	50			Cytoplasmic Membrane	Multi-transmembrane	no predicted signal peptide	12	88193906
SAOUHSC_00092	73.733	-0.957051	0.298316	3.20818	0.00133579	0.00246254	S. aureus NCTC8325	SAUPAN000941000	-	CDS	SAOUHSC_00092		hypothetical protein	+	97790	99220	1431	no	3919803	YP_498693	1288587	G1I0R-86	ATGAAGAGTGATTCACTAAAAGAAAATATTATTTATCAAGGGCTATACCAATTGATTAGAACGATGACACCACTGATTACAATACCCATTATTTCACGTGCATTTGGTCCCAGTGGTGTGGGTATTGTTTCATTTTCTTTCAATATCGTGCAATACTTTTTGATGATTGCAAGTGTTGGCGTTCAGTTATATTTTAATAGAGTTATCGCGAAGTCCGTTAACGACAAACGGCAATTGTCACAGCAGTTTTGGGATATCTTTGTCAGTAAATTATTTTTAGCGTTAACAGTTTTTGCGATGTATATGGTCGTAATTACTATATTTATTGATGATTACTATCTTATTTTCCTACTACAAGGAATCTATATTATAGGTGCAGCACTCGATATTTCATGGTTT…	hypothetical protein	476	9.82285	54161.1	1.00546							NA	Cell Wall and Capsule / ""Gram-Positive cell wall components"" / ""Teichoic and lipoteichoic acids biosynthesis"" / ""Membrane protein involved in the export of O-antigen, teichoic acid lipoteichoic acids""	PF01943	Polysacc_synt	Polysaccharide biosynthesis protein	CL0222	MviN_MATE	65.6			Cytoplasmic Membrane	Multi-transmembrane	no predicted signal peptide	13	88193907
SAOUHSC_00093	276.161	-0.777509	0.265326	2.9304	0.00338528	0.00597475	S. aureus NCTC8325	SAUPAN000942000	sodM	CDS	SAOUHSC_00093		superoxide dismutase	+	99488	100087	600	no	3919804	YP_498694	1288588	G1I0R-87	ATGGCATTTAAATTACCAAATTTACCATATGCATATGATGCATTGGAACCATATATAGATCAAAGAACAATGGAGTTTCATCACGACAAACATCACAATACGTACGTGACGAAATTAAACGCAACAGTTGAAGGAACAGAGTTAGAGCATCAATCACTAGCGGATATGATTGCTAACTTAGACAAGGTACCGGAAGCGATGAGGATGTCAGTCCGTAATAATGGCGGTGGTCATTTTAACCATTCATTATTCTGGGAAATACTATCACCTAATTCTGAAGAAAAAGGTGGCGTAATAGATGACATCAAAGCGCAGTGGGGCACTTTAGATGAATTTAAAAATGAATTTGCAAATAAAGCAACAACATTATTTGGATCAGGTTGGACTTGGTTAGTTGTT…	superoxide dismutase	199	5.28358	23040.8	-0.583417	1.15.1.1						NA	Nitrogen Metabolism / ""Nitrogen Metabolism - no subcategory"" / ""Nitric oxide synthase"" / ""Manganese superoxide dismutase (EC 1.15.1.1)""; ""Stress Response"" / ""Oxidative stress"" / ""Oxidative stress"" / ""Manganese superoxide dismutase (EC 1.15.1.1)""; ""Stress Response"" / ""Oxidative stress"" / ""Oxidative stress"" / ""Superoxide dismutase [Fe] (EC 1.15.1.1)""; ""Stress Response"" / ""O…	PF02777	Sod_Fe_C	Iron/manganese superoxide dismutases, C-terminal domain	no clan defined	no clan defined	135.5			Extracellular	Intracellular	no predicted signal peptide	0	88193908
SAOUHSC_00094	74.4169	-2.07076	0.358394	5.77788	7.56e-09	2.08e-08	S. aureus NCTC8325	SAUPAN000943000	sasD	CDS	SAOUHSC_00094		hypothetical protein	+	100455	101054	600	no	3919805	YP_498695	1288589	G1I0R-88	ATGAAAAAATTAGCAACAGTAGGTTCTTTAATTGTAACAAGCACTTTAGTATTCTCAAGTATGCCTTTTCAAAATGCGCATGCCGACACAACTTCAATGAATGTGTCGAATAAACAAAGCCAAAATGTACAAAATCATCGTCCTTATGGCGGAGTAGTACCACAAGGAATGACGCAAGCACAATATACTGAATTAGAGAAAGCTTTACCCCAATTAAGCGCTGGCAGTAATATGCAAGACTATAATATGAAATTGTATGATGCGACGCAAAATATTGCTGATAAATACAATGTGATAATTACAACTAATGTAGGGGTATTTAAACCACATGCTGTTAGAGATATGAATGGCCATGCGTTACCTTTAACAAAAGATGGCAATTTTTATCAAACGAATGTA…	hypothetical protein	199	9.46569	21847.2	-0.700503							NA	Virulence, Disease and Defense / ""Adhesion"" / ""Adhesins in Staphylococcus"" / ""Predicted cell-wall-anchored protein SasD (LPXAG motif)""						NA			Cellwall	N-terminally anchored (with CS)	signal peptide predicted	0	88193909
SAOUHSC_00096	161.336	0.645034	0.191129	-3.37487	0.000738515	0.00139246	S. aureus NCTC8325	SAUPAN000946000	-	CDS	SAOUHSC_00096		GntR family transcriptional regulator	-	101370	102125	756	no	3919806	YP_498696	1288590	G1I0R-89	ATGGAGGTTGTCTACGTGACGCAAACACAACCAAAATTTTTAACGATTTATAATACGTTATATAAAGAAATTCAAATAGGAAAATATCCGAGTGGCCATGCATTACCTACTGAAAAGGAACTTTGTGCGCGCTTTGATGTCAGTCGTATGACTTTGCGCCAAGCTATAAAATTGTTAGCCGAAGATGGCATCGTAGAGAGTACAAGAGGGAAGGGACACTTTGTTATTCCACAAACAAATGCCCAACACGCTTCAAGTATGGATCAATTTAAGCATCCACTTGATCAAATATTGCTAGCTCGCGTATCTATGTCATCAATTAATTATCGTGTTGATTTAGAAAGTGAATATACAAATCATTTGTTTGCAAACCATCCTTCTGCCGTCATTGCAATGGAA…	GntR family transcriptional regulator	251	6.9119	29171	-0.41992		Signal transduction	Regulatory functions	DNA interactions	trehalose operon repressor	TIGR02404	68.1		PF00392	GntR	Bacterial regulatory proteins, gntR family	CL0123	HTH	62.7			no significant prediction	Intracellular	no predicted signal peptide	0	88193910
SAOUHSC_00097	11.4996	-1.50318	0.730996	2.05635	0.0397491	0.0602158	S. aureus NCTC8325	SAUPAN000948000	deoD1	CDS	SAOUHSC_00097	deoD	purine nucleoside phosphorylase	+	102361	103068	708	no	3919807	YP_498698	1288592	G1I0R-90	ATGAAATCAACACCACACATTAAACCAATGAATGACGTCGAAATTGCAGAAACGGTTCTATTGCCAGGAGATCCGTTAAGAGCTAAGTTCATTGCAGAAACTTATTTGGATGATGTGGAACAGTTCAATACAGTGCGAAACATGTTTGGTTTTACCGGAACATATAAAGGTAAAAAAGTTTCTGTCATGGGTTCAGGTATGGGTATGCCATCTATTGGCATTTACTCTTATGAATTAATTCATACATTTGGTTGTAAAAAATTAATTCGCGTTGGCTCTTGTGGCGCGATGCAAGAAAACATTGATTTATATGATGTGATTATTGCACAAGGTGCCTCTACTGATTCAAATTACGTTCAACAATATCAATTACCAGGTCATTTTGCGCCAATTGCTTCT…	purine nucleoside phosphorylase	235	4.9407	25991.5	-0.0493617	2.4.2.1	Metabolism	Purines, pyrimidines, nucleosides, and nucleotides	Salvage of nucleosides and nucleotides	purine nucleoside phosphorylase	TIGR00107	297.1	Carbohydrates / ""Monosaccharides"" / ""Deoxyribose and Deoxynucleoside Catabolism"" / ""Purine nucleoside phosphorylase (EC 2.4.2.1)""; ""Nucleosides and Nucleotides"" / ""Purines"" / ""Purine conversions"" / ""Purine nucleoside phosphorylase (EC 2.4.2.1)""; ""Nucleosides and Nucleotides"" / ""Pyrimidines"" / ""pyrimidine conversions"" / ""Purine nucleoside phosphorylase (EC 2.4.2.1)""	PF01048	PNP_UDP_1	Phosphorylase superfamily	CL0408	PUP	136			Cytoplasmic	Intracellular	no predicted signal peptide	0	88193911
SAOUHSC_00099	90.1388	-1.61177	0.258672	6.23094	4.64e-10	1.37e-09	S. aureus NCTC8325	SAUPAN000949000	tet38	CDS	SAOUHSC_00099	tet(38)	hypothetical protein	+	103075	104427	1353	no	3919808	YP_498699	1288593	G1I0R-91	ATGAATGTTGAATATTCTAAAATAAAGAAAGCAGTACCTATTTTATTATTCTTATTTGTATTCAGTTTGGTTATAGACAACTCATTTAAATTGATTTCTGTAGCCATTGCTGATGACTTAAACATATCTGTAACGACAGTAAGTTGGCAAGCGACATTAGCCGGTTTAGTAATTGGTATTGGCGCTGTAGTATACGCTTCATTATCTGATGCCATTAGTATACGCACACTATTTATTTATGGCGTGATATTAATCATTATCGGATCAATTATTGGTTACATTTTCCAACATCAATTCCCATTACTTTTAGTTGGACGTATTATTCAAACTGCCGGTTTAGCTGCTGCAGAGACATTATATGTGATATATGTTGCAAAGTATCTTTCTAAAGAGGACCAG…	hypothetical protein	450	9.41496	49376.7	1.08		Cellular processes; Metabolism	Cellular processes; Transport and binding proteins	Other; Toxin production and resistance	drug resistance MFS transporter, drug:H+ antiporter-2 (14 Spanner) (DHA2) family	TIGR00711	88.2		PF07690	MFS_1	Major Facilitator Superfamily	CL0015	MFS	128			Cytoplasmic Membrane	Multi-transmembrane	no predicted signal peptide	14	88193912
SAOUHSC_00100	826.289	-2.12816	0.191321	11.1235	9.64e-29	5.84e-28	S. aureus NCTC8325	SAUPAN000950000	deoC1	CDS	SAOUHSC_00100	deoC	2-deoxyribose-5-phosphate aldolase	+	104508	105170	663	no	3919809	YP_498700	1288594	G1I0R-92	ATGAAATTTGAGAAATATATAGATCACACTTTATTGAAGCCTGAGTCAACACGTACGCAAATCGATCAAATCATCGATGAAGCGAAAGCATACAATTTTAAATCTGTATGTGTGAATCCAACACATGTTAAATATGCAGCAGAGCGACTAGCTGATTCAGAGGTGCTCGTTTGTACGGTAATAGGATTCCCATTAGGTGCGTCGACAACTGCAACGAAAGCATTTGAAACAGAAGATGCAATTCAAAATGGTGCAGATGAAATTGACATGGTCATCAACATCGGCGCATTAAAAGATGGACGTTTTGATGATGTACAACAAGACATTGAAGCAGTGGTTAAAGCTGCGAAAGGTCACACAGTAAAAGTGATTATTGAGACGGTATTGTTGGACCATGAC…	2-deoxyribose-5-phosphate aldolase	220	4.43408	23472.3	-0.109091	4.1.2.4	Metabolism	Energy metabolism; Purines, pyrimidines, nucleosides, and nucleotides	Other	deoxyribose-phosphate aldolase	TIGR00126	288.5	Carbohydrates / ""Monosaccharides"" / ""Deoxyribose and Deoxynucleoside Catabolism"" / ""Deoxyribose-phosphate aldolase (EC 4.1.2.4)""	PF01791	DeoC	DeoC/LacD family aldolase	CL0036	TIM_barrel	92.4		SAOUHSC_00002; SAOUHSC_00009; SAOUHSC_00187; SAOUHSC_00225; SAOUHSC_00336; SAOUHSC_00350; SAOUHSC_00365; SAOUHSC_00374; SAOUHSC_00375; SAOUHSC_00474; SAOUHSC_00488; SAOUHSC_00493; SAOUHSC_00499; SAOUHSC_00518; SAOUHSC_00519; SAOUHSC_00520; SAOUHSC_00525; SAOUHSC_00528; SAOUHSC_00529; SAOUHSC_00530; SAOUHSC_00562; SAOUHSC_00574; SAOUHSC_00634; SAOUHSC_00679; SAOUHSC_00767; SAOUHSC_00790; SAOUHSC_0…	Cytoplasmic	Intracellular	no predicted signal peptide	0	88193913
SAOUHSC_00101	3062.52	-1.27447	0.155343	8.20428	2.32e-16	9.25e-16	S. aureus NCTC8325	SAUPAN000951000	deoB	CDS	SAOUHSC_00101		phosphopentomutase	+	105198	106376	1179	no	3919810	YP_498701	1288595	G1I0R-93	ATGACAAGACCATTTAATCGTGTACATTTAATCGTAATGGATTCAGTAGGTATTGGTGAAGCGCCAGACGCAGCTGATTTTAAAGATGAAGGTTCACATACTTTAAGACATACCTTAGAAGGTTTCGATCAAACTTTACCAAACCTTGAAAAGTTAGGTCTAGGGAACATCGATAAATTACCAGTAGTAAATGCAGTTGAACAACCAGAAGCATACTATACTAAATTGAGTGAAGCTTCAGTTGGTAAAGATACAATGACTGGTCACTGGGAAATTATGGGATTAAATATTATGCAACCTTTTAAAGTATACCCTAATGGATTCCCTGAAGAGTTAATTCAACAAATTGAAGAAATGACAGGTCGTAAAGTTGTTGCTAACAAACCGGCATCGGGTACG…	phosphopentomutase	392	4.76649	43795.3	-0.406122	5.4.2.7	Metabolism	Purines, pyrimidines, nucleosides, and nucleotides	Other	phosphopentomutase	TIGR01696	743.7	Carbohydrates / ""Monosaccharides"" / ""Deoxyribose and Deoxynucleoside Catabolism"" / ""Phosphopentomutase (EC 5.4.2.7)""	PF01676	Metalloenzyme	Metalloenzyme superfamily	CL0088	Alk_phosphatase	133.8			Cytoplasmic	Intracellular	no predicted signal peptide	0	88193914
SAOUHSC_00102	23.4154	0.738243	0.46528	-1.58666	0.112589	0.156265	S. aureus NCTC8325	SAUPAN000954000	phnE1	CDS	SAOUHSC_00102	phnE	phosphonates ABC transporter permease	-	106507	107322	816	no	3919811	YP_498702	1288596	G1I0R-94	ATGACACAGGAAATAGCAAAATATAATGTTCACACAAAAGCACACAAACGAAAATTGATTAAAAGATGGCTTATTGCAATTGTCGTCTTAGCTATTATCATCTGGGCATTTGCAGGTGTACCAAGTTTAGAACTTAAAAGTAAATCATTAGAAATCTTAAAATCCATATTCAGCGGATTATTCCATCCTGATATCAGCTATATCTATATACCAGATGGCGAAGACTTATTACGTGGTTTACTTGAAACCTTTGCGATAGCCGTTGTAGGTACTTTCATCGCCGCAATTATCTGTATTCCATTAGCATTTCTAGGTGCAAATAATATGGTAAAGCTACGCCCAGTTTCAGGTGTTAGCAAATTTATTTTAAGTGTTATACGTGTCTTCCCAGAAATTGTA…	phosphonates ABC transporter permease	271	10.4719	29286.2	0.926568		Metabolism	Transport and binding proteins	Anions	phosphonate ABC transporter, permease protein PhnE	TIGR01097	267.8	Membrane Transport / ""ABC transporters"" / ""ABC transporter alkylphosphonate (TC 3.A.1.9.1)"" / ""Phosphonate ABC transporter permease protein phnE1 (TC 3.A.1.9.1)""	PF00528	BPD_transp_1	Binding-protein-dependent transport system inner membrane component	CL0404	BPD_transp_1	46.7			Cytoplasmic Membrane	Multi-transmembrane	no predicted signal peptide	6	88193915
SAOUHSC_00103	16.0569	1.24903	0.561696	-2.22367	0.0261703	0.040885	S. aureus NCTC8325	SAUPAN000955000	phnE2	CDS	SAOUHSC_00103	phnE	phosphonates ABC transporter permease	-	107319	108119	801	no	3919812	YP_498703	1288597	G1I0R-95	ATGCCTTTAGAAATACCTACAAAGTATGACTCCCTTTTAAAGAAAAAGGTTTCTTTAAAAACGAGTTTTACCTTCATGTTAATCATTGTGCTTATCATTTGGAGCTTCATTTATACGGGATTTAATTTTGGAGATTTAATGATAGGAATACCTCAAATAGGTGATCTATTCAAACAAATGATTCCACCTGATTTCGAGTATTTACAACAAATTACAACGCCAATGTTAGATACCATTCGAATGGCTATCGTAAGTACAGTATTAGGTAGCATCGTTTCAATACCAATTGCGTTATTATGTGCTAGCAATATCGTTCATCAAAAGTGGATTTCAATACCCTCGCGCTTTATTTTAAATATAGTTCGTACTATTCCAGATTTGTTATTAGCAGCAATCTTT…	phosphonates ABC transporter permease	266	8.61947	29281.1	0.957519		Metabolism	Transport and binding proteins	Anions	phosphonate ABC transporter, permease protein PhnE	TIGR01097	307.8	Membrane Transport / ""ABC transporters"" / ""ABC transporter alkylphosphonate (TC 3.A.1.9.1)"" / ""Phosphonate ABC transporter permease protein phnE2 (TC 3.A.1.9.1)""	PF00528	BPD_transp_1	Binding-protein-dependent transport system inner membrane component	CL0404	BPD_transp_1	54.9			Cytoplasmic Membrane	Multi-transmembrane	no predicted signal peptide	6	88193916
SAOUHSC_00104	23.2764	1.83742	0.453129	-4.05497	5.01e-05	0.000105372	S. aureus NCTC8325	SAUPAN000956000	phnC	CDS	SAOUHSC_00104		amino acid ABC transporter ATP-binding protein	-	108121	108894	774	no	3919813	YP_498704	1288598	G1I0R-96	ATGAGTCAAATCGAATTTAAAAACGTCAGTAAAGTCTATCCTAACGGTCATGTAGGCTTGAAAAATATTAACTTAAATATTGAAAAAGGTGAATTTGCAGTTATTGTCGGACTATCTGGTGCTGGGAAATCCACGTTATTAAGATCTGTAAATCGTTTGCATGATATCACGTCAGGTGAAATTTTCATCCAAGGTAAATCAATCACTAAAGCCCATGGTAAAGCATTATTAGAAATGCGCCGAAATATAGGTATGATTTTCCAACATTTTAATTTAGTTAAACGGTCAAGTGTATTACGAAATGTACTAAGTGGACGTGTAGGTTATCACCCTACTTGGAAAATGGTATTAGGTTTATTCCCAAAAGAAGACAAAATTAAGGCAATGGATGCACTAGAA…	amino acid ABC transporter ATP-binding protein	257	8.43013	28688.8	-0.225292	3.6.3.28	Metabolism	Transport and binding proteins	Anions	phosphonate ABC transporter, ATP-binding protein	TIGR02315	372.3	Membrane Transport / ""ABC transporters"" / ""ABC transporter alkylphosphonate (TC 3.A.1.9.1)"" / ""Phosphonate ABC transporter ATP-binding protein (TC 3.A.1.9.1)""	PF00005	ABC_tran	ABC transporter	CL0023	P-loop_NTPase	115.9		SAOUHSC_00002; SAOUHSC_00020; SAOUHSC_00206; SAOUHSC_00346; SAOUHSC_00519; SAOUHSC_00520; SAOUHSC_00529; SAOUHSC_00530; SAOUHSC_00799; SAOUHSC_00878; SAOUHSC_00947; SAOUHSC_01040; SAOUHSC_01041; SAOUHSC_01042; SAOUHSC_01043; SAOUHSC_01150; SAOUHSC_01211; SAOUHSC_01232; SAOUHSC_01416; SAOUHSC_01418; SAOUHSC_01451; SAOUHSC_01683; SAOUHSC_01757; SAOUHSC_01794; SAOUHSC_01801; SAOUHSC_01806; SAOUHSC_0…	Cytoplasmic Membrane	Intracellular	no predicted signal peptide	0	88193917
SAOUHSC_00105	13.2428	1.42136	0.580678	-2.44776	0.0143748	0.023351	S. aureus NCTC8325	SAUPAN000957000	phnD	CDS	SAOUHSC_00105		phosphonate ABC transporter substrate-binding protein	-	109108	110064	957	no	3919814	YP_498705	1288599	G1I0R-97	ATGAAAAATTTTAAGTGTTTATTTGTATTAATGTTAGCAGTCATTGTTTTTGCAGCAGCATGTGGAAACTCAAGTTCTTTAGATAATCAAAAGAACGCTAGTAATGATTCGGATTCTAAATCAGGAGGATACAAACCTAAAGAATTAACCGTTCAATTTGTACCTTCGCAAAATGCTGGAACATTAGAAGCTAAAGCAAAACCATTAGAAAAATTACTATCTAAAGAATTAGGGATTCCAGTTAAAGTGTCTGTATCAACTAACTACAATACAATTGTTGAAGCTATGAAGTCTAAAAAAGTTGATGTTGGTTTCTTACCACCAACGGCATACACATTAGCACATGATCAAAAAGCAGCTGATTTATTATTACAAGCACAACGTTTCGGTGTAAAAGAA…	phosphonate ABC transporter substrate-binding protein	318	9.66321	35000	-0.393082		Metabolism	Transport and binding proteins	Anions	phosphate/phosphite/phosphonate ABC transporter, periplasmic binding protein	TIGR01098	257.2	Membrane Transport / ""ABC transporters"" / ""ABC transporter alkylphosphonate (TC 3.A.1.9.1)"" / ""Phosphonate ABC transporter phosphate-binding periplasmic component (TC 3.A.1.9.1)""	PF12974	Phosphonate-bd	ABC transporter, phosphonate, periplasmic substrate-binding protein	CL0177	PBP	241.7			no significant prediction	Lipid anchored	signal peptide predicted	1	88193918
SAOUHSC_00106	83.9491	1.5269	0.288832	-5.28646	1.25e-07	3.18e-07	S. aureus NCTC8325	SAUPAN000958000	-	CDS	SAOUHSC_00106		hypothetical protein	+	110293	111837	1545	no	3919815	YP_498706	1288600	G1I0R-98	ATGAAAAAAATATATAAGTCATTAACTGTCTCTGCAATTGTTGCAACGGTATCATTAAGTGCTTTACCGCAATCTTTAGCTATAACGCATGAATCGCAACCTACAAAGCAACAGCGAACGGTATTATTCGATCGTTCTCATGGTCAAACAGCTGGTGCTGCAGATTGGGTTAGTGATGGTGCATTTTCAGATTATGCGGATTCAATACAAAAACAAGGTTATGACGTTAAAGCTATTGATGGTCATTCGAACATAACAGAAGCAAGTTTGAAAAGTTCCAAAATATTTGTAATTCCTGAGGCTAACATTCCTTTCAAAGAATCAGAACAGGCAGCAATTGTTAAATATGTGAAACAAGGTGGCAATGTTGTCTTTATTTCAGATCATTACAATGCTGAC…	hypothetical protein	514	6.9843	56301.3	-0.704475					gliding-associated putative ABC transporter substrate-binding component GldG	TIGR03521	15.3		PF09822	ABC_transp_aux	ABC-type uncharacterized transport system	no clan defined	no clan defined	30.9			no significant prediction	Secretory(released) (with CS)	signal peptide predicted	0	88193919
SAOUHSC_00107	190.163	0.423732	0.228009	-1.8584	0.0631125	0.0921875	S. aureus NCTC8325	SAUPAN000959000	-	CDS	SAOUHSC_00107		hypothetical protein	+	111888	113423	1536	no	3919816	YP_498707	1288601	G1I0R-99	ATGTCAAACATAGCATTTTATGTCGTGAGTGACGTACATGGTTATATTTTCCCAACAGATTTTACGAGTAGAAATCAATATCAACCTATGGGATTGTTACTAGCGAATCATGTTATAGAACAAGACAGAAGGCAGTATGACCAAAGTTTTAAAATAGATAATGGTGATTTTTTGCAAGGGTCACCATTTTGTAATTACTTAATCGCGCATAGCGGCAGTAGCCAGCCTTTAGTTGATTTTTATAATCGAATGGCATTCGACTTTGGTACGCTTGGTAATCATGAATTTAATTATGGATTACCATACTTAAAAGACACTTTACGCAGACTCAATTATCCAGTTTTGTGCGCTAATATATATGAAAATGATAGTACATTGACTGATAACGGTGTGAAGTAT…	hypothetical protein	511	4.62258	58109.9	-0.297847		Metabolism	Purines, pyrimidines, nucleosides, and nucleotides	Other	2',3'-cyclic-nucleotide 2'-phosphodiesterase	TIGR01390	170.6	Nucleosides and Nucleotides / ""Purines"" / ""Purine conversions"" / ""2',3'-cyclic-nucleotide 2'-phosphodiesterase (EC 3.1.4.16)""; ""Nucleosides and Nucleotides"" / ""Pyrimidines"" / ""pyrimidine conversions"" / ""2',3'-cyclic-nucleotide 2'-phosphodiesterase (EC 3.1.4.16)""; ""Potassium metabolism"" / ""Potassium metabolism - no subcategory"" / ""Glutathione-regulated potassium-efflux system an…	PF02872	5_nucleotid_C	5'-nucleotidase, C-terminal domain	no clan defined	no clan defined	98.1			Cellwall	Intracellular	no predicted signal peptide	0	88193920
SAOUHSC_00108	0.734012	-0.771112	2.62599	0.293646	0.769029	0.822378	S. aureus NCTC8325	SAUPAN000964000	-	CDS	SAOUHSC_00108		hypothetical protein	+	113507	113710	204	no	3919817	YP_498708	1288602	G1I0R-100	GTGATTGAAATGTCACGTCCTGTCAAAATGAATAGTTTATTAAAGTTGTATTTTGATAGAAATTTACTGACACCACAAAAATTATTGAATTATTTAAAAGTTGATGAAACATTTTTGAATCATCTAGCAGGTATTAATTTAAAACTCTTTAAGGATTATGTTAATGAAAATAGAGAATATAATATAACGAATCTATATAAATAA	hypothetical protein	67	9.73542	8096.45	-0.386567							NA							NA			no significant prediction	Intracellular	no predicted signal peptide	0	88193921
SAOUHSC_00109	3.20251	-0.244036	1.07684	0.226623	0.820717	0.862378	S. aureus NCTC8325	SAUPAN000965000	-	CDS	SAOUHSC_00109		replication initiation protein	+	114083	114568	486	no	3919818	YP_498709	1288603	G1I0R-101	ATGTCTAACGCAGAGAGACTTTCACATTTTATGAGTACTAATCCTGAAATTCGGCTTTGGGATATTTTACAAACAAACTTTAAAGCTAAAGCTCTTAAAGAAAAAGTTTATATTGAATATGACAAAATAAAAGCAACTCTTTGGAATAGACGTAGTATGCGCGTTGAATTTAATCCTAATAAGCTTTCGCATGATGAAGTGCTTTGGTTAAAACAAAATATCATCAGTTATTTGGACGATGTTAGTTTTACGAGATTAGATTTGGCTTTTGATTTTGAATTTGATTTAAATGACTATTATGCATTGTCAGATAAGTCGGTAAAGAAAACTATATTTTATGGACGTAATGTAAAACCAGAAACAAAATATTTTGGTGTGCGTAATAGTGATAGGTTTATT…	replication initiation protein	161	10.1441	19509.4	-0.550311							NA	Phages, Prophages, Transposable elements, Plasmids / ""Plasmid related functions"" / ""Rolling-circle replication"" / ""Replication initiation protein, topisomerase""	PF02486	Rep_trans	Replication initiation factor	CL0407	TBP-like	22.2			no significant prediction	Intracellular	no predicted signal peptide	0	88193922
SAOUHSC_00110	3.51501	0.516789	1.24771	-0.41419	0.678735	0.749609	S. aureus NCTC8325	SAUPAN000966000	-	CDS	SAOUHSC_00110		truncated replication initiation protein	+	114553	114843	291	no	3919819	YP_498710	1288604	G1I0R-3531	GTGGAAATTGAATTAAAACGAGATATGGTTGATTGTTGGAAAGATTGTTTTGATGATTTGCATATTTTAAAACCGAATTTAAAAATGATTGAAAATATACAAGAACGAGCAATGCTTCATTTATTAACTCACGAAGAAGAGGAATGGGGAAATTTAGAAAGACGTACTAAAAATAAATATAGAGATAAGTTGAAAAATATAGCGTCTATTGATTTGACAGATTTAATGAAAATATCTTTAAGAGGAAATGAAAACCAATTGCAAAAACAAATCGACTTTTGGTTGAATTAA	truncated replication initiation protein	96	5.6874	11698.5	-0.803125							NA	Phages, Prophages, Transposable elements, Plasmids / ""Plasmid related functions"" / ""Rolling-circle replication"" / ""Replication initiation protein, topisomerase""						NA			Cytoplasmic	Intracellular	no predicted signal peptide	0	88193923
SAOUHSC_00111	0.93487	-1.36546	2.46653	0.553595	0.579856	0.656415	S. aureus NCTC8325	SAUPAN000967000	-	CDS	SAOUHSC_00111		hypothetical protein	+	114927	115214	288	no	3919820	YP_498711	1288605	G1I0R-102	ATGTTTATAATAATATTGAAAGATATTTCTGTTTTCCTTTTGAATAATAAACTTAAAAGAGAATATAAAATAATGCTTATTAAAATTAGGGGTGGAAATATGAAAAGAGATTTTTTTGAAAAGTGGTCGTTTATTTTAAATTTAATTTTATTTTGTGCTTTTTTGTTTTTAGTGGTTCTGATGTTTTATAAGGATGTCGATTTGATTTATATTTTTTGTACATTATTAATATCATTATTACCTTTGCTAAATATTATAAAAAGATATAAGAAAAAGACGGATAATTAA	hypothetical protein	95	10.3907	11504.2	0.715789							NA		PF06196	DUF997	Protein of unknown function (DUF997)	no clan defined	no clan defined	11.3			Cytoplasmic Membrane	Multi-transmembrane	no predicted signal peptide	2	88193924
SAOUHSC_00112	7.99932	-3.16871	1.07986	2.93436	0.00334232	0.00590612	S. aureus NCTC8325	SAUPAN000971000	-	pseudogene	SAOUHSC_00112			+	115796	116088	293	no	3919821		1288606	G1I0R-103	ATGTTAGTAAGTATACCACCCAAACTTGGGGTATCATCATTTGTTGGCTATTTAAAAGGAAAAGTAATTTAATGATATTTGATAGACATGCTAACTTAAAGTATAGATATGGAAATAGAAAGTTTTGGTGTAAAGGATTTTATGTGGATACAGTAGGTAGAAATAAAAAAGTGATTGAAAATTATATTCGTAATCAATTACAAGAGGATATCGTTGCAGATGAAATTTCAATGGAAGAATATTTAGATCCTTTCACTGGAGAGAAAAATAAAAAAAGAAAGAAAAAAGAGTAA		0	NA	NA	NA							NA							NA				Intracellular	no predicted signal peptide	NA	NA
SAOUHSC_00113	177.6	1.01652	0.180639	-5.62739	1.83e-08	4.89e-08	S. aureus NCTC8325	SAUPAN000972000	adhE	CDS	SAOUHSC_00113		bifunctional acetaldehyde-CoA/alcohol dehydrogenase	+	116538	119147	2610	no	3919822	YP_498713	1288607	G1I0R-104	ATGTTAACTATACCTGAAAAAGAAAATCGTGGATCGAAAGAACAAGAAGTGGCAATTATGATTGATGCTCTAGCTGACAAAGGGAAAAAAGCATTAGAAGCATTATCTAAAAAGTCACAAGAAGAAATTGATCATATTGTTCATCAAATGAGCTTAGCAGCTGTTGATCAACATATGGTGCTAGCAAAATTAGCACATGAAGAAACTGGAAGAGGTATATACGAAGATAAAGCGATTAAAAATTTATACGCTTCTGAATATATATGGAATTCAATAAAAGACAATAAGACAGTAGGGATTATTGGTGAAGATAAAGAAAAAGGATTAACGTATGTAGCGGAACCAATTGGTGTTATTTGTGGTGTTACGCCAACAACAAATCCTACGTCGACAACTATT…	bifunctional acetaldehyde-CoA/alcohol dehydrogenase	869	5.84639	94944.4	-0.149252					acetaldehyde dehydrogenase (acetylating)	TIGR02518	514.9	Carbohydrates / ""Central carbohydrate metabolism"" / ""Pyruvate metabolism II: acetyl-CoA, acetogenesis from pyruvate"" / ""Acetaldehyde dehydrogenase (EC 1.2.1.10)""; ""Carbohydrates"" / ""Fermentation"" / ""Fermentations: Lactate"" / ""Acetaldehyde dehydrogenase (EC 1.2.1.10)""; ""Carbohydrates"" / ""Fermentation"" / ""Fermentations: Lactate"" / ""Alcohol dehydrogenase (EC 1.1.1.1)""; ""Carboh…	PF00465	Fe-ADH	Iron-containing alcohol dehydrogenase	CL0224	DHQS	377.4			Cytoplasmic	Intracellular	no predicted signal peptide	0	88193926
SAOUHSC_00114	31.638	2.15488	0.585573	-3.67996	0.000233271	0.000463027	S. aureus NCTC8325	SAUPAN000974000	capA	CDS	SAOUHSC_00114		capsular polysaccharide biosynthesis protein	+	119492	120160	669	no	3919823	YP_498714	1288608	G1I0R-105	ATGGAAAGTACATTAGAATTAACAAAAATTAAAGAAGTATTACAAAAAAACTTGAAGATTTTAATTATTTTACCGCTATTATTTTTAATTATTAGCGCTATTGTTACATTTTTCGTCTTATCACCTAAATATCAAGCTAATACTCAAATTTTAGTGAATCAAACTAAGGGTGACAATCCTCAGTTTATGGCGCAAGAGGTTCAAAGTAATATTCAACTTGTAAATACGTATAAAGAAATTGTTAAAAGTCCTAGAATTTTAGATGAGGTGTCAAAGGACTTAAATGATAAGTATTCACCATCTAAATTGTCGAGTATGTTGACAATTACAAACCAAGAAAATACGCAACTTATCAACATCCAAGTTAAAAGTGGTCATAAACAAGATTCGGAAAAAATT…	capsular polysaccharide biosynthesis protein	222	9.86158	24854	0.0869369		Metabolism	Transport and binding proteins	Carbohydrates, organic alcohols, and acids	polysaccharide export protein, MPA1 family	TIGR01006	322.3	Cell Wall and Capsule / ""Capsular and extracellular polysacchrides"" / ""Exopolysaccharide Biosynthesis"" / ""Tyrosine-protein kinase transmembrane modulator EpsC""	PF02706	Wzz	Chain length determinant protein	no clan defined	no clan defined	82.7			Cytoplasmic Membrane	Multi-transmembrane	no predicted signal peptide	2	88193927
SAOUHSC_00115	47.2891	2.89087	0.50691	-5.70293	1.18e-08	3.19e-08	S. aureus NCTC8325	SAUPAN000975000	capB	CDS	SAOUHSC_00115		capsular polysaccharide biosynthesis protein Cap5B	+	120176	120862	687	no	3919824	YP_498715	1288609	G1I0R-106	ATGTCAAAAAAGGAAAATACGACAACAACACTATTTGTATATGAAAAACCAAAATCAACAATTAGTGAAAAGTTTCGAGGTATACGTTCAAACATCATGTTTTCAAAAGCAAATGGTGAAGTAAAGCGCTTATTGGTTACTTCTGAAAAGCCTGGTGCAGGTAAAAGTACAGTTGTATCGAATGTAGCGATTACTTATGCACAAGCAGGCTATAAGACATTAGTTATTGATGGCGATATGCGTAAGCCAACACAAAACTATATTTTTAATGAGCAAAATAATAATGGACTATCAAGCTTAATCATTGGTCGAACGACTATGTCAGAAGCAATTACGTCGACAGAAATTGAAAATTTAGATTTGCTAACAGCTGGCCCTGTACCTCCAAATCCATCTGAG…	capsular polysaccharide biosynthesis protein Cap5B	228	9.3191	25284.6	-0.421053		Metabolism	Transport and binding proteins	Carbohydrates, organic alcohols, and acids	capsular exopolysaccharide family	TIGR01007	312.3	Cell Wall and Capsule / ""Capsular and extracellular polysacchrides"" / ""Exopolysaccharide Biosynthesis"" / ""Tyrosine-protein kinase EpsD (EC 2.7.10.2)""; ""Regulation and Cell signaling"" / ""Regulation and Cell signaling - no subcategory"" / ""Cell envelope-associated LytR-CpsA-Psr transcriptional attenuators"" / ""Tyrosine-protein kinase EpsD (EC 2.7.10.2)""	PF13614	AAA_31	AAA domain	CL0023	P-loop_NTPase	59			Cytoplasmic Membrane	Intracellular	no predicted signal peptide	0	88193928
SAOUHSC_00116	45.9968	2.35299	0.511878	-4.59679	4.29e-06	9.78e-06	S. aureus NCTC8325	SAUPAN000976000	capC	CDS	SAOUHSC_00116		capsular polysaccharide biosynthesis protein Cap8C	+	120865	121629	765	no	3919825	YP_498716	1288610	G1I0R-107	ATGATTGATATTCATAACCATATATTGCCTAATATCGATGACGGTCCGACAAATGAAACAGAGATGATGGATCTTTTAAAACAAGCGACAACACAAGGTGTTACAGAAATCATTGTAACATCACATCACTTACATCCTCGATATACCACACCTATAGAAAAAGTGAAATCATGTTTAAACCATATTGAAAGCTTAGAGGAAGTACAAGCACTAAATCTAAAGTTTTATTATGGTCAGGAAATAAGAATTACCGATCAAATCCTTAATGATATTGATCGAAAAGTTATTAACGGTATTAATGATTCACGCTATTTACTAATAGAATTTCCATCAAATGAAGTTCCACACTATACTGATCAATTATTTTTCGAATTACAGAGTAAAGGCTTTGTACCGATT…	capsular polysaccharide biosynthesis protein Cap8C	254	6.68319	29361.4	-0.439764		Genetic information processing	Transcription	Transcription factors	transcription termination/antitermination factor NusG	TIGR00922	13.1	Cell Wall and Capsule / ""Capsular and extracellular polysacchrides"" / ""Exopolysaccharide Biosynthesis"" / ""Manganese-dependent protein-tyrosine phosphatase (EC 3.1.3.48)""; ""Regulation and Cell signaling"" / ""Regulation and Cell signaling - no subcategory"" / ""Cell envelope-associated LytR-CpsA-Psr transcriptional attenuators"" / ""Manganese-dependent protein-tyrosine phosphatase (EC 3.1.3…	PF02811	PHP	PHP domain	CL0034	Amidohydrolase	14.3			Cytoplasmic	Intracellular	no predicted signal peptide	0	88193929
SAOUHSC_00117	87.9358	2.35053	0.374768	-6.27196	3.57e-10	1.06e-09	S. aureus NCTC8325	SAUPAN000977000	capD	CDS	SAOUHSC_00117		capsular polysaccharide biosynthesis protein Cap5D	+	121649	123472	1824	no	3919826	YP_498717	1288611	G1I0R-108	ATGGCACATTTATCTGTGAAATTGCGGCTTTTAATACTAGCATTAATCGATTCACTGATAGTGACATTTTCAGTATTCGTAAGTTATTACATTTTAGAACCGTATTTCAAAACATATTCTGTCAAATTATTAATATTGGCAGCTATATCACTATTCATATCGCATCATATTTCAGCATTTATTTTTAATATGTATCATCGAGCGTGGGAATATGCCAGTGTGAGTGAATTGATTTTAATTGTTAAAGCTGTGACGACATCTATCGTTATTACGATGGTGGTCGTGACAATTGTTACAGGCAATAGACCGTTTTTTAGATTGTATTTAATTACTTGGATGATGCACTTGATTTTAATAGGTGGCTCAAGGTTATTTTGGCGTATTTATCGGAAATACCTT…	capsular polysaccharide biosynthesis protein Cap5D	607	8.49807	68639.9	-0.0014827					UDP-N-acetylglucosamine 4,6-dehydratase (inverting)	TIGR03589	204.4		PF02719	Polysacc_synt_2	Polysaccharide biosynthesis protein	CL0063	NADP_Rossmann	423.5			Cytoplasmic Membrane	Multi-transmembrane	no predicted signal peptide	4	88193930
SAOUHSC_00118	38.2152	1.45566	0.46611	-3.123	0.00179018	0.00325468	S. aureus NCTC8325	SAUPAN000979000	capE	CDS	SAOUHSC_00118		capsular polysaccharide biosynthesis protein Cap5E	+	123462	124490	1029	no	3919827	YP_498718	1288612	G1I0R-109	ATGTTCGATGACAAAATTTTATTAATTACTGGGGGCACAGGATCATTCGGTAATGCTGTTATGAAACAGTTTTTAGATTCTAATATTAAAGAAATTCGTATTTTTTCACGCGATGAGAAAAAACAAGATGACATTCGAAAAAAATATAATAATTCAAAATTAAAGTTCTACATTGGTGATGTGCGTGATAGTCAAAGTGTAGAAACAGCAATGCGAGATGTTGATTACGTATTCCATGCAGCAGCTTTAAAACAAGTGCCGTCATGTGAATTCTTTCCAGTTGAGGCAGTGAAGACAAATATTATTGGTACAGAAAATGTCTTACAAAGTGCTATTCATCAAAATGTTAAAAAAGTCATATGTTTATCTACAGATAAGGCAGCGTATCCTATTAATGCT…	capsular polysaccharide biosynthesis protein Cap5E	342	5.33838	38591.7	-0.353216					UDP-N-acetylglucosamine 4,6-dehydratase/5-epimerase	TIGR04130	552.8		PF02719	Polysacc_synt_2	Polysaccharide biosynthesis protein	CL0063	NADP_Rossmann	350.6			Cytoplasmic	Intracellular	no predicted signal peptide	0	88193931
SAOUHSC_00119	39.9604	0.88666	0.397932	-2.22817	0.0258693	0.0404365	S. aureus NCTC8325	SAUPAN000980000	capF	CDS	SAOUHSC_00119		capsular polysaccharide biosynthesis protein Cap8F	+	124503	125612	1110	no	3919828	YP_498719	1288613	G1I0R-110	TTGAATATTGTAATTACAGGAGCAAAAGGTTTTGTAGGAAAAAACTTGAAAGCAGATTTAACTTCAACGACAGATCATCATATTTTCGAAGTACATCGACAAACTAAAGAGGAAGAATTAGAGTCAGCATTGTTGAAAGCAGACTTTGTCGTGCATTTAGCGGGTGTTAATCGACCTGAACATGACAAAGAATTCAGCTTAGGAAACGTGAGTTATTTAGATCATGTACTTGATATATTAACTAGAAATACGAAAAAGCCAGCGATATTATTATCGTCTTCAATACAAGCAACACAAGATAATCCTTATGGTGAGAGTAAGTTGCAAGGGGAACAGCTATTAAGAGAGTATGCCGAAGAGTATGGCAATACGGTTTATATTTATCGCTGGCCAAATTTA…	capsular polysaccharide biosynthesis protein Cap8F	369	5.06939	42266.5	-0.392683					thioester reductase domain	TIGR01746	33.4		PF01370	Epimerase	NAD dependent epimerase/dehydratase family	CL0063	NADP_Rossmann	60.7			Cytoplasmic	Intracellular	no predicted signal peptide	0	88193932
SAOUHSC_00120	41.6188	0.691162	0.382628	-1.80636	0.0708628	0.10222	S. aureus NCTC8325	SAUPAN000981000	capG	CDS	SAOUHSC_00120		UDP-N-acetylglucosamine 2-epimerase	+	125616	126740	1125	no	3919829	YP_498720	1288614	G1I0R-111	ATGGAAAAACTGAAATTAATGACAATAGTTGGTACAAGGCCTGAAATCATTCGTTTATCATCAACGATTAAAGCATGTGATCAATATTTTAATCAGATATTAGTACACACTGGTCAAAATTATGATTATACATTGAATCAAATTTTCTTTGATGATTTGGAATTAAGACAACCGGACCACTACTTAGAGGCAGTTGGAAGTAACCTTGGAGAAACGATGGGGAATATTATTGCGAAGACATATGATGTTTTATTACGCGAACAACCAGATGCACTTTTAATTCTTGGTGATACAAATAGTTGTTTAGCAGCAGTATCTGCTAAACGATTAAAGATTCCTGTGTTCCACATGGAAGCGGGTAATAGATGCTTTGATCAGAATGTACCTGAAGAAATCAAT…	UDP-N-acetylglucosamine 2-epimerase	374	6.07069	42851.6	-0.392246	5.1.3.14	Cell structure	Cell envelope	Biosynthesis and degradation of surface polysaccharides and lipopolysaccharides	UDP-N-acetylglucosamine 2-epimerase	TIGR00236	250.1	Cell Wall and Capsule / ""Capsular and extracellular polysacchrides"" / ""Sialic Acid Metabolism"" / ""UDP-N-acetylglucosamine 2-epimerase (EC 5.1.3.14)""	PF02350	Epimerase_2	UDP-N-acetylglucosamine 2-epimerase	CL0113	GT-B	297.5			Cytoplasmic	Intracellular	no predicted signal peptide	0	88193933
SAOUHSC_00121	30.9922	0.994532	0.437927	-2.271	0.023147	0.0364764	S. aureus NCTC8325	SAUPAN000982000	capH	CDS	SAOUHSC_00121		capsular polysaccharide biosynthesis protein O-acetyl transferase Cap5H	+	126743	127369	627	no	3919830	YP_498721	1288615	G1I0R-112	ATGAGGATAGCGATTGAAAAGATAATTGGTTTGCTGAAAAACCAGTCCTCTAAAGAATCGAATGTTAAGATTCATCGCTTGGCGTATATTACAAACTCAAAATTTGATGGCAATAACTATATAGATAGATGGTGTAAAATCAGGAATTCTCACATTGGTGAATACAGTTATATTGGATTTGGTAGTGATTTTAATAATGTAGAAGTAGGAAGATATTGTTCGATATCTTCGGATGTAAAAATTGGGTTAGGAAAACATCCTACACACTTTTTTAGCTCATCACCGATTTTTTATTCTAATAATAATCCATTTAACATAAAGCAAAAGTTTATAGACTTTAATGACCAACCAAGCCGTACAACAATTAAAAATGATGTGTGGATTGGTGCAAATGTAATT…	capsular polysaccharide biosynthesis protein O-acetyl transferase Cap5H	208	10.0346	23476.7	-0.373558					phosphonate metabolim protein, transferase hexapeptide repeat family	TIGR03308	134.3		PF00132	Hexapep	Bacterial transferase hexapeptide (six repeats)	CL0536	HEXAPEP	50.1			Cytoplasmic	Intracellular	no predicted signal peptide	0	88193934
SAOUHSC_00122	29.6363	1.01048	0.449416	-2.24843	0.0245486	0.0385384	S. aureus NCTC8325	SAUPAN000986000	capI	CDS	SAOUHSC_00122		capsular polysaccharide biosynthesis protein Cap5I	+	127374	128483	1110	no	3919831	YP_498722	1288616	G1I0R-113	ATGAGAATTTTAAATATTGTATCGAGTAATATTGTTCAAGACCCAAGGGTACTTAAACAAATAGAAACAATTAAAGGCGTTACGGATGATTATAAAATTGTTGGAATGAATAATTCACAAGCTACTAATAAGCGATTGGAAAATTTAGATTGTAATTATCGTTTGTTAGGTAGCAAGGTAGATCCAAAAAATATTCTTTCTAAATTAATTAAGCGTATAAGATTTGCAACAGGTGTTATCCGAGAAATTAAAGCTTATAAACCTGACGTGATTCATGCAAATGATTTCGACGTATTATTAATGGTCTATTTAAGCAATTATAAAAAAGCTAATATTGTTTATGATGCGCATGAAATATATGCGAAAAATGCCTTTATTAATAAAGTTCCACTTATTTCA…	capsular polysaccharide biosynthesis protein Cap5I	369	9.58625	42580.1	-0.242276					PEP-CTERM/exosortase A-associated glycosyltransferase, Daro_2409 family	TIGR04063	14		PF13439	Glyco_transf_4	Glycosyltransferase Family 4	CL0113	GT-B	40.4			Cytoplasmic	Intracellular	no predicted signal peptide	0	88193935
SAOUHSC_00123	30.7329	0.778031	0.424494	-1.83285	0.0668255	0.0970242	S. aureus NCTC8325	SAUPAN000987000	capJ	CDS	SAOUHSC_00123		capsular polysaccharide biosynthesis protein Cap5J	+	128497	129663	1167	no	3919832	YP_498723	1288617	G1I0R-114	ATGAAATTTTTTGTACTTTGTGCAATTATCAGCATGAACATATTTATAGTAATCTCTACATTTACTAAAGAAGTATTAGGGTTCCCTATAGAGCCGGTGTATTACTCAACCATGGTTGGTATAGCATTAATTACTACGGTGTTTGCTATTTATAAGATAATTGTCACCCAAGAAATTCCGCGAGGGTTAATATTATTAATTGCTATATGTTTGCTTTATCTAGCTTTTTATTATTTTTCACCAGATAAGGAAGAGAAACTAGCTAAAAATAATATTCTATTCTTTTTAACATGGGCAGTTCCAGCGGCAATTAGTGGTATTTATATTAAATATATAAACAAGGCTACGGTAGAAAGATTTTTTAAATTAGTATTTTTCATATTTTCTGTTTCATTTATT…	capsular polysaccharide biosynthesis protein Cap5J	388	9.76373	44259	0.930928		Cell structure	Cell envelope	Biosynthesis and degradation of surface polysaccharides and lipopolysaccharides	oligosaccharide repeat unit polymerase	TIGR04370	17.9		PF04932	Wzy_C	O-Antigen ligase	CL0499	O-anti_assembly	26.5			Cytoplasmic Membrane	Multi-transmembrane	no predicted signal peptide	11	88193936
SAOUHSC_00124	26.2188	1.14835	0.437637	-2.62398	0.00869096	0.0144471	S. aureus NCTC8325	SAUPAN000989000	capK	CDS	SAOUHSC_00124		capsular polysaccharide biosynthesis protein Cap5K	+	129656	130861	1206	no	3919833	YP_498724	1288618	G1I0R-115	ATGGCTAAGAAAGTTTTTATTATGGATAGCGTAAAGACAATAATTGGTACGTTGCTTATAGCTTTAGGATTACAATTTTTAGCTTATCCAATTATTAATCAACGAGTAGGTAATGAAGCGTTCGGTTCTATTTTAACGATTTATACAATAATAACAATCACGAGTGTTGTATTAGGCAATACGCTTAACAATATACGATTGATTAATATGAATCTATACAAATCCAATCATTACTACTGGAAATTTGCATCGATACTTTTAATCTCAATTCTGATTGAGAGTATAGCTTTAATTATTGTATTTCTTTACTTTTTTAATTTGAACATCATCGATATTATCTTTTTAATTCTACTTAATATTTTAATGTGTTTAAGGATTTATCTGAATGTATTTTTTAGG…	capsular polysaccharide biosynthesis protein Cap5K	401	9.49545	45672.7	0.958853							NA							NA			Cytoplasmic Membrane	Multi-transmembrane	no predicted signal peptide	10	88193937
SAOUHSC_00125	92.5247	0.256589	0.229322	-1.1189	0.263182	0.33614	S. aureus NCTC8325	SAUPAN000990000	capL	CDS	SAOUHSC_00125		cap5L protein/glycosyltransferase	+	130862	132067	1206	no	3919834	YP_498725	1288619	G1I0R-116	ATGAGTGAAAAAAAGATTTTGATTTTATGTCAGTATTTTTATCCGGAATATGTATCTTCTGCGACGTTACCAACTCAATTGGCGGAAGATTTAATTGCGAATCACATTAATGTCGATGTCATGTGTGGATGGCCATATGAATATAGTAATCATAAACAGGTTTCTAAAACCGAGATGCATCGTGGTATTCGCATTCGACGTCTCAAGTATTCGAGGTTTAATAACAAAAGTAAGGTTGGAAGGATCATCAATTTCTTTAGTTTATTTTCAAAATTCGTGATTAATATACCTAAAATGTTGAAATATGATCAGATTCTTGTTTACTCTAATCCACCAATCTTGCCATTAATACCAGACGTTTTACACAGACTGCTTAAGAAAAAATATTCTTTTGTGGTG…	cap5L protein/glycosyltransferase	401	9.38788	46576.6	-0.34414					colanic acid biosynthesis glycosyltransferase WcaI	TIGR04007	49.7		PF00534	Glycos_transf_1	Glycosyl transferases group 1	CL0113	GT-B	32.9			Cytoplasmic	Intracellular	no predicted signal peptide	0	88193938
SAOUHSC_00126	46.7799	-0.0239452	0.31207	0.0767302	0.938838	0.953312	S. aureus NCTC8325	SAUPAN000991000	capM	CDS	SAOUHSC_00126		capsular polysaccharide biosynthesis protein Cap8M	+	132078	132635	558	no	3919835	YP_498726	1288620	G1I0R-117	ATGAAGCGATTATTCGATGTAGTGAGTTCAATATATGGTTTAGTAGTTTTAAGTCCGATTCTGTTAATTACAGCATTACTAATTAAAATGGAATCACCTGGACCAGCCATTTTCAAACAAAAAAGACCGACGATTAATAATGAATTGTTTAATATTTATAAGTTTAGATCAATGAAAATAGACACACCTAATGTTGCAACTGATTTAATGGATTCAACATCGTATATAACAAAGACAGGGAAGGTCATTCGTAAGACCTCTATTGATGAATTGCCACAATTATTGAATGTTTTAAAAGGAGAAATGTCAATTGTAGGTCCTAGACCAGCGCTTTATAATCAATACGAATTAATCGAAAAACGTACAAAAGCGAACGTGCATACGATTAGACCAGGTGTG…	capsular polysaccharide biosynthesis protein Cap8M	185	9.71543	21062.6	-0.103784					exopolysaccharide biosynthesis polyprenyl glycosylphosphotransferase	TIGR03025	245.8		PF02397	Bac_transf	Bacterial sugar transferase	no clan defined	no clan defined	206			Cytoplasmic Membrane	N-terminally anchored (No CS)	no predicted signal peptide	1	88193939
SAOUHSC_00127	100.044	0.471817	0.222477	-2.12075	0.0339429	0.0520734	S. aureus NCTC8325	SAUPAN000992000	capN	CDS	SAOUHSC_00127		cap5N protein/UDP-glucose 4-epimerase	+	132635	133522	888	no	3919836	YP_498727	1288621	G1I0R-118	ATGAGAAAAAATATTTTAATTACAGGCGTACATGGATATATCGGTAATGCTTTAAAAGATAAGCTTATTGAACAAGGACATCAAGTAGATCAAATTAATGTTAGGAATCAATTATGGAAGTCGACCTCGTTCAAAGATTATGATGTTTTAATTCATACAGCAGCTTTGGTTCACAACAATTCACCTCAAGCAAGGCTATCTGATTATATGCAAGTGAATATGTTGCTGACGAAACAATTGGCACAAAAGGCTAAAGCTGAAGACGTTAAACAATTTATTTTTATGAGTACTATGGCAGTTTATGGAAAAGAAGGTCATGTTGGTAAATCAGATCAAGTTGATACACAAACACCAATGAACCCTACGACCAACTATGGTATTTCCAAAAAGTTCGCTGAA…	cap5N protein/UDP-glucose 4-epimerase	295	9.85632	33682.7	-0.292881	5.1.3.2	Cell structure	Cell envelope	Biosynthesis and degradation of surface polysaccharides and lipopolysaccharides	dTDP-4-dehydrorhamnose reductase	TIGR01214	66.4	Carbohydrates / ""Di- and oligosaccharides"" / ""Lactose and Galactose Uptake and Utilization"" / ""UDP-glucose 4-epimerase (EC 5.1.3.2)""	PF01370	Epimerase	NAD dependent epimerase/dehydratase family	CL0063	NADP_Rossmann	86.9			Cytoplasmic	Intracellular	no predicted signal peptide	0	88193940
SAOUHSC_00128	183.029	0.651338	0.183534	-3.54887	0.00038689	0.000750912	S. aureus NCTC8325	SAUPAN000993000	capO	CDS	SAOUHSC_00128		cap5O protein/UDP-N-acetyl-D-mannosaminuronic acid dehydrogenase	+	133576	134838	1263	no	3919837	YP_498728	1288622	G1I0R-119	ATGAAGTTAACAGTAGTTGGCTTAGGTTATATTGGTTTACCAACATCAATTATGTTTGCAAAACATGGCGTCGATGTGCTTGGTGTTGATATTAATCAGCAAACGATTGATAAGTTACAAAGTGGTCAAATTAGTATTGAAGAACCTGGATTACAAGAGGTTTATGAAGAGGTACTGTCATCGGGAAAATTGAAGGTATCTACAACGCCAGATGCATCTGATGTTTTTATCATTGCCGTTCCGACGCCGAATAATGATGATCAGTACCGGTCATGTGACATTTCGCTAGTTATGCGTGCATTAGATAGTATTTTATCATTTTTAGAAAAAGGAAATACCATTATTGTAGAGTCGACAATTGCGCCTAAAACGATGGATGATTTTGTAAAACCAGTCATT…	cap5O protein/UDP-N-acetyl-D-mannosaminuronic acid dehydrogenase	420	4.58484	46800.1	-0.109048	1.1.1.-				nucleotide sugar dehydrogenase	TIGR03026	470.5		PF03721	UDPG_MGDP_dh_N	UDP-glucose/GDP-mannose dehydrogenase family, NAD binding domain	CL0063	NADP_Rossmann	202.4			Cytoplasmic	Intracellular	no predicted signal peptide	0	88193941
SAOUHSC_00129	375.554	0.615166	0.158134	-3.89015	0.000100184	0.000205473	S. aureus NCTC8325	SAUPAN000994000	capP	CDS	SAOUHSC_00129		UDP-N-acetylglucosamine 2-epimerase	+	134915	136060	1146	no	3919838	YP_498729	1288623	G1I0R-120	ATGAAAAAAATTATGGTTATTTTCGGTACGAGACCCGAAGCAATAAAAATGGCACCATTAGTAAAAGAAATTGATCATAATGGGAACTTTGAAGCGAACATTGTGATTACAGCACAACATAGAGATATGTTAGATAGTGTGTTAAGTATATTTGATATTCAAGCTGATCATGATTTAAATATTATGCAAGATCAACAAACATTAGCAGGCCTTACGGCGAATGCACTTGCTAAACTTGATAGCATCATTAATGAGGAACAACCGGATATGATTTTAGTACATGGTGATACTACAACGACTTTTGTAGGAAGTTTGGCAGCATTTTATCATCAAATTCCGGTCGGACATGTAGAAGCTGGACTTCGAACACATCAGAAATACTCACCATTTCCTGAAGAG…	UDP-N-acetylglucosamine 2-epimerase	381	6.02477	43107.8	-0.316273	5.1.3.14	Cell structure	Cell envelope	Biosynthesis and degradation of surface polysaccharides and lipopolysaccharides	UDP-N-acetylglucosamine 2-epimerase	TIGR00236	512.2		PF02350	Epimerase_2	UDP-N-acetylglucosamine 2-epimerase	CL0113	GT-B	396.6			Cytoplasmic	Intracellular	no predicted signal peptide	0	88193942
SAOUHSC_00130	79.0233	0.784406	0.253244	-3.09743	0.00195207	0.00353791	S. aureus NCTC8325	SAUPAN001001000	isdI	CDS	SAOUHSC_00130		heme-degrading monooxygenase IsdI	-	136125	136451	327	no	3919839	YP_498730	1288624	G1I0R-121	ATGTTTATGGCAGAAAATAGATTACAATTACAAAAAGGCAGTGCGGAAGAAACGATTGAACGTTTTTACAATAGACAAGGTATTGAAACTATTGAAGGCTTCCAACAAATGTTTGTCACTAAAACATTAAATACCGAGGATACAGACGAAGTTAAAATCTTAACTATTTGGGAATCTGAAGATAGCTTTAATAATTGGTTGAATTCCGATGTATTTAAAGAAGCTCATAAAAATGTACGTTTAAAAAGTGATGACGATGGACAGCAAAGTCCAATATTATCAAATAAAGTATTCAAATATGATATTGGCTACCACTATCAAAAATAA	heme-degrading monooxygenase IsdI	108	4.60532	12791.1	-0.863889	1.14.99.3; 1.14.99.48						NA	Iron acquisition and metabolism / ""Iron acquisition and metabolism - no subcategory"" / ""Heme, hemin uptake and utilization systems in GramPositives"" / ""Heme-degrading cytoplasmic oxygenase IsdI""	PF03992	ABM	Antibiotic biosynthesis monooxygenase	CL0032	Dim_A_B_barrel	60			Cytoplasmic	Intracellular	no predicted signal peptide	0	88193943
SAOUHSC_00131	35.0171	0.329942	0.379653	-0.869063	0.384813	0.466215	S. aureus NCTC8325	SAUPAN001002000	-	CDS	SAOUHSC_00131		hypothetical protein	-	136458	136841	384	no	3919840	YP_498731	1288625	G1I0R-122	ATGCGACTTATTTTAATCGTCATTGGCTTAATATTTACAGCGCTTGGTATTGCAGGTGCCGTATTACCTTTACTGCCAACGACCCCTTTTTTACTCGTAGCAGTTTTTTGCTTTGCTCGAAGTTCAGATCGCTTTTACAATTGGCTTATTAATCAAAAAATTTATAAAGAATATGTAGAAAACTTTTATTTACATCGAGGCTACACGCTACAACAGAAAATTAAAATTTTAATTAGCTTATACATTGTAATAGGTTTTTCAATTTATATGGTGGATGTTCTTGCAGTCCGTGTAGGATTAATCATAATGGTTATCATACAAACCGCTGTACTCTTTACATTTGTAAAAACATTACCCAAATCAAATCATAAAATAGAGGAGTGA	hypothetical protein	127	9.99954	14569.6	0.922047							NA	Iron acquisition and metabolism / ""Iron acquisition and metabolism - no subcategory"" / ""Heme, hemin uptake and utilization systems in GramPositives"" / ""FIG039061: hypothetical protein related to heme utilization""	PF04304	DUF454	Protein of unknown function (DUF454)	no clan defined	no clan defined	127.5			Cytoplasmic Membrane	Multi-transmembrane	no predicted signal peptide	3	88193944
SAOUHSC_00132	43.4581	-0.685633	0.348918	1.96502	0.0494114	0.0735083	S. aureus NCTC8325	SAUPAN001003000	aldA	CDS	SAOUHSC_00132		aldehyde dehydrogenase	+	137268	138755	1488	no	3919841	YP_498732	1288626	G1I0R-123	ATGGCAGTAAACGTTCGAGATTATATTGCAGAGAATTATGGTTTATTTATCAATGGGGAATTTGTTAAAGGTAGCAGTGACGAAACAATCGAAGTGACTAATCCAGCAACTGGAGAAACACTATCACATATTACAAGAGCAAAAGATAAAGATGTCGATCATGCAGTCAAAGTGGCGCAAGAGGCATTTGAATCATGGTCATTAACTTCTAAATCAGAACGTGCACAAATGTTGCGTGATATTGGTGATAAATTAATGGCACAAAAAGATAAAATTGCAATGATTGAAACATTAAATAATGGTAAACCGATTCGTGAGACAACAGCAATTGATATTCCATTTGCTGCAAGACATTTCCATTATTTCGCAAGTGTTATTGAAACAGAAGAAGGTACAGTG…	aldehyde dehydrogenase	495	4.90708	53658.2	-0.171717	1.2.1.3	Cellular processes	Cellular processes	Adaptations to atypical conditions	betaine-aldehyde dehydrogenase	TIGR01804	518.9	Carbohydrates / ""Central carbohydrate metabolism"" / ""Methylglyoxal Metabolism"" / ""Aldehyde dehydrogenase B (EC 1.2.1.22)""; ""Fatty Acids, Lipids, and Isoprenoids"" / ""Phospholipids"" / ""Glycerolipid and Glycerophospholipid Metabolism in Bacteria"" / ""Aldehyde dehydrogenase B (EC 1.2.1.22)""	PF00171	Aldedh	Aldehyde dehydrogenase family	CL0099	ALDH-like	575.7		SAOUHSC_00187; SAOUHSC_00519; SAOUHSC_00520; SAOUHSC_00525; SAOUHSC_00529; SAOUHSC_00530; SAOUHSC_00878; SAOUHSC_01040; SAOUHSC_01043; SAOUHSC_01150; SAOUHSC_01211; SAOUHSC_01232; SAOUHSC_01490; SAOUHSC_01683; SAOUHSC_01757; SAOUHSC_01806; SAOUHSC_01820; SAOUHSC_01901; SAOUHSC_02353; SAOUHSC_02361; SAOUHSC_02441; SAOUHSC_02477; SAOUHSC_02484; SAOUHSC_02486; SAOUHSC_02492; SAOUHSC_02494; SAOUHSC_0…	Cytoplasmic	Intracellular	no predicted signal peptide	0	88193945
SAOUHSC_00133	86.2593	-0.680066	0.329733	2.06248	0.0391623	0.05942	S. aureus NCTC8325	SAUPAN001005000	-	CDS	SAOUHSC_00133		hypothetical protein	+	139401	140360	960	no	3919842	YP_498733	1288627	G1I0R-124	ATGAATGGGAAAAAGGCGAATACGATAAACAGATACAAATATTTTCATCATGTCAATCATCAAAAAATTCAACAAAGTTCTAAAAAGACGCTGTGGGCATCACTAATCATCACATTGTTATTTACAGTGATTGAATTTGTCGGAGGTTTAGTATCTAATTCATTGGCATTACTGTCAGATTCATTTCATATGCTTAGTGATGTATTAGCACTTGGTTTATCTATGTTGGCCATTTATTTTGCAAGTAAAAAGCCGACTGCACGATACACATTTGGATATTTAAGATTTGAGATATTAGCTGCATTTTTAAATGGTTTAGCATTAATTGTAATTTCAATCTGGATTTTATATGAAGCTATTGTACGTATTATTTATCCGCAACCAATTGAAAGTGGCATT…	hypothetical protein	319	6.74795	36193.2	0.44326		Metabolism	Transport and binding proteins	Cations and iron carrying compounds	cation diffusion facilitator family transporter	TIGR01297	307.3	Potassium metabolism / ""Potassium metabolism - no subcategory"" / ""Glutathione-regulated potassium-efflux system and associated functions"" / ""Cobalt-zinc-cadmium resistance protein""; ""Virulence, Disease and Defense"" / ""Resistance to antibiotics and toxic compounds"" / ""Cobalt-zinc-cadmium resistance"" / ""Cobalt-zinc-cadmium resistance protein""	PF01545	Cation_efflux	Cation efflux family	no clan defined	no clan defined	175			Cytoplasmic Membrane	Multi-transmembrane	no predicted signal peptide	6	88193946
SAOUHSC_00134	18.1601	1.92148	0.529304	-3.6302	0.000283203	0.000557935	S. aureus NCTC8325	SAUPAN001008000	-	CDS	SAOUHSC_00134		hypothetical protein	-	140422	140625	204	no	3919843	YP_498734	1288628	G1I0R-125	ATGGATAAAGAATCTGTCGTAGCAAGTTTAGCTAGAAACAAAAAGATTGCTGTAGAAACAATGGCCGGTCAAAGGTACATCATAGAACGCATTTTACATACAAATGATGAAAAACATATTCATATTTTGAAACCTAAAGATGTCGTGTTAGATGTAGATAGCATCAAAGAAATTGACGAAAATCATTTAAATGATGCAACATAA	hypothetical protein	67	6.08298	7662.71	-0.468657		Metabolism	Energy metabolism	Amino acids and amines	quinohemoprotein amine dehydrogenase, alpha subunit	TIGR03908	13.1							NA			Cytoplasmic	Intracellular	no predicted signal peptide	0	88193947
SAOUHSC_00135	9616.79	4.2226	0.173557	-24.3297	9.51e-131	2.93e-129	S. aureus NCTC8325	SAUPAN001009000	-	CDS	SAOUHSC_00135		hypothetical protein	+	140804	141316	513	no	3919844	YP_498735	1288629	G1I0R-126	ATGACATTATTTTTATTAGAAGCTAACAATCTTGATTTTGCATCAACGAAAGAAGAACTAGAAGCAAAGGCAGCATCACTATCTACGAAGACAATTCCAACATTAATTGAAGTACAAGCTACTGAAAATTTAACTCATGGTTATTTTATTGTGGAAGCAAATGACGAAGCAGAAGCTAAACAATTTTTAACAGAAGCAGATATTAGTATTCAATTAGTCAAAGAAGTACGCTTAGTTGGTAAAGATTTAGATGAAGTTAAAAATGGTGATGCACATGTTGATTACCTTGTAACTTGGAACATTCCGGAAGGCATTACGATGGATCAATATTTAGCACGTAAAAAGAAAAATTCTGTTCATTATGAAGAAGTGCCAGAAGTTGAATTTAAACGCACATAT…	hypothetical protein	170	4.40041	19256.7	-0.352941							NA		PF14026	DUF4242	Protein of unknown function (DUF4242)	CL0032	Dim_A_B_barrel	84.3			Cytoplasmic	Intracellular	no predicted signal peptide	0	88193948
SAOUHSC_00136	4537.02	5.81782	0.253022	-22.9933	5.44e-117	1.42e-115	S. aureus NCTC8325	SAUPAN001010000	ssuB	CDS	SAOUHSC_00136		hypothetical protein	+	141658	142398	741	no	3919845	YP_498736	1288630	G1I0R-127	ATGATTAAAATTCAACAATTACAACATCACTTTGGATCACATAAAGTAATTCATAACTTTAATTTGGACATTAGCAAGGGAGAAATAGTCACTTTCATAGGGAAAAGTGGTTGCGGAAAGTCTACTTTACTCAATATTATCGGTGGATTTATTCATCCATCGTCTGGTCGTGTCATTATTGATAACGAAATTAAACAACAGCCATCTCCAGATTGTTTAATGCTATTTCAACATCATAATTTGCTGCCATGGAAAACGATTAATGACAACATTAGGATTGGATTACAACAGAAAATTAGTGATGAAGAGATTAACGCACAGCTTAAATTAGTTGATTTAGAAGACAGGGGAAAGCATTTTCCCGAGCAACTGTCCGGGGGTATGAAACAACGTGTGGCA…	hypothetical protein	246	7.28135	28095.2	-0.295935		Metabolism	Transport and binding proteins	Anions; Other	nitrate ABC transporter, ATP-binding proteins C and D	TIGR01184	213.2		PF00005	ABC_tran	ABC transporter	CL0023	P-loop_NTPase	106		SAOUHSC_00729; SAOUHSC_01040; SAOUHSC_01042; SAOUHSC_01043; SAOUHSC_01806; SAOUHSC_02965	Cytoplasmic Membrane	Intracellular	no predicted signal peptide	0	88193949
SAOUHSC_00137	4324.34	5.42041	0.248723	-21.7929	2.71e-105	6.28e-104	S. aureus NCTC8325	SAUPAN001011000	ssuA	CDS	SAOUHSC_00137		hypothetical protein	+	142412	143386	975	no	3919846	YP_498737	1288631	G1I0R-128	ATGAAAAGGTTAAGCATAATCGTCATCATTGGAATCTTTATAATTACAGGATGTGATTGGCAAAGGACGTCTAAAGAACGGTCTAAAAATGCCCAAAATCAGCAAGTGATTAAAATTGGATATTTGCCGATTACACATTCAGCTAATTTGATGATGACTAAAAAATTATTATCACAATACAATCATCCGAAATATAAACTAGAATTAGTTAAATTCAATAATTGGCCAGATTTAATGGACGCATTAAACAGTGGTCGTATTGATGGTGCATCAACTTTAATAGAGCTAGCGATGAAATCAAAACAGAAGGGCTCAAATATAAAGGCTGTGGCATTGGGCCATCATGAAGGCAATGTCATTATGGGACAAAAAGGTATGCACTTAAATGAATTTAATAAT…	hypothetical protein	324	9.40092	36740.9	-0.490123		Metabolism	Transport and binding proteins	Other	ABC transporter, substrate-binding protein, aliphatic sulfonates family	TIGR01728	77.6		PF13379	NMT1_2	NMT1-like family	CL0177	PBP	82.4			no significant prediction	Intracellular	signal peptide predicted	0	88193950
SAOUHSC_00138	2427.6	5.00222	0.272181	-18.3783	1.96e-75	3.11e-74	S. aureus NCTC8325	SAUPAN001012000	ssuC	CDS	SAOUHSC_00138		hypothetical protein	+	143383	144144	762	no	3919847	YP_498738	1288632	G1I0R-129	ATGACACGTCCCACAAATAACAAATTTATATTACCTATTATCACATTTATTATTTTCTTAGGCATTTGGGAAATGGTCATTATTATTGGGCATTACCAACCTGTATTGTTACCGGGTCCTGCTCTTGTAGGAAAAAGTATATGGTCTTTCATTGTTACTGGAGAAATTTTCCAACATTTAGCAATTAGTTTATGGAGATTTGTAGCGGGCTTTGTTGTCGCATTGTTGGTTGCTATTCCATTGGGCTTCTTGCTTGGAAGGAATCGTTGGCTATACAACGCTATCGAACCGCTATTTCAATTGATTAGGCCGATATCTCCGATAGCATGGGCACCATTTGTTGTTCTATGGTTTGGTATTGGTAGTTTGCCAGCGATTGCGATTATTTTTATCGCTGCT…	hypothetical protein	253	10.0243	28431.9	0.969565		Metabolism	Transport and binding proteins	Anions	nitrate ABC transporter, permease protein	TIGR01183	140.3		PF00528	BPD_transp_1	Binding-protein-dependent transport system inner membrane component	CL0404	BPD_transp_1	83.3			Cytoplasmic Membrane	Multi-transmembrane	no predicted signal peptide	6	88193951
SAOUHSC_00139	3884.67	4.64766	0.261788	-17.7535	1.62e-70	2.32e-69	S. aureus NCTC8325	SAUPAN001013000	-	CDS	SAOUHSC_00139		hypothetical protein	+	144157	145188	1032	no	3919848	YP_498739	1288633	G1I0R-130	ATGACTTTAGAAACGCTTATCAAAGAACAATTAGATCCTCATTTAGTAGAAGTTGATGAAGGGACGTATTATCCGAGAACATTTATTCAGCAATTATTTGTAGATGGTTATTTCGGTGAGGCGGCATTGAGAAAAAATGCTGAAGTAATCGAAGCTGTATCGCAGTCTTGTTTGACAACAGGATTTTGTTTATGGTGCCAATTAGCTTTTTCAACGTATTTAGAAAATGCCACGCAGCCACATTTAAATAATGACTTACAACAGCAATTGTTATCTGGAGAAATATTAGGTGCTACCGGATTGTCTAATCCGATGAAGTCATTTAATGATTTAGAAAAGTTGAACCTTGAACACACTTATGTTGATGGACAATTGGTTGTCAGTGGACGTATGCCAGCT…	hypothetical protein	343	4.86057	38477.3	-0.168805		Metabolism	Central intermediary metabolism	Sulfur metabolism	sulfur acquisition oxidoreductase, SfnB family	TIGR04022	21.7	Amino Acids and Derivatives / ""Branched-chain amino acids"" / ""Isoleucine degradation"" / ""Acyl-CoA dehydrogenase, short-chain specific (EC 1.3.99.2)""	PF02770	Acyl-CoA_dh_M	Acyl-CoA dehydrogenase, middle domain	no clan defined	no clan defined	15.7			Cytoplasmic	Intracellular	no predicted signal peptide	0	88193952
SAOUHSC_00141	1366.24	3.38211	0.263881	-12.8168	1.32e-37	1.01e-36	S. aureus NCTC8325	SAUPAN001014000	-	CDS	SAOUHSC_00141		hypothetical protein	+	145405	145764	360	no	3919849	YP_498740	1288634	G1I0R-131	GTGAATACTATAGATACGCATACTAAAGAACAACAATTCTCGAATCTAGTAAGATCTTATCGTAAAGAATACGTGGGTAAAGGACCCAATAGTATTCGAGTGTCGTTTAAAGATAATTGGGCGATTGCACATATGACAGGTGTTTTGAGTAAAGTTGAGAGTTTTTACCTAAACGACAAACGCAATGAATCGATGCTCCATTATACACGCACAGAGAAGATTAAACAGATGTATAAAGAAATAGATGTAAATGAGATGGAAAGTCTTGTAGGCGCTAAGTTTGTAAAATTATTTACAGATATTGATTTGAATGATGATGAAGTCATTTCAATATTTGTTTTCGATAAGTCAATAGAATAA	hypothetical protein	119	6.26459	13979.8	-0.536134					conserved hypothetical protein	TIGR01741	15.5		PF10057	DUF2294	Uncharacterized conserved protein (DUF2294)	no clan defined	no clan defined	115.5			no significant prediction	Intracellular	no predicted signal peptide	0	88193953
SAOUHSC_00142	150.175	3.55668	0.376228	-9.45352	3.28e-21	1.55e-20	S. aureus NCTC8325	SAUPAN001016000	fdh	CDS	SAOUHSC_00142		formate dehydrogenase	+	145937	146962	1026	no	3919850	YP_498741	1288635	G1I0R-132	ATGAAAATCGTAGCATTATTTCCAGAAGCAGTAGAAGGTCAAGAAAATCAATTACTTAATACTAAAAAAGCATTAGGATTAAAAACATTTTTAGAGGAAAGAGGACATGAGTTCATTATATTAGCAGATAATGGTGAAGACTTAGATAAACATTTACCAGATATGGATGTGATTATTAGTGCGCCATTTTATCCTGCATATATGACTCGTGAACGTATTGAAAAAGCACCGAACTTGAAATTAGCAATTACAGCAGGTGTAGGATCTGACCATGTAGATTTAGCGGCAGCAAGTGAACACAATATTGGTGTCGTTGAAGTTACAGGAAGTAATACAGTTAGTGTGGCAGAACATGCGGTTATGGATTTATTAATACTTCTTAGAAACTATGAAGAAGGT…	formate dehydrogenase	341	5.92727	38117.9	-0.322874	1.17.1.9; 1.2.2.1	Metabolism	Amino acid biosynthesis	Serine family	phosphoglycerate dehydrogenase	TIGR01327	203.4	Respiration / ""Respiration - no subcategory"" / ""Formate hydrogenase"" / ""NAD-dependent formate dehydrogenase (EC 1.2.1.2)""	PF02826	2-Hacid_dh_C	D-isomer specific 2-hydroxyacid dehydrogenase, NAD binding domain	CL0063	NADP_Rossmann	180.7			Cytoplasmic	Intracellular	no predicted signal peptide	0	88193954
SAOUHSC_00143	166.264	0.912762	0.208706	-4.37343	1.22e-05	2.68e-05	S. aureus NCTC8325	SAUPAN001017000	-	CDS	SAOUHSC_00143		hypothetical protein	+	147348	148598	1251	no	3919851	YP_498742	1288636	G1I0R-133	ATGAAACGCTTAAGTACGACTTTGAAAGTACGATTGATTAGCAATTTTTTACAGCTAATTATTACGACAGCATTTATACCGTTTATAGCACTATATTTAACAGATATGTTAAGTCAATCAATTGTCGGTATATATCTTGTTGGTTTAGTGGTTCTAAAATTTCCATTGTCCATTATATCTGGTTACCTTATTGAGATATTTCCGAAAAAGTTGCTAGTACTTATTTATCAAGCGACGATGGTGATAATGCTTGTGTTCATGGGCGTATTTGGGTCACATCAATTGTGGCAAATTATTGGTTTTTGTGTTGCATATGCCATATTTACAATCGTTTGGGGATTACAATTTCCAGTTATGGACACATTAATTATGGATGCAATTACCGAAGACGTGGAACAT…	hypothetical protein	416	9.83326	46859.4	0.912981					multidrug resistance protein	TIGR00880	34.3		PF07690	MFS_1	Major Facilitator Superfamily	CL0015	MFS	90.8			Cytoplasmic Membrane	Multi-transmembrane	no predicted signal peptide	12	88193955
SAOUHSC_00144	2114.1	0.507137	0.123445	-4.10819	3.99e-05	8.43e-05	S. aureus NCTC8325	SAUPAN001018000	ausA	CDS	SAOUHSC_00144		hypothetical protein	+	149045	156220	7176	no	3919852	YP_498743	1288637	G1I0R-134	ATGATTATGGGTAATTTGAGATTTCAACAGGAATATTTTCGTATATACAAAAATAATACAGAATCAACGACACACCGTAATGCGTATTGGGTTAAACTCGCTAAAAATGTTGAAGCTACTAAAATGATGTATGCATTATCGACAATTGTGCAACAACATGCATCTATAAGACATTTTTTTGATGTTACTACCGATGACAATTTAACAATGATACTTCATGAATTTCTGCCTTTTATTGAGATAAAACAAGTTCCATCTTCTTCCGCAAACTATGATTTAGAAGCTTTTTTTAAGCAAGAATTAAGTACTTACCATTTTAATGATTCACCTTTATTCAAAGTTAAATTGTTTCAGTTCGCTGATGCTGCATATATACTATTAGATTTTCATGTGTCCATT…	hypothetical protein	2391	5.2802	273481	-0.23601					amino acid adenylation domain	TIGR01733	742.4	Cofactors, Vitamins, Prosthetic Groups, Pigments / ""Biotin"" / ""Biotin biosynthesis"" / ""Long-chain-fatty-acid--CoA ligase (EC 6.2.1.3)""	PF00501	AMP-binding	AMP-binding enzyme	CL0378	ANL	580.1			Cytoplasmic	Intracellular	no predicted signal peptide	0	88193956
SAOUHSC_00145	254.273	0.21341	0.160884	-1.32649	0.184678	0.244605	S. aureus NCTC8325	SAUPAN001019000	-	CDS	SAOUHSC_00145		hypothetical protein	+	156233	156877	645	no	3919853	YP_498744	1288638	G1I0R-135	ATGACAGTATTTGTAATGCAATTACAGAGTAACTTGAAAAGTATTGAAGAATTAATATCACAAAGTCGTTGGTCATATAAAAAACCGCGTACAGTCAACTATAGATACAATCAAGATAAACTCATGCACAGATTGGGAGATATTTTAGTGCAATATGGAATTCAACATGACACAGGTTTATTACCACATGAATGGCATTATCACATTTCGCCACGAGGTAAGGCAGATATTGTTCAACACAATCGTGATGGACAGCCCATCTATGTGAGCTTATCATATAGTTATCCTTATATCGTGTGTGTTGTCGATAAAGAACCAGTTGGTATTGATATCGAAAAGATATCACAACGTTTAGACTGGCGTACGTTAGTGACGTGTTTCTCTACAAACGAAGCACAT…	hypothetical protein	214	8.29916	25261.8	-0.334579		Genetic information processing	Protein fate	Protein modification and repair	phosphopantetheine--protein transferase domain	TIGR00556	23.9	Fatty Acids, Lipids, and Isoprenoids / ""Fatty acids"" / ""Fatty Acid Biosynthesis FASII"" / ""4'-phosphopantetheinyl transferase (EC 2.7.8.-)""	PF01648	ACPS	4'-phosphopantetheinyl transferase superfamily	no clan defined	no clan defined	33			Cytoplasmic	Intracellular	no predicted signal peptide	0	88193957
SAOUHSC_00146	282.834	-1.06769	0.379656	2.81226	0.00491952	0.00850136	S. aureus NCTC8325	SAUPAN001020000	-	CDS	SAOUHSC_00146		hypothetical protein	-	157205	157684	480	no	3919854	YP_498745	1288639	G1I0R-136	ATGGGTATATTCATTTATGCTGGAATTATCGGTGGCTTGTTATCTGGAATTGTAAAATTAGGTTGGGAGGTCATGTTTCCACCTCGCACACCAGAACGTAATGCAACGAACCCACCTCAAGAGTTATTGCAACAATTAGGATTTAGTAGTGAGTTTACGCATCAAACATATACATTTTCAAATATGGAATTGCCTTGGGTAAGCTTTATTGTCCACTTTAGTTTTTCTATCGTCATTGCAATTATTTACTGCATATTAGTTAAAAAATACGCTTACTTAGCAATGGGACAAGGTGCTGTTTTTGGTATTGCTATTTGGGTATTATTCCACCTTATCATTATGCCAATCATGCATACTGTACCTGCTGTGTGGGATCAACCATTCCAAGAGCATCTGTCA…	hypothetical protein	159	7.23127	18415.7	0.546541							NA		PF07274	DUF1440	Protein of unknown function (DUF1440)	no clan defined	no clan defined	199			Cytoplasmic Membrane	Multi-transmembrane	no predicted signal peptide	4	88193958
SAOUHSC_00147	105.72	0.692697	0.241805	-2.8647	0.00417407	0.00729141	S. aureus NCTC8325	SAUPAN001021000	argB	CDS	SAOUHSC_00147		acetylglutamate kinase	-	157954	158718	765	no	3919855	YP_498746	1288640	G1I0R-137	ATGAAATTTATTGTCATTAAAATTGGTGGCAGTACACTTAGTGACATGCATCCATCAATTATTAACAACATTAAGCATTTACGATCAAACAACATCTACCCCATTATCGTTCATGGCGGTGGCCCATTTATTAATGAAGCATTATCAAACCAGCAAATCGAGCCACACTTTGTTAATGGCCTAAGAGTGACTGATAAAGCAACCATGACCATTACTAAACACACGCTCATTGCAGACGTTAACACTGCATTAGTAGCTCAATTTAACCAGCACCAATGTTCTGCAATAGGCTTATGTGGTTTGGATGCACAGCTGTTTGAAATTACATCTTTTGATCAACAATATGGATATGTCGGTGTTCCGACCGCTTTAAATAAGGATGCTTTACAGTATTTATGT…	acetylglutamate kinase	254	6.21852	27738.7	0.183858	2.7.2.8	Metabolism	Amino acid biosynthesis	Glutamate family	acetylglutamate kinase	TIGR00761	284.1	Amino Acids and Derivatives / ""Arginine; urea cycle, polyamines"" / ""Arginine Biosynthesis extended"" / ""Acetylglutamate kinase (EC 2.7.2.8)""	PF00696	AA_kinase	Amino acid kinase family	no clan defined	no clan defined	137.7			no significant prediction	Intracellular	no predicted signal peptide	0	88193959
SAOUHSC_00148	202.472	0.993614	0.257213	-3.86299	0.000112006	0.000228748	S. aureus NCTC8325	SAUPAN001023000	argJ	CDS	argJ		bifunctional ornithine acetyltransferase/N-acetylglutamate synthase	-	158734	159975	1242	no	3919856	YP_498747	1288641	G1I0R-138	ATGAAACATCAAGAAACGACATCACAACAATATAACTTTTCAATTATTAAACATGGCGATATCAGTACACCTCAAGGCTTCACGGCTGGTGGTATGCACATCGGTTTACGCGCTAACAAAAAAGACTTTGGGTGGATTTACTCATCGTCTTTGGCAAGTGCAGCTGCCGTATATACTTTAAATCAGTTTAAAGCTGCACCACTTATTGTCACTGAAGACACTTTACAAAAGTCTAAAGGAAAATTACAAGCACTTGTTGTTAATTCAGCTAATGCAAATTCTTGTACCGGTCAACAAGGCATAGATGATGCACGACAAACACAAACATGGGTTGCTCAACAACTTCAAATACCATCTGAGCATGTTGCTGTTGCTTCAACTGGGGTCATTGGTGAATAT…	bifunctional ornithine acetyltransferase/N-acetylglutamate synthase	413	6.18088	44399.8	-0.108232	2.3.1.1; 2.3.1.35	Metabolism	Amino acid biosynthesis	Glutamate family	glutamate N-acetyltransferase/amino-acid acetyltransferase	TIGR00120	494.5	Amino Acids and Derivatives / ""Arginine; urea cycle, polyamines"" / ""Arginine Biosynthesis extended"" / ""Glutamate N-acetyltransferase (EC 2.3.1.35)""; ""Amino Acids and Derivatives"" / ""Arginine; urea cycle, polyamines"" / ""Arginine Biosynthesis extended"" / ""N-acetylglutamate synthase (EC 2.3.1.1)""	PF01960	ArgJ	ArgJ family	CL0635	DmpA_ArgJ	481.8			Cytoplasmic	Intracellular	no predicted signal peptide	0	88193960
SAOUHSC_00149	110.496	1.31969	0.229242	-5.75677	8.57e-09	2.35e-08	S. aureus NCTC8325	SAUPAN001024000	argC	CDS	argC		N-acetyl-gamma-glutamyl-phosphate reductase	-	159987	161018	1032	no	3919857	YP_498748	1288642	G1I0R-139	ATGATTAAAGTAGGTATCGTTGGCGGTAGCGGTTATGGCGCAATTGAATTAATTCGATTGTTACAAACACATCCTCATGTAACGATTGCACACATCTACTCACATTCAAAAGTAGATGAACCGTTGAAATTAACATTTCCACATTTACAACATATTATGCAACATTTCGAAGCACTTACAGTGGATAATAATGACTGTGATGTAATTTTCTTTGCGACACCAGCACCCGTAAGTAAAACATGTATCCCTCCCTTAGTAGAAAAAGGTATTCATGTTATCGATTTATCTGGCGCATTTAGAATTAAGAATCGTGAAATATATGAAGCATATTACAAAGAAACTGCTGCAGCACAAGATGATTTGAATCATGCTATTTACAGCATTTCAGAATGGCAATCG…	N-acetyl-gamma-glutamyl-phosphate reductase	343	6.22283	37890	0.0157434	1.2.1.38	Metabolism	Amino acid biosynthesis	Glutamate family	N-acetyl-gamma-glutamyl-phosphate reductase	TIGR01850	440.3	Amino Acids and Derivatives / ""Arginine; urea cycle, polyamines"" / ""Arginine Biosynthesis extended"" / ""N-acetyl-gamma-glutamyl-phosphate reductase (EC 1.2.1.38)""	PF02774	Semialdhyde_dhC	Semialdehyde dehydrogenase, dimerisation domain	CL0139	GADPH_aa-bio_dh	99.6			Cytoplasmic	Intracellular	no predicted signal peptide	0	88193961
SAOUHSC_00150	118.031	1.93212	0.250972	-7.69855	1.38e-14	5.1e-14	S. aureus NCTC8325	SAUPAN001025000	argD	CDS	SAOUHSC_00150	rocD	ornithine aminotransferase	-	161057	162241	1185	no	3919858	YP_498749	1288643	G1I0R-140	ATGAATTCAATCATTGAATTAACTGATTATTATAGCTCTAATAATTATGCACCACTTAAGCTTGTCATTTCTAAAGGTAAAGGTGTCAAAGTTTGGGATACTGATGGCAAACAATATATAGATTGCATTTCGGGTTTTTCAGTTGCAAACCAAGGCCATTGTCATCCAACAATTGTTAAAGCGATGACAGAACAAGCTTCAAAGTTGTCTATCATTTCACGTGTCCTTTATAGTGACAATCTCGGGAAATGGGAAGAAAAAATTTGTCATCTTGCTAAGAAAGACAAAGTACTCCCCCTTAACTCTGGTACTGAAGCTGTTGAAGCAGCCATTAAAATTGCTAGAAAATGGGGCTCTGAAGTTAAAGGCATTACTGACGGACAAGTTGAAATCATCGCT…	ornithine aminotransferase	394	7.10134	43048.3	-0.0327411	2.6.1.13				ornithine--oxo-acid transaminase	TIGR01885	486.8	Amino Acids and Derivatives / ""Arginine; urea cycle, polyamines"" / ""Arginine Biosynthesis extended"" / ""Acetylornithine aminotransferase 1 (EC 2.6.1.11)""	PF00202	Aminotran_3	Aminotransferase class-III	CL0061	PLP_aminotran	430.9			Cytoplasmic	Intracellular	no predicted signal peptide	0	88193962
SAOUHSC_00151	2297.42	4.08723	0.123212	-33.1723	2.7e-241	1.66e-239	S. aureus NCTC8325	SAUPAN001028000	brnQ1	CDS	SAOUHSC_00151	brnQ	branched-chain amino acid transport system II carrier protein	-	162494	163849	1356	no	3919859	YP_498750	1288644	G1I0R-141	ATGAAGAAGAAACTAACATTTAAAGAAAACATGTTTATAGGTTCTATGTTATTTGGTTTATTCTTTGGTGCCGGCAATCTTATCTTCCCAATACACTTGGGTCAAGCTGCTGGTTCTAACGTTTTTATCGCTAACTTAGGATTTTTAATTACAGCAATTGGCTTACCATTTCTAGGTATCATTGCTATTGGCATTTCAAAGACATCTGGTTTATTTGAAATTGCATCGCGTGTTAATAAAACATATGCTTACATTTTCACGATTGCCTTATATCTAGTTATCGGACCATTTTTCGCCTTACCTAGACTGGCAACGACATCATTTGAAATTGCATTTTCGCCATTTTTATCACCAAAGCAAATCACTTTATATTTATTTATTTTTAGCTTCGTCTTCTTT…	branched-chain amino acid transport system II carrier protein	451	10.0084	49700.4	0.958093		Metabolism	Transport and binding proteins	Amino acids, peptides and amines	branched-chain amino acid transport system II carrier protein	TIGR00796	412.2		PF05525	Branch_AA_trans	Branched-chain amino acid transport protein	CL0062	APC	534.2			Cytoplasmic Membrane	Multi-transmembrane	no predicted signal peptide	12	88193963
SAOUHSC_00152	74.1054	-3.04218	0.352828	8.62227	6.56e-18	2.76e-17	S. aureus NCTC8325	SAUPAN001029000	-	CDS	SAOUHSC_00152		hypothetical protein	-	164125	164622	498	no	3919860	YP_498751	1288645	G1I0R-142	ATGGATTATGCCCCATATACAGCTGAAAATGTCGTTCAAAACGCTAATAAATTAATAGATGTTTTTAGAAAAAACAATGGCTTTATCGCTTTTGTTCGCGTGAATTTCTATGATGGTAAAGATGTATTGCAACCAAATGTAATGATCTCATTACCACCAAAAGAAGGCGACGACTACAGTCGTTTCCATCATTTATTAGACAAGAGAGATGACGATTTTGTCATAGACAAACGACATTTTAGTGCATTTGTAGGAACAGATTTGGACTTACAATTGCGACGTCGAGGAATTGATACGATTGTTCTTGGTGGTGTCGCAACGCATATTGGCGTAGATACGACAGCGCGAGATGCCTATCAATTAAACTACAATCAGTTTTTTGTTACAGATATGATGAGT…	hypothetical protein	165	4.91313	18923.2	-0.28303					pyrimidine utilization protein B	TIGR03614	55.3	Cofactors, Vitamins, Prosthetic Groups, Pigments / ""NAD and NADP"" / ""NAD and NADP cofactor biosynthesis global"" / ""Nicotinamidase/isochorismatase family protein""	PF00857	Isochorismatase	Isochorismatase family	no clan defined	no clan defined	116.8			Cytoplasmic	Intracellular	no predicted signal peptide	0	88193964
SAOUHSC_00153	231.465	-3.7741	0.252773	14.9308	2.08e-50	2.05e-49	S. aureus NCTC8325	SAUPAN001030000	-	CDS	SAOUHSC_00153		indolepyruvate decarboxylase	-	164749	166389	1641	no	3919861	YP_498752	1288646	G1I0R-143	ATGAAACAACGCATTGGAGCTTACTTAATTGACGCTATTCATCGAGCAGGCGTCGATAAAATTTTTGGTGTTCCTGGTGATTTTAATCTCGCTTTTCTAGACGATATTATCAGCAATCCCAATGTAGATTGGGTAGGAAATACAAATGAATTAAACGCAAGTTACGCAGCGGACGGTTATGCCCGTCTTAATGGACTCGCTGCATTAGTTACTACATTTGGTGTTGGCGAATTAAGTGCCGTCAACGGTATCGCAGGTTCATATGCTGAACGCATACCTGTCATTGCGATTACAGGTGCGCCGACACGTGCTGTTGAACAAGGCGGTAAATATGTACATCACTCACTTGGTGAAGGTACATTTGACGACTATCGAAAAATGTTTGCACATATAACCGTT…	indolepyruvate decarboxylase	546	5.0203	60538	-0.171429		Metabolism	Central intermediary metabolism	Other	indolepyruvate decarboxylase	TIGR03393	528.9	Carbohydrates / ""Central carbohydrate metabolism"" / ""Pyruvate metabolism II: acetyl-CoA, acetogenesis from pyruvate"" / ""Pyruvate decarboxylase (EC 4.1.1.1)""	PF02776	TPP_enzyme_N	Thiamine pyrophosphate enzyme, N-terminal TPP binding domain	CL0254	THDP-binding	118		SAOUHSC_00187; SAOUHSC_00365; SAOUHSC_00878; SAOUHSC_01040; SAOUHSC_01232; SAOUHSC_01779; SAOUHSC_01801; SAOUHSC_01806; SAOUHSC_01845; SAOUHSC_02477; SAOUHSC_02494; SAOUHSC_02510; SAOUHSC_02968	Cytoplasmic	Intracellular	no predicted signal peptide	0	88193965
SAOUHSC_00154	1.75249	2.67909	1.90889	-1.40348	0.160475	0.214806	S. aureus NCTC8325	SAUPAN001031000	-	CDS	SAOUHSC_00154		hypothetical protein	+	166583	166684	102	no	3919862	YP_498753	1288647	G1I0R-144	ATGATGCTGCAAAATACAATAGCAAAGAAAAAACAGGCGCGTCACCTTATGAAGGTATACGCACCTGTTTATAGTAAGCATTATTTAGCTTCAAATAATTGA	hypothetical protein	33	10.7963	3878.61	-0.560606							NA							NA			no significant prediction	Intracellular	no predicted signal peptide	0	88193966
SAOUHSC_00155	2554.4	-1.98497	0.173062	11.4697	1.87e-30	1.2e-29	S. aureus NCTC8325	SAUPAN001032000	glcA	CDS	SAOUHSC_00155		PTS system glucose-specific protein	-	166663	168660	1998	no	3919863	YP_498754	1288648	G1I0R-145	ATGTTACCTGTTGCGATTTTACCAGCAGCTGGTCTGTTATTAGCTATCGGTACAGCTATGCAAGGTGAATCATTACAACACTACTTGCCGTTTATACAAAATGGTGGCGTACAAACTGTCGCTAAATTAATGACAGGTGCTGGTGGTATCATTTTTGATAACTTGCCTATGATTTTCGCATTAGGTGTCGCAATCGGATTAGCTGGCGGTGATGGCGTAGCAGCTATCGCAGCATTCGTCGGTTACATAATCATGAACAAAACAATGGGCGACTTTTTACAAGTTACACCTAAGAATATTGGTGATCCAGCGAGTGGTTACGCTAGCATTTTAGGTATCCCAACATTACAAACAGGTGTGTTCGGCGGTATTATAATCGGGGCCCTGGCAGCTTGGTGT…	PTS system glucose-specific protein	665	5.7965	72055.3	0.336241	2.7.1.199; 2.7.1.69	Metabolism	Transport and binding proteins	Carbohydrates, organic alcohols, and acids	PTS system, glucose-specific IIBC component	TIGR02002	771.6	Carbohydrates / ""Di- and oligosaccharides"" / ""Trehalose Uptake and Utilization"" / ""PTS system, glucose-specific IIA component""; ""Carbohydrates"" / ""Di- and oligosaccharides"" / ""Trehalose Uptake and Utilization"" / ""PTS system, glucose-specific IIB component (EC 2.7.1.69)""; ""Carbohydrates"" / ""Di- and oligosaccharides"" / ""Trehalose Uptake and Utilization"" / ""PTS system, glucose-s…	PF02378	PTS_EIIC	Phosphotransferase system, EIIC	CL0493	PTS_EIIC	322.9			Cytoplasmic Membrane	Multi-transmembrane	no predicted signal peptide	10	88193967
SAOUHSC_00156	8.63222	0.0461738	0.727686	-0.063453	0.949406	0.961012	S. aureus NCTC8325	SAUPAN001033000	mupG	CDS	SAOUHSC_00156		hypothetical protein	+	169309	170349	1041	no	3919864	YP_498755	1288649	G1I0R-146	GTGTATTTAGGACAACCTTTAGATGAAGCGTATATTAAGCGAATGATTAAACAAGGTTACCAAATGATTTTTACATCTGTACAAATACCAGAAGAAGATGACGAGACAAAATATCATTATTTCACAAAACTACTCAATTTATTAAAACATGAACAAGTGACTTACCTCATAGATGCTAATCCATCTATTTTAACACCATCTTTTTATGACCATCTTCGACAATATGATGCACAATTTATGATTCGTATCGATCATAGTACATCAATTGAGGCAATCGAAGCGATAATGGCACAGGGTTTAAAGTGCTGTTTGAATGCAAGTATTATTTCCCGGGAATTGTTAACAAGCTTACATCAACAATTGAATGATTTTACATTACTTTCATTTTGTCATAACTAT…	hypothetical protein	346	6.50411	39868.4	-0.322832					quinoprotein dehydrogenase-associated SoxYZ-like carrier	TIGR04557	12.1		PF05913	DUF871	Bacterial protein of unknown function (DUF871)	CL0475	Cyclophil-like	289.9			Cytoplasmic	Intracellular	no predicted signal peptide	0	88193968
SAOUHSC_00157	5.57867	-2.12504	1.03702	2.04918	0.0404443	0.0611092	S. aureus NCTC8325	SAUPAN001034000	murQ	CDS	murQ		N-acetylmuramic acid-6-phosphate etherase	+	170349	171245	897	no	3919865	YP_498756	1288650	G1I0R-147	ATGGAAAATAGTACGACCGAAGCGCGTAATGAAGCGACGATGCATCTTGATGAAATGACTGTGGAAGAGGCTTTAATTACGATGAATAAAGAAGATCAGCAAGTCCCGTTAGCAGTTCGAAAGGCAATACCACAATTGACAAAAGTAATTAAAAAAACAATTGCACAGTATAAAAAGGGTGGACGATTGATTTATATCGGTGCAGGTACAAGTGGAAGGTTGGGTGTCTTAGATGCAGCGGAGTGTGTACCTACATTCAATACTGACCCTCATGAAATTATAGGTATTATTGCTGGTGGACAACATGCTATGACGATGGCTGTAGAAGGTGCGGAAGATCACAAAAAATTAGCGGAAGAAGATTTGAAAAATATAGATTTAACATCAAAAGATGTCGTT…	N-acetylmuramic acid-6-phosphate etherase	298	6.25943	32251.1	-0.0530201	4.2.1.126	Cell structure	Cell envelope	Biosynthesis and degradation of murein sacculus and peptidoglycan	N-acetylmuramic acid 6-phosphate etherase	TIGR00274	352.6	Cell Wall and Capsule / ""Cell Wall and Capsule - no subcategory"" / ""Recycling of Peptidoglycan Amino Sugars"" / ""N-acetylmuramic acid 6-phosphate etherase""; ""Cell Wall and Capsule"" / ""Cell Wall and Capsule - no subcategory"" / ""Recycling of Peptidoglycan Amino Sugars"" / ""N-acetylmuramic acid 6-phosphate etherase (EC 4.2.1.126)""; ""Cell Wall and Capsule"" / ""Cell Wall and Capsule - no…	PF13580	SIS_2	SIS domain	CL0067	SIS	26.3			Cytoplasmic	Intracellular	no predicted signal peptide	0	88193969
SAOUHSC_00158	30.9925	-0.479279	0.416748	1.15005	0.250125	0.321447	S. aureus NCTC8325	SAUPAN001035000	murP	CDS	SAOUHSC_00158		PTS system transporter	+	171257	172711	1455	no	3919866	YP_498757	1288651	G1I0R-148	ATGACCAAAGAACAACAACTTGCAGAACGAATTATTGCTGCAGTAGGTGGTATGGATAATATAGATAGTGTCATGAACTGTATGACACGTGTGCGTATTAAAGTATTAGATGAGAATAAAGTAGATGACCAAGAACTAAGGCATATTGATGGTGTCATGGGTGTTATACACGATGAACGCATTCAAGTTGTGGTTGGACCTGGTACAGTCAATAAAGTGGCTAATCATATGGCGGAATTAAGTGGTGTTAAACTAGGTGACCCAATACCACACCATCACAATGATAGTGAAAAAATGGACTATAAATCATATGCAGCTGATAAAGCAAAGGCGAATAAGGAAGCGCATAAAGCAAAACAAAAGAATGGTAAGTTGAATAAAGTATTGAAATCAATTGCC…	PTS system transporter	484	9.22825	50664.6	0.589463	2.7.1.69				PTS system, sucrose-specific IIBC component	TIGR01996	294.4	Cell Wall and Capsule / ""Capsular and extracellular polysacchrides"" / ""Sialic Acid Metabolism"" / ""PTS system, N-acetylmuramic acid-specific IIB component (EC 2.7.1.69)""; ""Cell Wall and Capsule"" / ""Capsular and extracellular polysacchrides"" / ""Sialic Acid Metabolism"" / ""PTS system, N-acetylmuramic acid-specific IIC component""	PF02378	PTS_EIIC	Phosphotransferase system, EIIC	CL0493	PTS_EIIC	107.8			Cytoplasmic Membrane	Multi-transmembrane	no predicted signal peptide	10	88193970
SAOUHSC_00160	29.0325	-1.07251	0.416665	2.57402	0.0100523	0.0165709	S. aureus NCTC8325	SAUPAN001036000	murR	CDS	SAOUHSC_00160		hypothetical protein	+	172714	173589	876	no	3919867	YP_498758	1288652	G1I0R-149	ATGACAAATATTTTATATCGCATTGATAAGCAGTTGAGTGATTTTACGAAGACAGAAAAGATAATCGCTGATTACATTTTAAAGAATCCACATAAAATCATTGATATGACTGTGAATGATTTGGCAGATGTTACGAATGTTAGTACAGCATCAATTGTTAGATTTAGTCGGAAAATGACACATCAAGGTTTTCAAGAGCTAAAGATTGCGATATCTCGATACTTACCCGAAGATATTGCAACCAATCCACATTTAGAATTGATTGAAAATGAATCTGTAGAAACTTTGAAAAATAAAATGATTGCTAGAGCAACGAATACGATGCGATTTGTAGCTACTAATATTATGGATGCGCAAATTGATGCAATTTGTGATGTGTTGAAAAATGCCAGGACAATA…	hypothetical protein	291	6.91264	32986.7	0.00274914					6-phospho 3-hexuloisomerase	TIGR03127	41.6	Cell Wall and Capsule / ""Capsular and extracellular polysacchrides"" / ""Sialic Acid Metabolism"" / ""Sialic acid utilization regulator, RpiR family""	PF01418	HTH_6	Helix-turn-helix domain, rpiR family	CL0123	HTH	80	N-acetylmuramate-6-phosphate		Cytoplasmic	Intracellular	no predicted signal peptide	0	88193971
SAOUHSC_00161	10.7189	0.285965	0.740099	-0.386387	0.69921	0.767833	S. aureus NCTC8325	SAUPAN001037000	-	CDS	SAOUHSC_00161		hypothetical protein	-	173783	174064	282	no	3919868	YP_498759	1288653	G1I0R-150	ATGGTGTTAATTACCTATCAAATCATTTTATTTTTTATTATTAGTCTAAGTTACTATTTAACTTTAAATCATTACATGGCAGTCACTGTAGGTAACTTCACTTCAATATTCGGCATGTTCGCAGCCATACTCTTTATGTACTACTACCTACTCTATAAAAGTCCCGAATACAATCAACGCAAACGATTTAAACATTTCATTCATATCACTAATTTGATAATAATTGCTTTTAGCACCTTCGTATTAGTTCATTTAGCATTAAAATTATTCTTCAGCATTTAA	hypothetical protein	93	9.91925	11126.4	1.01183					exopolysaccharide biosynthesis polyprenyl glycosylphosphotransferase	TIGR03025	7.1	Amino Acids and Derivatives / ""Arginine; urea cycle, polyamines"" / ""Arginine Biosynthesis extended"" / ""N-acetyl-gamma-glutamyl-phosphate reductase (EC 1.2.1.38)""	PF11821	DUF3341	Protein of unknown function (DUF3341)	no clan defined	no clan defined	12.1			Cytoplasmic Membrane	Multi-transmembrane	no predicted signal peptide	3	88193972
SAOUHSC_00162	2040.83	2.15492	0.123247	-17.4846	1.88e-68	2.63e-67	S. aureus NCTC8325	SAUPAN001040000	hsdR	CDS	SAOUHSC_00162		HsdR family type I site-specific deoxyribonuclease	+	174277	177066	2790	no	3919869	YP_498760	1288654	G1I0R-151	ATGGCATACCAAAGTGAATACGCATTAGAAAATGAAATGATGAATCAACTTGAACAATTGGGTTACGAAAGAGTAACGATACGTGATAATAAGCAATTGCTTGATAATTTTAGAACGATTTTAAATGAGCGTCATGCGGACAAATTAGAAGGCAATCCCTTAACAGATAAAGAATTTCAACGTCTGTTAACGATGATTGATGGAAAAAGTATTTTCGAGAGTGCCCGTATTTTACGTGATAAATTACCACTTAGACGTGATGATGAGTCTGAGATTTATTTGTCGTTTTTAGATACGAAAAGTTGGTGTAAAAATAAGTTTCAAGTGACGAATCAAGTATCTGTCGAGGATACATATAAAGCACGTTATGATGTAACGATATTAATCAACGGACTACCC…	HsdR family type I site-specific deoxyribonuclease	929	6.5358	109226	-0.644995	3.1.21.3	Genetic information processing	DNA metabolism	Restriction/modification	type I site-specific deoxyribonuclease, HsdR family	TIGR00348	458.5	DNA Metabolism / ""DNA Metabolism - no subcategory"" / ""Restriction-Modification System"" / ""Type I restriction-modification system, restriction subunit R (EC 3.1.21.3)""; ""DNA Metabolism"" / ""DNA Metabolism - no subcategory"" / ""Type I Restriction-Modification"" / ""Type I restriction-modification system, restriction subunit R (EC 3.1.21.3)""	PF12008	EcoR124_C	Type I restriction and modification enzyme - subunit R C terminal	no clan defined	no clan defined	174.1			Cytoplasmic	Intracellular	no predicted signal peptide	0	88193973
SAOUHSC_00163	526.078	2.64179	0.250805	-10.5333	6.07e-26	3.35e-25	S. aureus NCTC8325	SAUPAN001042000	-	CDS	SAOUHSC_00163		hypothetical protein	+	177271	178113	843	no	3919870	YP_498761	1288655	G1I0R-152	ATGGATAATAGAAATATGATTAATCGTGTTTTTAGTCAAAAGATATTACATCAAATTGCAATCAAAAATAAAAGTGATGTTGTTGATGAGGCATATGATTTTTATATACAGGGACCTAAAAATATCAATGTAATACAGAAGATGAAATCTTTATATAACTATCTTAAAAAGTCTTATCGTAACGAATATTTTTACAAAAACACAATACTTAATAAACTCCTTCTAGGACGACATTCTATTAATACAACTACTGCACTTTCTGAGATGCCCATAGGGAAAAGTATTGCTGATTTTATATTGTTAAACGGCAAAGGCGTTGTCTATGAGATTAAAACAGAATTAGATAAGCTGGATAGATTAGATAATCAAATTAATGATTATTATGAAGTGTTTAATTAT…	hypothetical protein	280	9.85126	33165.2	-0.5575							NA		PF10341	TPP1	Shelterin complex subunit, TPP1/ACD	no clan defined	no clan defined	13.7			no significant prediction	Intracellular	no predicted signal peptide	0	88193974
SAOUHSC_00164	631.577	3.55779	0.18513	-19.2178	2.63e-82	4.58e-81	S. aureus NCTC8325	SAUPAN001043000	-	CDS	SAOUHSC_00164		hypothetical protein	+	178115	179038	924	no	3919871	YP_498762	1288656	G1I0R-153	ATGTATTATCCTTATTTGCGTGGGAAACAAAATGAACTATTTGCAATTAGAGAATTGTTAGAGAAAGGTTTGATTGGTGATTGTATTCAACCTATAATTGAACCAATTAAATATACAACCACATTTAAAAATACTTTGCAATACTGTGGTGAAAAAGCATTCTCTATAAATTTAGTAGTAAATTCAAAGTTAACTGAAGAAGAGATTAGTAACGAAACTGTTGCACATTTAACTGAAATAATAACAAAAAACAAAAGTGTTATTCAAAAAGCTTACTTGGGTCCTTCTGATGAAGGCAATGATAGGTTGAAACAGCAATTTTCAAGTAATAGTTTAGCTATTTTAACAAGTGTAGATGATTGGGAAATGTTTGGAGATAAAAATAAACTTGAAATGGTT…	hypothetical protein	307	5.0322	35547.9	-0.540391							NA		PF14350	Beta_protein	Beta protein	no clan defined	no clan defined	14.7			no significant prediction	Intracellular	no predicted signal peptide	0	88193975
SAOUHSC_00166	613.189	4.51565	0.209351	-21.5698	3.45e-103	7.88e-102	S. aureus NCTC8325	SAUPAN001046000	-	CDS	SAOUHSC_00166		hypothetical protein	+	179025	180137	1113	no	3919872	YP_498763	1288657	G1I0R-154	ATGAAAATATGTGAAAAATGTTTTAATAATACTGAAATCGTAGAAATCATTGCAAATGATAATAGCAAATTTGACAATTGTGATATTGATAACAATCATCTTGGTGTTAAAATATTTGATACGACTAAGGACATAGATAAATTAGAACTTATTAGAGATTATTTAAGACCAGCATTAGAATTATATGATATTAGTATAAATTTACCAGATACTTTTAGCCCAAAAGAAGGTAAAAAGATTGAAATAGCATTAAAAGACGACTGGAGTATATTTAATGTTGAGGAAGCTCAAATAAGTTGTATTTTAAATGAACTTTTTAAAGATGATGAAAATTTAGATAGACGAGTGTTGGAAGATTTAGTAGGCGCTAAAATCATAAACGATAAAAAATATACAAAT…	hypothetical protein	370	5.87426	43295.2	-0.465946							NA		PF08808	RES	RES domain	no clan defined	no clan defined	78.1			Cytoplasmic	Intracellular	no predicted signal peptide	0	88193976
SAOUHSC_00167	3193.11	4.82302	0.163798	-29.4449	1.46e-190	7.18e-189	S. aureus NCTC8325	SAUPAN001056000	-	CDS	SAOUHSC_00167		peptide ABC transporter ATP-binding protein	-	180402	181994	1593	no	3919873	YP_498764	1288658	G1I0R-155	ATGTCAAATTTATTAGAAGTCAACAGTCTGAATGTACAATTCAATTATGATGAAACTACAGTTCAAGCGGTAAAAAACGTCTCTTTCGAATTACGAAAAAAACATATCCTAGGTATTGTTGGTGAATCAGGATCAGGAAAAAGTATTACCGCTAAATCTATTTTAGGGCTACTACCAGATTATCCAGATCACACATTAACAGGAGAAATTATTTTTAATGGGCAATCGTTAAATAATTTATCAACTTCAGCGTTACAACAAATTCGAGGTAAGGATATTTCAATGATTTTTCAAGATCCACTCTCTTCGTTGAATCCAAGATTAACGATTGGCAAACAAATTACAGAAGTAATATTTCAACATAAACGTGTATCTAAATCTGAAGCAAAGTCGATGACA…	peptide ABC transporter ATP-binding protein	530	6.25442	59175.8	-0.08		Metabolism	Transport and binding proteins	Cations and iron carrying compounds	nickel import ATP-binding protein NikD	TIGR02770	447.4	Sulfur Metabolism / ""Organic sulfur assimilation"" / ""Utilization of glutathione as a sulphur source"" / ""Putative glutathione transporter, ATP-binding component""	PF00005	ABC_tran	ABC transporter	CL0023	P-loop_NTPase	216.8		SAOUHSC_00530; SAOUHSC_01043; SAOUHSC_02494	Cytoplasmic Membrane	Intracellular	no predicted signal peptide	0	88193977
SAOUHSC_00168	219.096	5.42276	0.292136	-18.5624	6.47e-77	1.07e-75	S. aureus NCTC8325	SAUPAN001057000	-	CDS	SAOUHSC_00168		hypothetical protein	+	181951	183429	1479	no	3919874	YP_498765	1288659	G1I0R-156	TTGAATTGTACATTCAGACTGTTGACTTCTAATAAATTTGACATGATGTTGTGCCTCCCTATTCACAAATGTGTAAATTTATTCTATACTTTTGTATATCATAGTAATCTACTCAAGATTATTTTACAAGGAGTGATTATCATAATTACTTATTTAGAATCTTTTAAGTCGTTGTATCACAAGGCATTTTACAAGTTTGTATTATCGGTATTAAGCTTGCCAATATTTTTATATGCAGTGATAAAGTTTTTCTTTTCTGCTAAGAGGAAAAATTTTTACGCTAATAATTCTGAAATTTCAGAAATTGAACAGGCGTTACATCAAAAATATAAATATTTATCGCAGCAAAAGTCATCCACACAAATACATAAAGAAGCATTAAAAATATTCAAGGCACAA…	hypothetical protein	492	9.86158	55575.1	0.681301		Metabolism	Transport and binding proteins	Cations and iron carrying compounds	nickel ABC transporter, permease subunit NikB	TIGR02789	205.4	Sulfur Metabolism / ""Organic sulfur assimilation"" / ""Utilization of glutathione as a sulphur source"" / ""Putative glutathione transporter, permease component""	PF00528	BPD_transp_1	Binding-protein-dependent transport system inner membrane component	CL0404	BPD_transp_1	139			Cytoplasmic Membrane	Multi-transmembrane	no predicted signal peptide	9	88193978
SAOUHSC_00169	270.335	4.81498	0.229393	-20.99	8.09e-98	1.76e-96	S. aureus NCTC8325	SAUPAN001058000	-	CDS	SAOUHSC_00169		peptide ABC transporter permease	+	183435	184598	1164	no	3919875	YP_498766	1288660	G1I0R-157	ATGGCACAACTTAATTCAAAGATAGCTTCCTTAAAATTATTCGCAAGTTACGCCATAGCAACTTATATTTTAGTTATATTAACGAGTGCATTAAATCTTTTTAAAGGTTATGTGGCCGATACGTTCTATATTGCTGAAACATTGCTAATCGTTTTAACCATCATTTTAATTATTATTTTAACAACGGAACAAACATGGAAGCATCATGACCTATGGCGACGTATCGTCGAAGTGTTGTTATTGTTGATGACATTAACAGGCAACGTATTTACATTATTAATGTTTGTAAGTATTAGACGTTACCAACGTACATCGCAAATACATAGTTATAACGGGTGGGAATCGTTTATACGAAAAACTACTAGACATCGTATTGCGATTATCGGGTTACTTATTTTA…	peptide ABC transporter permease	387	9.71375	43045.7	0.782687		Metabolism	Transport and binding proteins	Cations and iron carrying compounds	nickel ABC transporter, permease subunit NikC	TIGR02790	222.4	Membrane Transport / ""ABC transporters"" / ""ABC transporter dipeptide (TC 3.A.1.5.2)"" / ""Dipeptide transport system permease protein DppC (TC 3.A.1.5.2)""; ""Sulfur Metabolism"" / ""Organic sulfur assimilation"" / ""Utilization of glutathione as a sulphur source"" / ""Putative glutathione transporter, permease component""	PF00528	BPD_transp_1	Binding-protein-dependent transport system inner membrane component	CL0404	BPD_transp_1	102.7			Cytoplasmic Membrane	Multi-transmembrane	no predicted signal peptide	9	88193979
SAOUHSC_00170	525.764	4.03971	0.195608	-20.6521	9.35e-95	1.98e-93	S. aureus NCTC8325	SAUPAN001059000	-	CDS	SAOUHSC_00170		RGD-containing lipoprotein	+	184615	186390	1776	no	3919876	YP_498767	1288661	G1I0R-158	GTGAAGAAAATCATTAGTATCGCAATTATAGTTTTAGCGTTGGTATTAAGTGGTTGTGGTGTCCCTACGAAATCAGAAGTGGCTCAAAAGTCATCGAAAGTTGAAGTGAAAGGCGAGCGACCAACAATACATTTCCTAGGACAAGCAAGTTATGAAAATGATATGAATATCGTTAAAGATCAATTGGAAAATGCAGGATTTAACGTGAAGATGAATATCCAACCAGATTATGGTAGCTATCGTACACAACGTCAAGCCGGCAATTATGATATCCAAATTGATGACTGGATGACAGTGTTTGGTGACCCGAACTATGCTATGACGGCATTATTTAGTTCTACAGGATCAAATAGTTTATTGAAAGATAAACATGTAGACCAGTTGTTAAATAAAGCTTCT…	RGD-containing lipoprotein	591	9.43103	67023.2	-0.689848							NA		PF00496	SBP_bac_5	Bacterial extracellular solute-binding proteins, family 5 Middle	CL0177	PBP	105			no significant prediction	Lipid anchored	signal peptide predicted	0	88193980
SAOUHSC_00171	548.062	2.10728	0.213002	-9.89325	4.45e-23	2.22e-22	S. aureus NCTC8325	SAUPAN001060000	ggt	CDS	SAOUHSC_00171		gamma-glutamyltranspeptidase	+	186428	188434	2007	no	3919877	YP_498768	1288662	G1I0R-159	ATGGTCATTAACTTAAATGACAAACAGACAAAAACATCTAAAGAAGGGTTAATTTCCGTATCACATCCTCTTGCGGCTAAAATTGGTAAGGATGTATTAGATCAAGGTGGCAACGCCATGGATGCAGTGATTGCAATTCAACTGGCATTGAATGTGGTAGAACCATTTGCATCAGGTATTGGTGGTGGCGGGTATTTGCTATATTATGAGCAAAGTACTGGCAGTATAACTGCGTTTGATGCACGTGAGACAGCACCTGAACATGTAGACAAACAATTTTATCTAGATGATTCAGGCGAATATAAATCATTTTTTGATATGACTACACATGGTAAAACTGTCGCTGTGCCAGCAATTCCAAAGCTGTTTGATTATATTCACAAGCGTTATGCTAAATTG…	gamma-glutamyltranspeptidase	668	4.91254	74693.6	-0.257784	2.3.2.2	Metabolism	Biosynthesis of cofactors, prosthetic groups, and carriers	Glutathione and analogs	gamma-glutamyltransferase	TIGR00066	505.5	Stress Response / ""Oxidative stress"" / ""Glutathione: Biosynthesis and gamma-glutamyl cycle"" / ""Gamma-glutamyltranspeptidase (EC 2.3.2.2)""; ""Sulfur Metabolism"" / ""Organic sulfur assimilation"" / ""Utilization of glutathione as a sulphur source"" / ""Gamma-glutamyltranspeptidase (EC 2.3.2.2)""	PF01019	G_glu_transpept	Gamma-glutamyltranspeptidase	CL0052	NTN	551.9			Extracellular	Intracellular	no predicted signal peptide	0	88193981
SAOUHSC_00172	128.554	1.68649	0.300663	-5.60922	2.03e-08	5.41e-08	S. aureus NCTC8325	SAUPAN001061000	-	CDS	SAOUHSC_00172		hypothetical protein	-	188732	189505	774	no	3919486	YP_498769	1288663	G1I0R-160	ATGAAAGCACATAAAATTTTCTGGTTAAACTTAGCAGCAATTATTATTATTTCAATTGTAGTCAGTGGCGATATGTTTTTGGCAATGAAGTGGGAACAAATTCATTTGAAAGATGGTCTTAAAAAAGTACTAAGTACGTATCCTATTAAAAACTTAGAAACGCTTTATGAAATTGATGGTCACGATAATCCCCATTATGAAAATAATGATCAAGACACATGGTATATAGAATCCTCTTATTCAGTTGTTGGATCAGATGAGCTTTTAAAAGAAGACCGTATGTTGTTAAAGGTAGATAAGAACACACATAAAATAACTGGTGAATATGACACAACTACAAACGATAGAAAAAATGCTACTGACTCGACATACAAAAGTTATCCAGTAAAAGTAGTTAAT…	hypothetical protein	257	8.55743	29676.3	-0.731517					Staphylococcus tandem lipoproteins	TIGR01742	397.1		PF04507	DUF576	Csa1 family	CL0048	LolA_LolB	324.6			no significant prediction	N-terminally anchored (No CS)	signal peptide predicted	1	88193982
SAOUHSC_00173	1479.46	3.52132	0.14714	-23.9318	1.43e-126	4.06e-125	S. aureus NCTC8325	SAUPAN001062000	azoR	CDS	SAOUHSC_00173		azoreductase	-	189695	190321	627	no	3919487	YP_498770	1288664	G1I0R-161	ATGGCAAAAGTATTATATATTACAGCACACCCTTTTAATGAACTGGTATCAAATTCTATGGCGGCTGGTAAAGCATTTATCGAAACATATCAACAACAACATCCTGATGATGAAGTGAAACATATTGATTTATTTGAAACTTATATTCCAGTTATTGACAAAGATGTATTAACTGGTTGGGGAAAAATGAGTAATGGCGAAACGTTAACTGATGATGAACAAATGAAAGTTTCAAGATTGAGTGACATTTTAGAAGAATTTTTAAGTGCAGATAAATATGTATTTGTAACGCCTATGTGGAACCTTTCTTTCCCACCTGTAGTTAAAGCATATATTGATGCTATTTCAATTGCAGGTAAAACTTTTAAATATTCTGCTGAAGGACCACAAGGTTTACTA…	azoreductase	208	4.717	23352.3	-0.260577	1.7.-.-				LLM-partnered FMN reductase, CE1759 family	TIGR04037	15.3		PF02525	Flavodoxin_2	Flavodoxin-like fold	CL0042	Flavoprotein	149.9			Cytoplasmic	Intracellular	no predicted signal peptide	0	88193983
SAOUHSC_00174	50.3141	-0.485305	0.315564	1.5379	0.124074	0.170015	S. aureus NCTC8325	SAUPAN001063000	-	CDS	SAOUHSC_00174		M23/M37 peptidase domain-containing protein	+	190530	191108	579	no	3919488	YP_498771	1288665	G1I0R-162	ATGACAAAGCGACCAAAACGTATTTTGGCAACAATTATCATTTTTCTTTCACTATTATTTACGATTATTTATATAGATGACATTCAAAAATGGTTTAACCAATATACCGATAAATTGACACAAAATCATAAAGGACAAGGACACTCAAAATGGGAAGACTTTTTTAGAGGGAGTCGGATTACTGAGACTTTTGGTAAATATCAACATTCACCATTTGATGGTAAGCATTATGGCATTGATTTTGCATTGCCAAAAGGTACACCAATTAAAGCGCCGACGAATGGTAAAGTAACACGTATCTTTAATAATGAATTGGGCGGCAAGGTATTACAGATTGCCGAAGACAATGGAGAATATCACCAGTGGTATCTACACTTAGACAAATATAATGTCAAAGTA…	M23/M37 peptidase domain-containing protein	192	9.5492	21935.7	-0.586458					PTS system, beta-glucoside-specific IIABC component	TIGR01995	9.8		PF01551	Peptidase_M23	Peptidase family M23	CL0105	Hybrid	94.2			Extracellular	N-terminally anchored (No CS)	no predicted signal peptide	1	88193984
SAOUHSC_00175	3.04894	-1.52117	1.2393	1.22744	0.219658	0.286098	S. aureus NCTC8325	SAUPAN001064000	malK	CDS	SAOUHSC_00175	ugpC	multiple sugar-binding transport ATP-binding protein	+	191491	192588	1098	no	3919489	YP_498772	1288666	G1I0R-163	ATGGCAGAACTAAAGTTAGAGCATATTAAAAAGACGTATGATAACAACAATACTGTAGTGAAAGATTTTAATCTACATATTACTGACAAAGAATTCATTGTATTTGTTGGACCATCGGGATGTGGTAAATCAACAACATTACGAATGGTTGCTGGACTAGAGTCTATCACATCTGGAGATTTTTATATTGATGGGGAACGCATGAACGATGTTGAACCAAAGAATAGAGATATTGCGATGGTATTTCAAAACTATGCATTATATCCACATATGACTGTTTTTGAAAATATGGCATTTGGGCTAAAGCTACGTAAAGTAAATAAAAAAGAGATTGAACAAAAAGTTAATGAAGCAGCTGAAATATTAGGATTAACTGAGTATCTTGGTCGTAAACCAAAA…	multiple sugar-binding transport ATP-binding protein	365	6.91775	41334.6	-0.243288		Metabolism	Transport and binding proteins	Amino acids, peptides and amines	putative 2-aminoethylphosphonate ABC transporter, ATP-binding protein	TIGR03265	327.1	Carbohydrates / ""Di- and oligosaccharides"" / ""Maltose and Maltodextrin Utilization"" / ""Maltose/maltodextrin transport ATP-binding protein MalK (EC 3.6.3.19)""; ""Carbohydrates"" / ""Di- and oligosaccharides"" / ""Maltose and Maltodextrin Utilization"" / ""Multiple sugar ABC transporter, ATP-binding protein""	PF00005	ABC_tran	ABC transporter	CL0023	P-loop_NTPase	102.6			Cytoplasmic Membrane	Intracellular	no predicted signal peptide	0	88193985
SAOUHSC_00176	9.10317	-0.100998	0.658659	0.153339	0.878131	0.90984	S. aureus NCTC8325	SAUPAN001065000	malE	CDS	SAOUHSC_00176		extracellular solute-binding protein	+	192601	193872	1272	no	3919490	YP_498773	1288667	G1I0R-164	ATGTCTAAAATTTTAAAATGTATCACGTTAGCCGTGGTAATGTTATTAATCGTAACTGCATGTGGCCCTAATCGTTCGAAAGAAGATATTGATAAAGCATTGAATAAAGATAATTCTAAAGACAAGCCTAACCAACTTACGATGTGGGTGGATGGCGACAAGCAAATGGCGTTTTATAAAAAAATTACGGATCAATATACTAAAAAAACTGGCATCAAAGTAAAGCTTGTAAATATTGGTCAAAATGATCAACTAGAAAATATTTCGCTAGACGCTCCTGCAGGAAAAGGTCCAGATATCTTTTTCTTAGCACATGATAATACTGGAAGTGCCTATCTACAAGGCTTAGCTGCTGAAATCAAATTATCAAAAGATGAGTTGAAAGGTTTCAATAAGCAA…	extracellular solute-binding protein	423	9.50794	47850.5	-0.606383					2-aminoethylphosphonate ABC transporter, 2-aminoethylphosphonate binding protein	TIGR03227	22.9	Carbohydrates / ""Di- and oligosaccharides"" / ""Maltose and Maltodextrin Utilization"" / ""Maltose/maltodextrin ABC transporter, substrate binding periplasmic protein MalE""; ""Carbohydrates"" / ""Polysaccharides"" / ""Alpha-Amylase locus in Streptocococcus"" / ""Maltose/maltodextrin ABC transporter, substrate binding periplasmic protein MalE""; ""Motility and Chemotaxis"" / ""Motility and Chemo…	PF13416	SBP_bac_8	Bacterial extracellular solute-binding protein	CL0177	PBP	139.6			no significant prediction	Lipid anchored	signal peptide predicted	0	88193986
SAOUHSC_00177	19.1652	0.580952	0.469254	-1.23803	0.215704	0.281327	S. aureus NCTC8325	SAUPAN001066000	malF	CDS	SAOUHSC_00177		maltose ABC transporter permease	+	193875	195143	1269	no	3919491	YP_498774	1288668	G1I0R-165	ATGACGAAACGTAACCCTAAATTAGCGGCATTATTATCTGTTATACCTGGTTTGGGACAGTTTTATAATAAAAGACCCATTAAAGGGACGATATTTTTTATCTTTTTCATCAGTTTTATTTCTGTTTTTTATAGCTTTTTAAATATTGGTTTTTGGGGATTGTTCACATTAGGGACAGTACCTAAGTTAGACGATTCTCGTGTCTTACTTGCACAAGGTATTATTTCTATCTTACTCGTTGCTTTCGCAATCATGCTATATATCATTAATATTTTAGATGCATATCGTAATGCTGAACGATTTAATCGCAATGAGGAAATAAAGGATCCGAAGGCGCGTATGGTGGCAACATGGGACAAGACGTTCCCATACTTACTAATCTCACCAGGTACATTCTTA…	maltose ABC transporter permease	422	9.9436	47660.8	0.659953		Metabolism	Transport and binding proteins	Amino acids, peptides and amines	putative 2-aminoethylphosphonate ABC transporter, permease protein	TIGR03262	57.6	Carbohydrates / ""Di- and oligosaccharides"" / ""Maltose and Maltodextrin Utilization"" / ""Maltose/maltodextrin ABC transporter, permease protein MalF""	PF00528	BPD_transp_1	Binding-protein-dependent transport system inner membrane component	CL0404	BPD_transp_1	91.1			Cytoplasmic Membrane	Multi-transmembrane	no predicted signal peptide	8	88193987
SAOUHSC_00178	17.0341	0.342877	0.480781	-0.713166	0.475743	0.557052	S. aureus NCTC8325	SAUPAN001067000	-	CDS	SAOUHSC_00178		maltose ABC transporter permease	+	195145	195984	840	no	3919492	YP_498775	1288669	G1I0R-166	ATGACAAAGAAGAAAAACATATTAAAAGCAATCGGTATTTACAGTTTTATAGCGATGATGTTTGTCATCATTTTATATCCACTACTGTGGACATTTGGCATTTCCCTTAATCCAGGTACGAACTTGTATGGTGCCAAAATGATACCAGACAATGCAACATTTAAAAATTATGCATTCTTACTATTCGATGACAGTAGTCAATACCTGACTTGGTATAAAAATACGCTTATCGTAGCATCTGCAAATGCACTGTTTAGTGTGATATTTGTCACGTTAACAGCATATGCTTTTTCTAGATATCGCTTTGTTGGTCGTAAATACGGGCTGATTACATTTTTGATTTTACAAATGTTCCCTGTATTAATGGCAATGGTCGCAATCTATATTTTGCTAAATACA…	maltose ABC transporter permease	279	10.05	31154.3	0.813978					NifC-like ABC-type porter	TIGR01581	29.1	Carbohydrates / ""Di- and oligosaccharides"" / ""Maltose and Maltodextrin Utilization"" / ""Maltose/maltodextrin ABC transporter, permease protein MalG""	PF00528	BPD_transp_1	Binding-protein-dependent transport system inner membrane component	CL0404	BPD_transp_1	66.3			Cytoplasmic Membrane	Multi-transmembrane	no predicted signal peptide	6	88193988
SAOUHSC_00179	44.8694	0.00662415	0.312761	-0.0211796	0.983102	0.986506	S. aureus NCTC8325	SAUPAN001069000	-	CDS	SAOUHSC_00179		hypothetical protein	+	196058	197134	1077	no	3919493	YP_498776	1288670	G1I0R-167	ATGACGATTAAAGTTGGAATCATTGGGTGTGGTGGTATTGCGAATGGCAAGCACATGCCAAGTTTACAAAAAGTTGAAAATGTTGAAATGATCGCATTTTGTGACGTAGACATTTCGAAAGCAGCGAGTGCGGCAGAAGCATACGGAACTGACAATGCAAAGGTTTATGATGATTACAAAGCATTGTTAAAAGATGACACGATTGATGTTATCCATGTTTGTACGCCAAATGACTCGCATTGTGAAATTACTGTAGCAGGGTTGCATGCTGGTAAACATGTGATGTGTGAAAAACCAATGGCTAAAACGACAGCAGAAGCTCAAAAAATGATAGATACAGCTAAATCAACAGGTAAAAAATTAACAATAGGTTATCAAAATCGTTTCCGAGCAGATAGT…	hypothetical protein	358	4.90088	39180.1	-0.307542		Metabolism	Energy metabolism	Sugars	inositol 2-dehydrogenase	TIGR04380	117.7	Carbohydrates / ""Sugar alcohols"" / ""Inositol catabolism"" / ""Myo-inositol 2-dehydrogenase 1 (EC 1.1.1.18)""	PF01408	GFO_IDH_MocA	Oxidoreductase family, NAD-binding Rossmann fold	CL0063	NADP_Rossmann	102.8			Cytoplasmic	Intracellular	no predicted signal peptide	0	88193989
SAOUHSC_00180	47.337	-0.294827	0.327248	0.900929	0.367626	0.448714	S. aureus NCTC8325	SAUPAN001070000	-	CDS	SAOUHSC_00180		hypothetical protein	+	197159	198199	1041	no	3919494	YP_498777	1288671	G1I0R-168	ATGACAAAATTAAAAGTTGGTGTGATAGGTGTTGGTGGTATTGCACAAGACCGTCATATTCCAGCATTGCTGAAACTCAAAGACACAGTCTCATTAGTTGCAGTACAAGATATTAATACAGTGCAGATGATTGATGTTGCGAAGCGCTTTAATATACCTCATGCAGTTGAGACACCTAGCGAGCTGTTTAAACTTGTTGATGCGGTGGTCATTTGTACACCTAATAAATTCCATGCTGATCTTTCTATAGAAGCATTGAACCATGGTGTCCATGTATTGTGTGAAAAGCCAATGGCGATGACGACGGAAGAGTGTGATCGCATGATTGAAGCGGCTAATAAAAATCACAAATTATTAACTGTCGCATATCATTATCGTCACACAGATGTGGCAATTACT…	hypothetical protein	346	6.62675	38557	-0.167919		Metabolism	Energy metabolism	Sugars	inositol 2-dehydrogenase	TIGR04380	105.2		PF01408	GFO_IDH_MocA	Oxidoreductase family, NAD-binding Rossmann fold	CL0063	NADP_Rossmann	105			Cytoplasmic	Intracellular	no predicted signal peptide	0	88193990
SAOUHSC_00181	81.4013	-1.08733	0.288542	3.76835	0.000164328	0.000330711	S. aureus NCTC8325	SAUPAN001071000	-	CDS	SAOUHSC_00181		hypothetical protein	+	198254	199222	969	no	3919495	YP_498778	1288672	G1I0R-169	ATGAAAATAGGTGTATTTTCAGTATTATTTTACGATAAAAATTTTGAAGATATGTTAGATTATGTCTCAGAATCTGGATTGGATATGATTGAAGTTGGAACAGGTGGTAACCCAGGAGATAAATTTTGTAAGTTAGATGAGTTGTTAGAAAATGAAGACAAGCGCCAAGCATTTATGAAGTCAATCACAGACAGAGGCTTACAAATAAGTGGTTTCAGTTGTCATAACAATCCAATTTCTCCAGATCCGATAGAAGCGAAAGAAGCCGATGAAACGTTACGTAAAACAATCCGTTTAGCAAATCTATTAGACGTGCCAGTTGTTAATACATTTTCTGGCATTGCAGGATCAGATGATACCGCTAAAAAGCCTAATTGGCCTGTTACACCTTGGCCAACA…	hypothetical protein	322	4.50103	36671.1	-0.340683		Metabolism	Energy metabolism	Sugars	myo-inosose-2 dehydratase	TIGR04379	34.8	Carbohydrates / ""Sugar alcohols"" / ""Inositol catabolism"" / ""Inosose isomerase (EC 5.3.99.-)""	PF01261	AP_endonuc_2	Xylose isomerase-like TIM barrel	CL0036	TIM_barrel	106			Cytoplasmic	Intracellular	no predicted signal peptide	0	88193991
SAOUHSC_00182	54.9979	-4.96241	0.72747	6.82146	9.01e-12	2.91e-11	S. aureus NCTC8325	SAUPAN001073000	-	CDS	SAOUHSC_00182		hypothetical protein	-	199583	200155	573	no	3919496	YP_498779	1288673	G1I0R-170	TTGACAAGCTTTATCTATAAAATACTTTATGTTGTCAAAATCAACGCTTATACATATGACATAATGACGGAGGACATCATGATTCTATCTATATTACTTATCTTTTTCTGTATCAGACTTGTCAGCTTAAAGATATCTATTAATCACTCAAAACAATTAAAAGCAGACGGTGCAGTTGAATATGGCGTTAAAAATTCGAAGTTTTTAGCAATAACACACGTTTTAATTTATGTATTGGCTGGTGTAGAGGCATTTATTAATAAAGATACATTTAGCTTTGCAAATGGTATTGGCTTAGTTATATTAATCTTTGCTTATATCATGTTATTTATGGTTATTAAAACTTTAGGTGGTATTTGGACATTAAAATTATTCATTTTACCTAACCATCCTATTATT…	hypothetical protein	190	9.73661	21779.2	0.823684							NA		PF04140	ICMT	Isoprenylcysteine carboxyl methyltransferase (ICMT) family	CL0115	Steroid_dh	105.7			Cytoplasmic Membrane	Multi-transmembrane	no predicted signal peptide	4	88193992
SAOUHSC_00183	20.2313	-0.475644	0.478323	0.994401	0.320028	0.399759	S. aureus NCTC8325	SAUPAN001074000	uhpT	CDS	uhpT		sugar phosphate antiporter	+	200310	201689	1380	no	3919497	YP_498780	1288674	G1I0R-171	ATGAACTTTTTTGATATCCATAAGATTCCGAACAAAGGCATTCCATTATCGGTACAACGTAAATTATGGCTTAGAAACTTCATGCAAGCTTTCTTCGTAGTGTTCTTTGTTTATATGGCTATGTATTTAATTCGAAACAACTTTAAGGCGGCACAACCGTTTTTAAAAGAGGAAATTGGATTATCTACATTAGAACTTGGTTATATCGGATTAGCATTTAGTATCACGTACGGTTTAGGAAAAACATTACTTGGATATTTTGTCGATGGACGTAACACAAAACGTATTATCTCGTTCTTACTTATCTTATCTGCGATTACAGTTTTAATTATGGGATTTGTTTTAAGTTACTTTGGTTCTGTAATGGGATTATTAATTGTACTTTGGGGACTTAACGGG…	sugar phosphate antiporter	459	9.57256	50994.9	0.662745		Metabolism	Transport and binding proteins	Carbohydrates, organic alcohols, and acids	phosphoglycerate transporter family protein	TIGR00881	357.1	Carbohydrates / ""Sugar alcohols"" / ""Glycerol and Glycerol-3-phosphate Uptake and Utilization"" / ""Glycerol-3-phosphate transporter""	PF07690	MFS_1	Major Facilitator Superfamily	CL0015	MFS	132.6			Cytoplasmic Membrane	Multi-transmembrane	no predicted signal peptide	12	88193993
SAOUHSC_00184	77.9212	0.801801	0.274282	-2.92328	0.00346367	0.00610196	S. aureus NCTC8325	SAUPAN001076000	hptR	CDS	SAOUHSC_00184		response regulator receiver domain-containing protein	-	202048	202806	759	no	3919498	YP_498781	1288675	G1I0R-172	ATGTTTAAGGTAGTTATTTGTGATGATGAACGAATTATTCGAGAAGGATTAAAGCAAATCATTCCTTGGGGAGACTATCATTTCAATACAATATACACTGCTAAAGATGGTGTTGAAGCATTATCACTAATTCAACAACATCAGCCAGAATTAGTAATTACTGATATTCGTATGCCACGTAAAAATGGCGTCGATTTACTCAATGATATTGCGCATCTAGATTGTAATGTCATCATATTATCGAGTTACGATGACTTTGAATATATGAAAGCCGGCATTCAACATCATGTTCTTGATTATTTATTAAAACCAGTAGACCATGCACAATTAGAAGTTATTTTAGGAAGACTTGTCCGTACCTTATTAGAGCAACAATCACAGAACGGCCGTAGCTTAGCA…	response regulator receiver domain-containing protein	252	6.50679	29598.7	-0.317063					YSIRK-targeted surface antigen transcriptional regulator	TIGR04094	61.7		PF00072	Response_reg	Response regulator receiver domain	CL0304	CheY	86.8			Cytoplasmic	Intracellular	no predicted signal peptide	0	88193994
SAOUHSC_00185	208.449	1.18135	0.247027	-4.78228	1.73e-06	4.06e-06	S. aureus NCTC8325	SAUPAN001077000	hptS	CDS	SAOUHSC_00185		hypothetical protein	-	202799	204355	1557	no	3919499	YP_498782	1288676	G1I0R-173	ATGACGGCATACAAACCTTATAGACATCAATTAAGACGATCGTTATTTGCGTCTACTATTTTTCCAGTATTTTTAGTCATTATTATTGGACTAGTAAGCTTCTATGCCATCTATATTTGGATTGAGCATCGTACGATTCATCAACATGTTGATGAAAGTCAGTCATCTTTACATCATACTGAAAAGCAGATTCAGACATTTATTACACAGCATAATAATTCGTTTCAAGAGCTCGATTTAACAAATCATCATGATGTGACCGCTACAAAACGTGAATTATTAAAATTAATACACCAACAGCCCGCAACACTTTATTATGAATTATCTGGACCAAATCAGTTTATAACCAATAATTATGAACATTTAAACACTAAAAATATGTATTTATTTTCAACGCAT…	hypothetical protein	518	8.26122	61046.4	-0.383591	2.7.13.3	Cellular processes	Cellular processes	Sporulation and germination	sporulation integral membrane protein YtvI	TIGR02872	16.6		PF06580	His_kinase	Histidine kinase	no clan defined	no clan defined	76			Cytoplasmic Membrane	Multi-transmembrane	no predicted signal peptide	2	88193995
SAOUHSC_00186	75.2985	0.33832	0.354524	-0.954293	0.339935	0.420637	S. aureus NCTC8325	SAUPAN001079000	hptA	CDS	SAOUHSC_00186		lipoprotein	-	204352	205320	969	no	3919500	YP_498783	1288677	G1I0R-174	ATGAAATCAAAAATTTATATCTTGCTATTATTTCTCATTTTTTTATCAGCATGCGCTAATACGCGTCACTCTGAATCCGATAAAAATGTATTAACAGTTTATTCTCCGTATCAATCAAACTTGATTCGTCCAATTTTAAATGAATTTGAAAAACAAGAGCATGTCAAAATTGAAATTAAACACGGATCTACTCAAGTACTGCTTTCAAACTTGCATAACGAAGATTTTTCGGAGCGTGGTGATGTCTTTATGGGTGGTGTGTTGTCAGAAACAATTGATCATCCAGAAGATTTTGTTCCCTATCAAGATACATCTGTAACACAGCAATTAGAGGATTATCGCTCGAACAATAAATATGTTACTAGTTTTCTATTAATGCCAACAGTTATAGTAGTGAAT…	lipoprotein	322	8.99606	36931.9	-0.455279		Metabolism	Transport and binding proteins	Amino acids, peptides and amines	putative 2-aminoethylphosphonate ABC transporter, periplasmic 2-aminoethylphosphonate-binding protein	TIGR03261	88.7	Iron acquisition and metabolism / ""Iron acquisition and metabolism - no subcategory"" / ""Iron acquisition in Streptococcus"" / ""Ferric iron ABC transporter, iron-binding protein""	PF13531	SBP_bac_11	Bacterial extracellular solute-binding protein	CL0177	PBP	74.7			Cytoplasmic Membrane	Lipid anchored	signal peptide predicted	0	88193996
SAOUHSC_00187	483.74	1.4762	0.870158	-1.69647	0.0897973	0.127005	S. aureus NCTC8325	SAUPAN001082000	pflB	CDS	SAOUHSC_00187		formate acetyltransferase	+	205908	208157	2250	no	3919501	YP_498784	1288678	G1I0R-175	ATGTTAGAAACAAATAAAAATCATGCAACAGCTTGGCAAGGATTTAAAAATGGAAGATGGAACAGACACGTAGATGTAAGAGAGTTTATCCAATTAAACTACACTCTTTATGAAGGTAATGATTCATTTTTAGCAGGACCAACAGAAGCAACTTCTAAACTTTGGGAACAAGTAATGCAGTTATCGAAAGAAGAACGTGAACGTGGCGGCATGTGGGATATGGACACGAAAGTAGCTTCAACAATCACATCTCATGATGCTGGTTATTTAGACAAAGATTTAGAAACAATTGTAGGTGTACAAACTGAAAAGCCATTCAAACGTTCAATGCAACCATTCGGTGGTATTCGTATGGCGAAAGCAGCTTGTGAAGCTTACGGTTACGAATTAGACGAAGAA…	formate acetyltransferase	749	5.14561	84861.4	-0.470227	2.3.1.54	Metabolism	Energy metabolism	Fermentation	formate acetyltransferase	TIGR01255	1268.1	Carbohydrates / ""Fermentation"" / ""Butanol Biosynthesis"" / ""Pyruvate formate-lyase (EC 2.3.1.54)""; ""Carbohydrates"" / ""Fermentation"" / ""Fermentations: Mixed acid"" / ""Pyruvate formate-lyase (EC 2.3.1.54)""; ""Respiration"" / ""Respiration - no subcategory"" / ""Formate hydrogenase"" / ""Pyruvate formate-lyase (EC 2.3.1.54)""	PF02901	PFL-like	Pyruvate formate lyase-like	CL0339	PFL-like	694.6		SAOUHSC_00530; SAOUHSC_00679; SAOUHSC_01451; SAOUHSC_01819	Cytoplasmic	Intracellular	no predicted signal peptide	0	88193997
SAOUHSC_00188	282.753	3.20262	0.426589	-7.5075	6.03e-14	2.17e-13	S. aureus NCTC8325	SAUPAN001083000	pflA	CDS	SAOUHSC_00188		pyruvate formate-lyase 1 activating enzyme	+	208180	208935	756	no	3919502	YP_498785	1288679	G1I0R-176	ATGCTTAAGGGACACTTACATTCTGTCGAAAGTTTAGGTACTGTCGATGGACCGGGATTAAGATATATATTATTTACACAAGGATGCTTACTTAGATGCTTGTATTGCCACAATCCAGATACTTGGAAAATTAGTGAGCCATCAAGAGAAGTCACAGTTGATGAAATGGTGAATGAAATATTACCATACAAACCATACTTTGATGCATCGGGTGGCGGTGTAACAGTCAGTGGTGGCGAACCATTGTTACAAATGCCATTCTTAGAAAAATTATTTGCAGAATTAAAAGAAAATGGTGTGCACACTTGCTTAGACACATCGGCTGGATGTGCTAATGATACAAAAGCATTTCAAAGGCATTTTGAAGAATTACAAAAACATACAGACTTGATATTATTA…	pyruvate formate-lyase 1 activating enzyme	251	5.9116	28498.4	-0.319124	1.97.1.4	Genetic information processing; Metabolism	Energy metabolism; Protein fate	Anaerobic; Protein modification and repair	pyruvate formate-lyase 1-activating enzyme	TIGR02493	320.7	Carbohydrates / ""Fermentation"" / ""Fermentations: Mixed acid"" / ""Pyruvate formate-lyase activating enzyme (EC 1.97.1.4)""; ""Respiration"" / ""Respiration - no subcategory"" / ""Formate hydrogenase"" / ""Pyruvate formate-lyase activating enzyme (EC 1.97.1.4)""	PF04055	Radical_SAM	Radical SAM superfamily	CL0036	TIM_barrel	94.8			Cytoplasmic	Intracellular	no predicted signal peptide	0	88193998
SAOUHSC_00189	2.21103	0.481911	1.29605	-0.37183	0.71002	0.776187	S. aureus NCTC8325	SAUPAN001084000	-	pseudogene	SAOUHSC_00189			+	208925	209233	309	no	3919503		1288680	G1I0R-177	TTGAATTATAAATACAATTCAGACCGAAAAGAAAGCATATGCAACTTCAAGAGTGAAGGGGCATATGCTTCTTTTTCAATTGAGTATTGAGTATTAGCAAGACGTAGTAAGTATATGAGACAACTTCTACAATGGTTGAAGGAAGACGTTTTTGTAAGTAGCTATGCTGATAAAGAATGTGATGTCTTGTTAAAGGTGGGGTTCCAATATCATCATTTAGCTGATGTTGAATGGGTTATTATTTGCTACTTGCATATGAATATGAGTCTTTTCAAATTTTTATTGACCCTGAGTAATGAAAAATATTAA		0	NA	NA	NA							NA							NA				Intracellular	no predicted signal peptide	NA	NA
SAOUHSC_00190	365.009	1.62384	0.192138	-8.4514	2.88e-17	1.19e-16	S. aureus NCTC8325	SAUPAN001086000	-	CDS	SAOUHSC_00190		hypothetical protein	+	209271	211034	1764	no	3919504	YP_498787	1288681	G1I0R-178	ATGAAGAGAATTAGTAAAGATATATGGGCAGTATTTAAATTACTGTATCAAAATAAAGGGCGTTTTAGCATTAATGCCTTACTATTGCAGTTAATCATGATTTTTATTAGTAGTACATACTTAATTTTACTATTTAATATGATGTTAAAAGTAGCTGGGCAAAGCCAACTTACGATTAACAATTGGACGGAAATCGTTAGTCATCCCGCCAGTGTGATACTTCTTATTATATTCATATTAAGTGTTGCCTTTCTGATTTATGTAGAGTTTTCATTGTTAGTTTATATGGTTTATGCCGGCTTTGATCGACAGATTATTACATTTAAATCCATTTTTAAAAATGCCTTTGTAAATGTGCGTAAACTCATAGGTGTACCAGTTATTTTCTTTGTCATTTAT…	hypothetical protein	587	9.56061	67716.6	0.276491					TonB system transport protein ExbD	TIGR02804	12.5	Carbohydrates / ""Sugar alcohols"" / ""Glycerol and Glycerol-3-phosphate Uptake and Utilization"" / ""Glycerophosphoryl diester phosphodiesterase, periplasmic (EC 3.1.4.46)""	PF10110	GPDPase_memb	Membrane domain of glycerophosphoryl diester phosphodiesterase	no clan defined	no clan defined	268.9			Cytoplasmic Membrane	Multi-transmembrane	no predicted signal peptide	7	88194000
SAOUHSC_00191	59.8096	-0.613884	0.381717	1.60822	0.107788	0.15025	S. aureus NCTC8325	SAUPAN001087000	-	CDS	SAOUHSC_00191		hypothetical protein	-	211198	211542	345	no	3919505	YP_498788	1288682	G1I0R-179	ATGACAACACAAATGAAAATCAAAACATATTTAGTTGCTGGTATTAAAGCGGCGCTCCTTGATACGACTGGTATTAAATTAGCAAGCAAATCTGAAACTACATCACATACGTATCAACATCAAGCGCTTGTAGATCAATTACATGAATTAATAGCAAACACTGACTTAAATAAATTATCGTACCTAAATTTAGATGCGTTTCAAAAACGCGATATTTTAGCTGCGCACTATATTGCAAAATCCGCTATACGCACTAAAAATTTGGATCAAATGACTAAAGCGAAACAAAGATTAGAAAGTATTTACAATTCAATTTCTAACCCTTTGCATTCACAAAACAATTAA	hypothetical protein	114	10.0513	12828.6	-0.418421							NA		PF11546	CompInhib_SCIN	Staphylococcal complement inhibitor SCIN	no clan defined	no clan defined	148.6			no significant prediction	Intracellular	no predicted signal peptide	0	88194001
SAOUHSC_00192	136.345	-1.07536	0.244918	4.3907	1.13e-05	2.49e-05	S. aureus NCTC8325	SAUPAN001088000	coa	CDS	SAOUHSC_00192		staphylocoagulase	+	211732	213642	1911	no	3920348	YP_498789	1288683	G1I0R-180	ATGAAAAAGCAAATAATTTCGCTAGGCGCATTAGCAGTTGCATCTAGCTTATTTACATGGGATAACAAAGCAGATGCGATAGTAACAAAGGATTATAGTGGGAAATCACAAGTTAATGCTGGGAGTAAAAATGGGACATTAATAGATAGCAGATATTTAAATTCAGCTCTATATTATTTGGAAGACTATATAATTTATGCTATAGGATTAACTAATAAATATGAATATGGAGATAATATTTATAAAGAAGCTAAAGATAGGTTGTTGGAAAAGGTATTAAGGGAAGATCAATATCTTTTGGAGAGAAAGAAATCTCAATATGAAGATTATAAACAATGGTATGCAAATTATAAAAAAGAAAATCCTCGTACAGATTTAAAAATGGCTAATTTTCATAAA…	staphylocoagulase	636	8.89619	71717.1	-1.04497					two transmembrane protein	TIGR04527	16.8	Virulence, Disease and Defense / ""Adhesion"" / ""Adhesins in Staphylococcus"" / ""Staphylocoagulase""	PF08764	Coagulase	Staphylococcus aureus coagulase	no clan defined	no clan defined	451.7			Extracellular	Secretory(released) (with CS)	signal peptide predicted	0	88194002
SAOUHSC_00193	1.80169	0.764855	1.49667	-0.511038	0.609325	0.683104	S. aureus NCTC8325	SAUPAN001089000	-	CDS	SAOUHSC_00193		hypothetical protein	-	213824	213931	108	no	3920349	YP_498790	1288684	G1I0R-181	GTGTGTGTTCGAACTAGACTTGTAAGTTCCAGTTCGGCACGACTTTCTAAAGCAATTATTATTGCTGTGATTGTCGTATATCACTTAGATGTGCGTGGTTTATTTTAA	hypothetical protein	35	11.3609	3874.69	1.02857							NA							NA			Cytoplasmic Membrane	N-terminally anchored (No CS)	no predicted signal peptide	1	88194003
SAOUHSC_00194	5.31877	-0.251542	0.892758	0.281758	0.778129	0.830208	S. aureus NCTC8325	SAUPAN001090000	-	CDS	SAOUHSC_00194		hypothetical protein	-	213950	214120	171	no	3920350	YP_498791	1288685	G1I0R-3532	GTGATTGAACAAAAAAAGTGGTTTAATGGGATGGTGGTTATTTCCGTTTTAGAATTTAACATTTACACGTCTAATTTTAATCATTGTTTTAAATTTTATGAATCGAAGCCCTTTGATTTAATAATATTTGCTAATGCTAGTAACTTATCTGATTGTTCATGTTTAAAATAA	hypothetical protein	56	7.1791	6576.61	0.1625							NA							NA			no significant prediction	Intracellular	no predicted signal peptide	0	88194004
SAOUHSC_00195	36.1077	-0.734891	0.466331	1.5759	0.115049	0.159146	S. aureus NCTC8325	SAUPAN001092000	fadA	CDS	SAOUHSC_00195		acetyl-CoA acetyltransferase	-	214246	215430	1185	no	3920351	YP_498792	1288686	G1I0R-182	ATGCAAGAAGCATACATTGTAGCTTATGGGCGTTCAGCCGCAGCGAAAGCAAAGCAAGGCGCATTATTCCACGAAAGACCTGATGATGTCGCAGCCAAAGTATTACAAGGCGTATTGAAACGTATTGACGGAAAATTCAATAAGAATATGATTGAAGATGTCATTGTTGGTACGGCTTTTCCAGAAGGATTACAAGGCCAAAACATTGCACGAACGATTGCATTGCGTGCGGGATTATCTGACACGGTACCGGGTCAAACAGTGAATCGCTACTGCTCATCAGGATTACAAACCATCGCGATTGCAGCCAATCAAATTATGGCTGGTCAAGGAGATATACTTGTAGCTGGTGGCGTTGAATTGATGAGTGCCGTACCAATGGGTGGCAACGAGCCCACA…	acetyl-CoA acetyltransferase	394	4.8083	41836.4	-0.019797		Metabolism	Fatty acid and phospholipid metabolism	Other	acetyl-CoA C-acyltransferase	TIGR01930	454	Amino Acids and Derivatives / ""Branched-chain amino acids"" / ""Isoleucine degradation"" / ""3-ketoacyl-CoA thiolase (EC 2.3.1.16)""; ""Carbohydrates"" / ""One-carbon Metabolism"" / ""Serine-glyoxylate cycle"" / ""3-ketoacyl-CoA thiolase (EC 2.3.1.16)""; ""Cofactors, Vitamins, Prosthetic Groups, Pigments"" / ""Biotin"" / ""Biotin biosynthesis"" / ""3-ketoacyl-CoA thiolase (EC 2.3.1.16)""; ""Fatt…	PF00108	Thiolase_N	Thiolase, N-terminal domain	CL0046	Thiolase	238.6		SAOUHSC_02511	Cytoplasmic	Intracellular /TMH start AFTER 60	no predicted signal peptide	1	88194005
SAOUHSC_00196	37.4813	0.145398	0.420234	-0.345994	0.729347	0.791036	S. aureus NCTC8325	SAUPAN001093000	fadB	CDS	SAOUHSC_00196		hypothetical protein	-	215460	217721	2262	no	3920352	YP_498793	1288687	G1I0R-183	ATGACAATTAATAAAGTAACCGTTCTTGGCGCAGGCACAATGGGCGCTCAACTGGCAGCACTTTTTGTGAATGCTGGACTTAAAGTAAAACTATTAGATATTGTAGTGGACAAAAACGATCCAAATCTCATTGCGAAAAAATCTTACGATAAAATTACAGATAAGAAACGGCCGCTACTATTCGACTTAAATCTAGCGAGTCATTTAACATATGGTAATTTTGATGATGACTTGGTAAATGATGATGCTGATTTATATATCGAAGCAGTCAAAGAAGATATTGAAATTAAGCATGCTGTTTGGCAACAAGTTCTACAACATGCTAAAGAAGATGCTTTATTCGCTACAAATACATCAGGTATTCCAATTAATGCGATTGCTCAAGCATTTAACGAGAAG…	hypothetical protein	753	5.83805	84607.8	-0.242762	1.1.1.35				fatty acid oxidation complex, alpha subunit, mitochondrial	TIGR02441	174.9	Amino Acids and Derivatives / ""Branched-chain amino acids"" / ""Isoleucine degradation"" / ""3-hydroxyacyl-CoA dehydrogenase (EC 1.1.1.35)""; ""Amino Acids and Derivatives"" / ""Branched-chain amino acids"" / ""Isoleucine degradation"" / ""Enoyl-CoA hydratase (EC 4.2.1.17)""; ""Amino Acids and Derivatives"" / ""Branched-chain amino acids"" / ""Valine degradation"" / ""3-hydroxyacyl-CoA dehydroge…	PF02737	3HCDH_N	3-hydroxyacyl-CoA dehydrogenase, NAD binding domain	CL0063	NADP_Rossmann	175.1		SAOUHSC_00879; SAOUHSC_01040; SAOUHSC_01757; SAOUHSC_01845; SAOUHSC_02507	no significant prediction	Intracellular	no predicted signal peptide	0	88194006
SAOUHSC_00197	3.27828	-1.04641	1.2672	0.825767	0.408936	0.488902	S. aureus NCTC8325	SAUPAN001094000	fadD	CDS	SAOUHSC_00197		hypothetical protein	-	217907	219118	1212	no	3920353	YP_498794	1288688	G1I0R-184	ATGACATTTGAAAAAGAAACGGTCTTAAAAACATTATTTCCTGAAGATGTACTTAGTATTGCTAAAGGTTTAACAGACGGTGAAGTCGAATTTTTACAACAAGTAGATTCATTGCTAGAAAGTAAGTACCGTGAAAATATTAATCAACATTGGATAGACGCTACTGTACCCGAGGACTATTTTAAAGATCTGGGAGAATTAAATTATTTTAACAATCCATTACTTTACAAGGATCGTCCAAACGCCAAAATGCCTAGTCAACTATTTCAGTTTTTCATGTCTTACCTACTCGCGCGATTTGATATTTCCTTAGCTACCCTACTCGGTGTTCACCAAGGTTTAGGGCATAACACTTTCTATTTCGGAGGTAGCAAAGAACAAATTGCGAAATATGTACCT…	hypothetical protein	403	5.17502	44728.7	-0.168983					cyclohexanecarboxyl-CoA dehydrogenase	TIGR03207	73		PF00441	Acyl-CoA_dh_1	Acyl-CoA dehydrogenase, C-terminal domain	CL0087	Acyl-CoA_dh	93.9			Cytoplasmic	Intracellular	no predicted signal peptide	0	88194007
SAOUHSC_00198	72.0948	2.70735	0.381979	-7.08768	1.36e-12	4.64e-12	S. aureus NCTC8325	SAUPAN001095000	fadE	CDS	SAOUHSC_00198		hypothetical protein	-	219230	220735	1506	no	3920354	YP_498795	1288689	G1I0R-185	ATGAATTTCGATTGGATAAAAACGCGTTCAGACTTCGATGATGACAAGCCTGCCGTTATTGATCACGCAAAACAAACATCTTGGACATACCAACAACTCAATGCACGCGCTGATAATATGGCACATTATTTAACATCTCAAGGTGTTAAAAAAGGCGATGTTATCGGTATTTTTGCGCCAAATGATATTGCAATATTAGATTTATTGTTTGCTTGTTTTAAAACAGGTGCGGTTTTTTTACCATTGAATTGGCGGCTTAACCCAAAAGAAATTGCAGCCATTGTGGAAGATGCACAATTAAAACTGCTCTTCTATGCTGAAAAACATTTAAGTTCACTCACCGATATTGACCAAAACTTATTGCATATGGATATTGATGTGGCGCAATATGATGAAATC…	hypothetical protein	501	5.18811	56204.8	-0.198802		Metabolism	Biosynthesis of cofactors, prosthetic groups, and carriers	Menaquinone and ubiquinone	O-succinylbenzoate-CoA ligase	TIGR01923	271.9	Cofactors, Vitamins, Prosthetic Groups, Pigments / ""Biotin"" / ""Biotin biosynthesis"" / ""Long-chain-fatty-acid--CoA ligase (EC 6.2.1.3)""	PF00501	AMP-binding	AMP-binding enzyme	CL0378	ANL	330.5			Cytoplasmic	Intracellular	no predicted signal peptide	0	88194008
SAOUHSC_00199	239.312	4.40961	0.386766	-11.4012	4.12e-30	2.6e-29	S. aureus NCTC8325	SAUPAN001096000	fadX	CDS	SAOUHSC_00199		acyl CoA:acetate/3-ketoacid CoA transferase	-	220761	222338	1578	no	3920355	YP_498796	1288690	G1I0R-186	ATGGAGGTGACTTGCTTGAAACAAATCACATGGCACGACTTACAACATATCATTAAAGATGGTGATGTGATTGGTTTACCAGCATTAGCTGTAGCCAACTTACCCGCCGAAGTTCTACGTGCTGTGTTAGCGCAACATGACACATATCATACGCCCAATGATTTAACGTTTATATTAGCGAATGATATTCATAGTTTAGGTGCCGCACCGGATTTAGATGATTTTATAGAACGTCGCATGATTAAACGTGTCATTATGAGTATTTTAACGGCTTCTTCCAAAACGGCACAAGCAATGAAAAATAATGACATTGAAGCTTATTTTTTACCACAAGGTATCATTGCAACTCATTATCGTCAGAGTAATCAATTATTACCTGGAGTTATTACTAAAATCGGA…	acyl CoA:acetate/3-ketoacid CoA transferase	525	5.49984	58876.2	-0.163238					3-oxoacid CoA-transferase, A subunit	TIGR02429	39.3		PF01144	CoA_trans	Coenzyme A transferase	CL0246	ISOCOT_Fold	71.4			no significant prediction	Intracellular	no predicted signal peptide	0	88194009
SAOUHSC_00200	249.936	0.846162	0.206384	-4.09994	4.13e-05	8.73e-05	S. aureus NCTC8325	SAUPAN001098000	prsS	CDS	SAOUHSC_00200		hypothetical protein	+	222779	223921	1143	no	3920356	YP_498797	1288691	G1I0R-187	ATGTCATCAGCAAGTACACAATCAACTAAGACGTCCGACATACATAATGAATCTATCGATAAACAAATGGAAGCTAAAGCGCATGAAACAGCGCAAAATACAGATTTAAAAAACGAAGCAAGAAGTTTATTTGATAATGCAACCAAATCAATCGGTAGACTAGCGGGCAATGATGAAAGCTTAAATCTTAATTTAAAAGATATGCTTTCTGAAGTATTTAAGCCGCATACTAAAAACGAAGCAGATGAAATATTTATAGCGGGTACTGCTAAAACTACGCCAGCAATTTGTGACATATCAGAAGAATGGGGGAAGCCATGGCTCTTTTCTCGAGTATTCATCGCTTTCACAGTAACATTTATTGGATTATGGGTCATGGCAGCAATTTTTAATAACACT…	hypothetical protein	380	5.4262	42182.8	0.482895							NA		PF13367	PrsW-protease	Protease prsW family	CL0472	Peptidase_U	93.5			Cytoplasmic Membrane	Multi-transmembrane	no predicted signal peptide	8	88194010
SAOUHSC_00201	549.441	0.653535	0.281436	-2.32214	0.0202252	0.0321694	S. aureus NCTC8325	SAUPAN001102000	nikA	CDS	SAOUHSC_00201	opp5A	hypothetical protein	-	224235	225647	1413	no	3920357	YP_498798	1288692	G1I0R-188	ATGCATTCATCTGGCAAAGACTTAAATATTTCGTTACCGTTAAAAACAAAGTCTATTGCACCTTATGAAACAGATGTACCAGTTAAGATTGGTGCTGCAGAATCATTATTTAAAACAAATGATCAAGGAAAAATAGAAAAAGCATTAGTGAAATCGTATCATCAACCAAATGATACAACGTTAGATATAGAATTAAAAGATAATATTAAATTTCAAAACGGTCAAAAATTGACTGCAGAAAAAGTGAAATCTAGCCTTGAAAATAGCATGAAAAAAAGCGACTTGGTCAAATATTCATTACCAATATCATCAATTACCGCTAAAGGTCAAAAACTGACAATTAAAACCAACTCCGCTTACCCTGAACTTGTATCTGAATTAGCTAATCCTTTTATGGCA…	hypothetical protein	470	9.38724	53219.7	-0.74617		Metabolism	Transport and binding proteins	Cations and iron carrying compounds	nickel ABC transporter, nickel/metallophore periplasmic binding protein	TIGR02294	117.8	Membrane Transport / ""ABC transporters"" / ""ABC transporter oligopeptide (TC 3.A.1.5.1)"" / ""Oligopeptide ABC transporter, periplasmic oligopeptide-binding protein OppA (TC 3.A.1.5.1)""; ""Regulation and Cell signaling"" / ""Regulation and Cell signaling - no subcategory"" / ""Sex pheromones in Enterococcus faecalis and other Firmicutes"" / ""Oligopeptide ABC transporter, periplasmic oligopept…	PF00496	SBP_bac_5	Bacterial extracellular solute-binding proteins, family 5 Middle	CL0177	PBP	223.5			Cellwall	Intracellular	no predicted signal peptide	0	88194011
SAOUHSC_00202	40.7432	1.06148	0.613622	-1.72986	0.0836544	0.118838	S. aureus NCTC8325	SAUPAN001103000	-	CDS	SAOUHSC_00202		hypothetical protein	-	225908	226264	357	no	3920358	YP_498799	1288693	G1I0R-189	ATGACCGTAGATATTGGACGGATTTATGACAATAAAGATAATACCGACGCTATTCGTATCCTAGTCGATAGAGTCTGGCCGAGAGGTATTTCGAAAAGAACTGCTAACCTAGATTATTGGTTAAAAGACATTGCCCCTTCTACTGAGTTGCGACAATGGTTCCAACATGATCCTAAACTTTTTGGAGCTTTTAAAGAAAAATATGAAAAAGAATTACGTGATCAGGATGCGCAAAAAGATGCTTTTGAAAAATTAAAGGATATTGTAAATCAGCATAATCATGTTCTATTGTTATATGCAGCAAAAGATACTAAACATAACCAAGCTGTAGTACTACAGCAGTTGCTCAATACTTAG	hypothetical protein	118	8.87228	13934.7	-0.734746							NA		PF04343	DUF488	Protein of unknown function, DUF488	no clan defined	no clan defined	110.5			no significant prediction	Intracellular	no predicted signal peptide	0	88194012
SAOUHSC_00203	144.715	0.954659	0.835961	-1.14199	0.253458	0.324579	S. aureus NCTC8325	SAUPAN001104000	-	CDS	SAOUHSC_00203		hypothetical protein	-	226421	226594	174	no	3920359	YP_498800	1288694	G1I0R-190	ATGAAACTTAATCAACGTTACGTAAAAGTATTTGCATTATATTTCGTAAGTATTGTTACTGCAAATATTATTGTTAAAAATAATAATTTAATTAAAACATTGATACAAACCATAGCCGGGTACACGGTCTTTGCAGTTGGTTTGAAGTATTTAACTAAACGTAAAAATAAATGA	hypothetical protein	57	11.0923	6564.9	0.319298							NA		PF17259	DUF5325	Family of unknown function (DUF5325)	no clan defined	no clan defined	13.2			no significant prediction	Multi-transmembrane	no predicted signal peptide	2	88194013
SAOUHSC_00204	1370.25	-0.121303	0.805303	0.15063	0.880268	0.911728	S. aureus NCTC8325	SAUPAN001105000	hmp	CDS	SAOUHSC_00204		globin domain-containing protein	-	226620	227765	1146	no	3920360	YP_498801	1288695	G1I0R-191	ATGCTTACAGAACAAGAGAAAGACATTATCAAACAAACGGTGCCTTTACTTAAAGAGAAAGGGACAGAAATTACGTCAATCTTTTATCCAAAAATGTTTAAAGCGCATCCTGAACTTTTAAACATGTTTAATCAAACGAACCAAAAACGAGGCATGCAATCTTCAGCATTAGCACAAGCTGTAATGGCCGCAGCGGTTAATATCGATAACTTAAGTGTTATTAAACCAGTCATTATGCCAGTCGCATATAAACACTGCGCACTACAAGTTTATGCTGAACATTATCCAATTGTGGGGAAAAATTTATTAAAAGCCATTCAAGACGTGACAGGATTAGAAGAAAATGACCCTGTCATTCAAGCTTGGGCAAAAGCATATGGCGTTATTGCGGATGTGTTC…	globin domain-containing protein	381	5.16615	42906.8	-0.212861		Metabolism	Energy metabolism	Other	phenylacetate-CoA oxygenase/reductase, PaaK subunit	TIGR02160	56.5	Stress Response / ""Oxidative stress"" / ""Glutaredoxins"" / ""Flavohemoprotein (Hemoglobin-like protein) (Flavohemoglobin) (Nitric oxide dioxygenase) (EC 1.14.12.17)""; ""Stress Response"" / ""Stress Response - no subcategory"" / ""Bacterial hemoglobins"" / ""Flavohemoprotein (Hemoglobin-like protein) (Flavohemoglobin) (Nitric oxide dioxygenase) (EC 1.14.12.17)""; ""Stress Response"" / ""Stress …	PF00970	FAD_binding_6	Oxidoreductase FAD-binding domain	CL0076	FAD_Lum_binding	37.3			Cytoplasmic	Intracellular	no predicted signal peptide	0	88194014
SAOUHSC_00205	1.75064	0.981047	1.56668	-0.626195	0.531187	0.611594	S. aureus NCTC8325	SAUPAN001106000	-	CDS	SAOUHSC_00205		hypothetical protein	+	227920	228027	108	no	3920361	YP_498802	1288696	G1I0R-192	TTGTCTGTTTGCACACCGACGATTGAGCGCATTTATTTGACTAATTCAAAAAACATTGTTGTTTTCCTAGAAAAAAGTAAACATGATAATAAAAATGTGAAAGTGTAA	hypothetical protein	35	9.97053	4049.74	-0.28							NA							NA			no significant prediction	Intracellular	no predicted signal peptide	0	88194015
SAOUHSC_00206	4883.76	-1.20066	1.31691	0.91172	0.361916	0.443106	S. aureus NCTC8325	SAUPAN001107000	ldh1	CDS	SAOUHSC_00206		L-lactate dehydrogenase	+	228482	229291	810	no	3920362	YP_498803	1288697	G1I0R-193	ATGGATTTAAAACATGCCACACCATATTCTCCAACAACAGTTCGTGTGAAAGCTGGCGAATACAGTGATTGTCATGATGCGGATCTAGTTGTCATCTGTGCTGGTGCTGCACAAAAACCTGGAGAAACACGTTTAGATTTAGTATCTAAAAACTTGAAAATATTCAAATCAATTGTTGGTGAAGTAATGGCATCAAAATTTGATGGTATTTTCTTGGTAGCTACAAATCCTGTTGATATTTTAGCGTATGCAACATGGAAATTCTCTGGTTTACCTAAAGAACGTGTTATAGGTTCTGGTACAATTTTAGACTCTGCACGCTTTAGATTATTGTTAAGCGAAGCGTTCGATGTTGCGCCACGTAGCGTCGATGCTCAAATTATTGGTGAACATGGTGAC…	L-lactate dehydrogenase	269	4.69543	29447.3	-0.0817844	1.1.1.27	Metabolism	Energy metabolism	Anaerobic; Glycolysis/gluconeogenesis	L-lactate dehydrogenase	TIGR01771	376.3	Carbohydrates / ""Fermentation"" / ""Fermentations: Lactate"" / ""L-lactate dehydrogenase (EC 1.1.1.27)""; ""Carbohydrates"" / ""Fermentation"" / ""Fermentations: Mixed acid"" / ""L-lactate dehydrogenase (EC 1.1.1.27)""	PF02866	Ldh_1_C	lactate/malate dehydrogenase, alpha/beta C-terminal domain	CL0341	LDH_C	126.4		SAOUHSC_00069; SAOUHSC_00100; SAOUHSC_00187; SAOUHSC_00284; SAOUHSC_00365; SAOUHSC_00374; SAOUHSC_00375; SAOUHSC_00444; SAOUHSC_00469; SAOUHSC_00488; SAOUHSC_00500; SAOUHSC_00518; SAOUHSC_00519; SAOUHSC_00520; SAOUHSC_00525; SAOUHSC_00528; SAOUHSC_00529; SAOUHSC_00530; SAOUHSC_00562; SAOUHSC_00574; SAOUHSC_00608; SAOUHSC_00634; SAOUHSC_00656; SAOUHSC_00669; SAOUHSC_00679; SAOUHSC_00694; SAOUHSC_0…	Cytoplasmic	Intracellular	no predicted signal peptide	0	88194016
SAOUHSC_00208	14.1935	-3.71655	1.24683	2.9808	0.00287496	0.00513347	S. aureus NCTC8325	SAUPAN001109000	-	CDS	SAOUHSC_00208		hypothetical protein	+	229502	229645	144	no	3920363	YP_498804	1288698	G1I0R-194	GTGCATGATGAACTTAATGCTTCAAATGTAACATTAAAAATAAAAGCAACGATGTCACTTCTTACTTCGTACATCGTTGCCATTAGTTCTGTTGATATTTCGGTTAGTCTTAATCCCCGAGCAATTCTTCAATTTCATTTTTGA	hypothetical protein	47	7.70392	5190.03	0.529787							NA							NA			no significant prediction	Intracellular	no predicted signal peptide	1	88194017
SAOUHSC_00209	201.331	2.44093	0.292652	-8.34074	7.38e-17	2.99e-16	S. aureus NCTC8325	SAUPAN001110000	glcC	CDS	SAOUHSC_00209		PTS system glucose-specific transporter subunit IIBC	-	229611	231140	1530	no	3920364	YP_498805	1288699	G1I0R-195	ATGAAATCTTTATTTGAAAAAGCACAGCAGTTCGGCAAGTCCTTTATGTTACCTATCGCAATCTTACCAGCTGCAGGTCTATTGTTGGGTATCGGTGGTGCATTAAGTAATCCAAACACCGTTAAAGCATACCCTATTTTAGATATTACCTTATTACAAAATATTTTTACATTAATGTCAGCTGCAGGTAGTATTGTTTTCCAAAATTTACCGGTCATCTTTGCAATTGGTGTCGCAATCGGATTATCTAGAAGCGATAAAGGTACTGCAGGTTTAGCTGCGCTGCTCGGTTTCTTAATTATGAACGCAACTATGAATGGCTTATTAACTATCACGGGCACATTGGCAAAAGATCAGCTTGCACAAAATGGACAAGGCATGGTGCTCGGTATACAAACG…	PTS system glucose-specific transporter subunit IIBC	509	8.96532	54933.4	0.613556	2.7.1.69	Metabolism	Transport and binding proteins	Carbohydrates, organic alcohols, and acids	PTS system, glucose-specific IIBC component	TIGR02002	591.6	Carbohydrates / ""Di- and oligosaccharides"" / ""Maltose and Maltodextrin Utilization"" / ""PTS system, maltose and glucose-specific IIB component (EC 2.7.1.69)""; ""Carbohydrates"" / ""Di- and oligosaccharides"" / ""Maltose and Maltodextrin Utilization"" / ""PTS system, maltose and glucose-specific IIC component (EC 2.7.1.69)""	PF02378	PTS_EIIC	Phosphotransferase system, EIIC	CL0493	PTS_EIIC	312			Cytoplasmic Membrane	Multi-transmembrane	signal peptide predicted	11	88194018
SAOUHSC_00211	215.104	-3.53931	0.263946	13.4092	5.34e-41	4.41e-40	S. aureus NCTC8325	SAUPAN001111000	-	CDS	SAOUHSC_00211		hypothetical protein	+	231502	232437	936	no	3920365	YP_498806	1288700	G1I0R-196	ATGAAAAGAAAGATTATTATGGATTGTGATCCAGGACACGATGATGCAATAGCATTAATTTTAGCGGGGGCAATTGACAGTCCACTAGAGATATTAGCTGTAACAACAGTCGCAGGTAATCAATCAGTTGACAAGAATACGACAAACGCCTTGAACGTATTGGATATTATGGGACGCCAAGATATAGCAGTAGCGAAAGGTGCGGATAGGCCGTTAATTAAACCAGCTGCCTTTGCTTCTGAAATACATGGGGAATCTGGATTAGATGGTCCGAAACTACCGTCGACACCATCACGTCAAGCAGTTGCAATGCCAGCATCAGATGTGATTATAAACAAAGTGATGACGAGTGATACACCTGTAACAATTGTAGCGACAGGTCCTCTTACGAATGTAGCA…	hypothetical protein	311	4.6501	33794.4	0.0717042					translation initiation factor 2, gamma subunit	TIGR03680	14.2	Nucleosides and Nucleotides / ""Purines"" / ""Purine conversions"" / ""Inosine-uridine preferring nucleoside hydrolase (EC 3.2.2.1)""; ""RNA Metabolism"" / ""RNA processing and modification"" / ""Queuosine-Archaeosine Biosynthesis"" / ""Inosine-uridine preferring nucleoside hydrolase (EC 3.2.2.1)""	PF01156	IU_nuc_hydro	Inosine-uridine preferring nucleoside hydrolase	no clan defined	no clan defined	289.1			Cytoplasmic	Intracellular	no predicted signal peptide	0	88194019
SAOUHSC_00213	13.1932	0.713138	0.608908	-1.17118	0.241528	0.31192	S. aureus NCTC8325	SAUPAN001114000	-	CDS	SAOUHSC_00213		hypothetical protein	+	232776	234872	2097	no	3920289	YP_498808	1288702	G1I0R-198	ATGAACGGGGATAATCAGCAAATACTCAGAGAAATTGTATTGAATCCTACTATTCATGGTAAAGAACTTGAATCGATATTTGGTTTGTCTCGTAGACAACTAGGATATCGCATTCAAAAAATCAATTTGTGGCTTGAACAAGAGGGTTATCCAAAACTTGAAAGAACAAGCCAAGGAAATTTTATTGTAAGTTCTGAAATCATGACGTTATTCAAGCGAGATGTATCGGAGCAGCAAATGTTAAACGGCAACAATGTCATTTTTAGCATAGAAACACGTCGTTATTATTTAATGCTCATGCTTTTTAGTAAGGAAAACGCAATGTCTCTAAACCATTTTTCAATTGATTTACAAGTCAGTAAAAATACTGTCATTCACGATATAAATCATGTGAAAGAG…	hypothetical protein	698	6.55003	81298.8	-0.325501		Signal transduction	Signal transduction	PTS	PTS IIA-like nitrogen-regulatory protein PtsN	TIGR01419	13.2	Carbohydrates / ""Monosaccharides"" / ""D-Tagatose and Galactitol Utilization"" / ""Predicted galactitol operon regulator (Transcriptional antiterminator), BglG family""	PF00874	PRD	PRD domain	CL0166	PRD	83.8			Cytoplasmic	Intracellular	no predicted signal peptide	0	88194021
SAOUHSC_00214	3.48746	0.18795	1.17549	-0.159891	0.872967	0.90611	S. aureus NCTC8325	SAUPAN001116000	-	CDS	SAOUHSC_00214		PTS system transporter subunit IIA	+	234857	235324	468	no	3920290	YP_498809	1288703	G1I0R-199	ATGGGACAGCAATTAGTGCATAAAGAAAATATAATGCTCAATTTGTCGGCAACTGATAAAGAATCCGTATTGTCACAAATGTCAGATGTGTTATTTCAAAATGGGTTCGTGAAGTCAACGTTTAAAGATGCAGTCATCGACAGAGAAAAAGAATTTGCTACTGGTTTACCAACGCATCTATGTTCGGTCGCTATACCGCATACAGATGTCGAACATATTAACCATAGAACGATAGGTGTGGCTGTTCTAGAAAAAGAAGTGCCGTTTATTGAAATGGGAACACTTGATCAACAGACAGAAGTGAAAATCGTTTTTATGTTAGCAATGGATAAAGTAGATGATCAACTTAAGCTGTTACAACAGTTGATGCAAATTTTTCAAAGTGAAGAAAAATTGGAG…	PTS system transporter subunit IIA	155	4.52369	17735.3	-0.137419		Metabolism; Signal transduction	Signal transduction; Transport and binding proteins	Carbohydrates, organic alcohols, and acids; PTS	PTS system, fructose subfamily, IIA component	TIGR00848	73.1	Carbohydrates / ""Monosaccharides"" / ""D-Tagatose and Galactitol Utilization"" / ""PTS system, galactitol-specific IIA component (EC 2.7.1.69)""	PF00359	PTS_EIIA_2	Phosphoenolpyruvate-dependent sugar phosphotransferase system, EIIA 2	CL0340	PTase-anion_tr	113			Cytoplasmic	Intracellular	no predicted signal peptide	0	88194022
SAOUHSC_00215	3.36579	0.783404	1.19704	-0.654452	0.512821	0.594075	S. aureus NCTC8325	SAUPAN001117000	-	CDS	SAOUHSC_00215		PTS system transporter	+	235347	235625	279	no	3920291	YP_498810	1288704	G1I0R-200	ATGAAACAAGTATTAGTAGCGTGTGGTGCAGGTATTGCAACGTCAACAGTAGTAAATAATGCAATTGAAGAAATGGCAAAGGAACACAATATTAAAGTAGATATTAAACAAATCAAAATTACAGAAGTTGGACCTTATGAAGACACTGCAGATTTATTAGTTACAACTGCAATGACAAAAAAAGAATATAAATTCCCAGTTATCAACGCACGTAATTTCTTAACTGGTATTGGTATTGAAGAAACAAAACAACAAATCTTAACAGAGTTACAAAAATAA	PTS system transporter	92	5.86126	10178.8	-0.105435		Metabolism; Signal transduction	Signal transduction; Transport and binding proteins	Carbohydrates, organic alcohols, and acids; PTS	PTS system, lactose/cellobiose family IIB component	TIGR00853	29.2	Carbohydrates / ""Monosaccharides"" / ""D-Tagatose and Galactitol Utilization"" / ""PTS system, galactitol-specific IIB component (EC 2.7.1.69)""	PF02302	PTS_IIB	PTS system, Lactose/Cellobiose specific IIB subunit	CL0031	Phosphatase	63.3			Cytoplasmic	Intracellular	no predicted signal peptide	0	88194023
SAOUHSC_00216	30.6967	2.09849	0.428097	-4.90191	9.49e-07	2.27e-06	S. aureus NCTC8325	SAUPAN001119000	-	CDS	SAOUHSC_00216		PTS system transporter	+	235852	237111	1260	no	3920292	YP_498811	1288705	G1I0R-201	ATGAGTTACTTCACTGATTTTGTAAGGGGATTTTTAGATTTAGGTGCAACTGTTATTTTACCGGTTGTCATATTCTTGCTTGGCCTATTCTTTAGGCAGAAAATTGGAGCGGCATTTAGGTCTGGTTTAACAATAGGTGTGGCTTTTGTAGGGATTTTCTTAGTCATCGATTTATTAGTTAAAAATTTAGGGCCAGCAGCACAAGCGATGGTTAAAAATTTAGGCGTCAGTCTGAATGTGATTGATGTAGGTTGGCCAGCAACATCATCTATCGCTTGGGCATCATCTGTCGCAGCATTTATTATTCCACTCGGAATCATAGTTAACGTTGTATTGCTAGTAACTAAAGTGACAAAGACGATGAATGTAGATATTTGGAATTTTTGGCATTATACGTTT…	PTS system transporter	419	8.85939	44806.2	0.929117		Metabolism; Signal transduction	Signal transduction; Transport and binding proteins	Carbohydrates, organic alcohols, and acids; PTS	PTS system, galactitol-specific IIC component	TIGR00827	641	Carbohydrates / ""Monosaccharides"" / ""D-Tagatose and Galactitol Utilization"" / ""PTS system, galactitol-specific IIC component (EC 2.7.1.69)""	PF03611	EIIC-GAT	PTS system sugar-specific permease component	no clan defined	no clan defined	307.6		SAOUHSC_00530; SAOUHSC_00796; SAOUHSC_00799; SAOUHSC_01040; SAOUHSC_01041; SAOUHSC_01042; SAOUHSC_01043; SAOUHSC_01232; SAOUHSC_01418; SAOUHSC_01683; SAOUHSC_01757; SAOUHSC_01806; SAOUHSC_01819; SAOUHSC_02441; SAOUHSC_02492; SAOUHSC_02506	Cytoplasmic Membrane	Multi-transmembrane	no predicted signal peptide	9	88194024
SAOUHSC_00217	40.0972	1.33522	0.3708	-3.60093	0.000317086	0.000622572	S. aureus NCTC8325	SAUPAN001120000	-	CDS	SAOUHSC_00217		sorbitol dehydrogenase	+	237129	238184	1056	no	3920293	YP_498812	1288706	G1I0R-202	GTGAAAGCTTTAGTAAAAACAAGAGAAGGACATGGCAACTTAGAACTTCTTGATAAAGAAGTTGCAACACCGCTAGATGATAAAGTAAAGATTAAAGTACATTATGCAGGAATTTGTGGCACAGATATTCATACTTATGAAGGTCATTATAAAGTTAATTTTCCAGTGACATTAGGTCATGAATTTTCTGGTGAAATCGTTGAAGTTGGAGCAGACGTTAAAGATTTTAAAGTTGGTGACCGTGTCACATCTGAAACGACATTCTATGTTTGTAATGAGTGTGAATACTGTAAATCAAAAGACTATAATTTATGCAACCATCGAAAAGGTATTGGAACACAAGTTGATGGCGCATTTACTAATTATGTCATTGCACGTGAAGAAAGTTTGCATCATATT…	sorbitol dehydrogenase	351	5.05273	38456.4	-0.245014	1.1.1.14	Metabolism	Energy metabolism	Amino acids and amines	L-threonine 3-dehydrogenase	TIGR00692	220.8	Carbohydrates / ""Monosaccharides"" / ""D-Tagatose and Galactitol Utilization"" / ""Galactitol-1-phosphate 5-dehydrogenase (EC 1.1.1.251)""	PF08240	ADH_N	Alcohol dehydrogenase GroES-like domain	CL0296	GroES	119.8			Cytoplasmic	Intracellular	no predicted signal peptide	0	88194025
SAOUHSC_00218	2.95871	1.91349	1.35862	-1.40841	0.159011	0.213142	S. aureus NCTC8325	SAUPAN001121000	-	CDS	SAOUHSC_00218		hypothetical protein	+	238186	238332	147	no	3920294	YP_498813	1288707	G1I0R-203	ATGGTAGAATCAATGCTAACTTTTATGCTTGGGCCATTAAGACAAATCACTGATTTTTATATGGAACATTTACTCGTAAGTAATTCCATTGTCATTGCAGGTTATTTTGCGACAGGTATTTTTAAAAAGAAAAAAGTTGTGAATTAA	hypothetical protein	48	9.81367	5482.58	0.545833							NA							NA			no significant prediction	N-terminally anchored (No CS)	no predicted signal peptide	1	88194026
SAOUHSC_00219	102.76	1.52797	0.259088	-5.89749	3.69e-09	1.03e-08	S. aureus NCTC8325	SAUPAN001122000	-	CDS	SAOUHSC_00219		hypothetical protein	+	238356	239399	1044	no	3920295	YP_498814	1288708	G1I0R-204	GTGAAAGCATTGAAATTATATGGCGTGGAAGATTTACGGTATGAGGATAATGAAAAGCCAGTCATTGAAAGTGCGAATGACGTTATTATTAAAGTACGAGCGACTGGCATATGTGGTTCAGACACGTCACGATACAAAAAAATGGGGCCATACATTAAAGGTATGCCATTTGGTCATGAATTTTCAGGTGTAGTAGATGCCATTGGAAGTGATGTTACGCATGTTAATGTGGGCGACAAAGTGACAGGTTGCCCAGCAATACCTTGTTATCAATGCGAGTATTGTTTAAAAGGTGAATATGCACGATGTGAAAAGTTATTCGTCATTGGCTCATATGAACCTGGATCGTTCGCGGAATATGTCAAATTGCCAGCGCAAAATGTTTTAAAGGTTCCAGAC…	hypothetical protein	347	6.1837	38401.1	-0.0694524		Metabolism	Energy metabolism	Amino acids and amines	L-threonine 3-dehydrogenase	TIGR00692	198.1		PF08240	ADH_N	Alcohol dehydrogenase GroES-like domain	CL0296	GroES	103.7			Cytoplasmic	Intracellular	no predicted signal peptide	0	88194027
SAOUHSC_00220	213.117	0.808734	0.217595	-3.71669	0.000201853	0.000402594	S. aureus NCTC8325	SAUPAN001123000	tarI'	CDS	SAOUHSC_00220		2-C-methyl-D-erythritol 4-phosphate cytidylyltransferase	+	239969	240643	675	no	3920296	YP_498815	1288709	G1I0R-205	ATGGGGAACGTGCCATTACCAAAACAATTTTTAGATATTGATAATAAACCGATTTTAATCCATACAATTGAGAAGTTCATTTTAGTGAGTGAATTTAATGAGATTATTATCGCAACGCCAGCACAGTGGATTTCCCATACACAGGATATTTTAAAAAAATATAACATTACAGATCAACGTGTCAAAGTAGTTGCAGGTGGTACGGATCGAAATGAAACAATTATGAACATTATCGACCATATTCGCAATGTAAATGGAATTAATAATGATGATGTGATTGTAACTCATGATGCCGTAAGACCATTTTTAACTCAACGTATTATTAAAGAGAACATTGAAGTAGCAGCAAAATATGGTGCAGTAGATACAGTCATTGAAGCAATTGATACGATTGTAATG…	2-C-methyl-D-erythritol 4-phosphate cytidylyltransferase	224	5.61876	25213.7	-0.159821	2.7.7.40; 2.7.7.60	Metabolism	Biosynthesis of cofactors, prosthetic groups, and carriers	Other	2-C-methyl-D-erythritol 4-phosphate cytidylyltransferase	TIGR00453	146.5	Cell Wall and Capsule / ""Gram-Positive cell wall components"" / ""Teichoic and lipoteichoic acids biosynthesis"" / ""2-C-methyl-D-erythritol 4-phosphate cytidylyltransferase (EC 2.7.7.60)""; ""Cell Wall and Capsule"" / ""Gram-Positive cell wall components"" / ""Teichoic and lipoteichoic acids biosynthesis"" / ""ribitol-5-phosphate cytidylyltransferase (EC 2.7.7.40)""; ""Fatty Acids, Lipids, and …	PF01128	IspD	2-C-methyl-D-erythritol 4-phosphate cytidylyltransferase	CL0110	GT-A	137.4			Cytoplasmic	Intracellular	no predicted signal peptide	0	88194028
SAOUHSC_00221	336.989	0.702826	0.203295	-3.45718	0.000545866	0.00104211	S. aureus NCTC8325	SAUPAN001124000	tarJ'	CDS	SAOUHSC_00221		alcohol dehydrogenase	+	240636	241661	1026	no	3920297	YP_498816	1288710	G1I0R-206	ATGATTAATCAAGTATATCAACTCGTTGCACCGAGACAGTTCGACGTCACATATAATAATGTTGATATTTATGGTAATCATGTCATCGTAAGACCTTTATACTTGTCTATTTGTGCAGCTGATCAAAGGTATTACACAGGTCGAAGAGATGAAAATGTACTACGCAAAAAATTACCAATGTCATTAGTTCATGAAGCTGTTGGTGAAGTTGTATTTGATAGTAAAGGGGTATTTGAAAAAGGTACGAAAGTAGTAATGGTACCGAATACACCTACAGAGCAACATCATATTATTGCGGAGAATTACTTAGCCTCTAGTTATTTTAGATCTAGTGGTTATGATGGTTTTATGCAAGACTACGTTGTGATGGCACATGATCGTATCGTTCCGCTGCCTAAT…	alcohol dehydrogenase	341	6.18286	38557.9	-0.0800586	1.1.1.405	Metabolism	Energy metabolism	Amino acids and amines	L-threonine 3-dehydrogenase	TIGR00692	27.1		PF08240	ADH_N	Alcohol dehydrogenase GroES-like domain	CL0296	GroES	36.7			Cytoplasmic	Intracellular	no predicted signal peptide	0	88194029
SAOUHSC_00222	392.338	0.14606	0.179454	-0.813912	0.415695	0.495755	S. aureus NCTC8325	SAUPAN001126000	tarL'	CDS	SAOUHSC_00222		teichoic acid biosynthesis protein TagB	+	241836	243377	1542	no	3920298	YP_498818	1288712	G1I0R-207	ATGAAAATAGACGGTAATACATTTATATGTAGATTCAACGTCGCAATATTAGACGATGGGTATTATTTACCAATGGATAAATATTTATTTGTTTATCATGACCAGTTAGAGTATATTGGACAACTTAATCCAAATATTATTGATCAAGCTTATGCGGCATTAAATGAAGAGCAAATTGAAGAATACAATGAGCTGACTACACAAAATGGAAAAGTGAACTATTTATTAGCGTATGATGCTAAAGTTTTCCGTAAAGGTGGCGTATCACAACATACGGTCTATACCATTACTCCGGAAATAGCAAGTGACGTTAACGAATTTGTATTTGATATTGAAATCACCTTACCTCAAGAGAAATCAGGGGTCATTGCGACAAGTGCACACTGGCTTCATAAACAA…	teichoic acid biosynthesis protein TagB	513	6.52023	60183	-0.353411	2.7.8.14						NA	Cell Wall and Capsule / ""Gram-Positive cell wall components"" / ""Teichoic and lipoteichoic acids biosynthesis"" / ""Putative polyribitolphosphotransferase""	PF04464	Glyphos_transf	CDP-Glycerol:Poly(glycerophosphate) glycerophosphotransferase	CL0113	GT-B	341.7			Cytoplasmic Membrane	Intracellular	no predicted signal peptide	0	88194030
SAOUHSC_00223	680.399	-1.67697	0.147305	11.3844	5e-30	3.15e-29	S. aureus NCTC8325	SAUPAN001132000	tarF	CDS	SAOUHSC_00223		teichoic acid biosynthesis protein F	+	243805	244974	1170	yes	3920299	YP_498819	1288713	G1I0R-208	ATGATTAAAAATACAATTAAAAAATTGATAGAACATAGTATATATACGACTTTTAAATTACTATCAAAATTGCCAAACAAGAATCTAATTTATTTTGAAAGCTTTCATGGTAAACAATACAGCGACAACCCCAAAGCATTATATGAATACTTAACTGAACATAGCGATGCCCAATTAATATGGGGTGTGAAAAAAGGATATGAACACATATTCCAACAGCACAATGTACCATATGTTACAAAGTTTTCAATGAAATGGTTTTTAGCGATGCCAAGAGCGAAAGCGTGGATGATTAACACACGTACACCAGATTGGTTATATAAATCACCGCGAACGACGTACTTACAAACATGGCATGGCACGCCATTAAAAAAGATTGGTTTGGATATTAGTAACGTT…	teichoic acid biosynthesis protein F	389	6.86523	45960.9	-0.560668	2.7.8.45						NA	Cell Wall and Capsule / ""Gram-Positive cell wall components"" / ""Teichoic and lipoteichoic acids biosynthesis"" / ""CDP-ribitol:poly(ribitol phosphate) ribitol phosphotransferase""	PF04464	Glyphos_transf	CDP-Glycerol:Poly(glycerophosphate) glycerophosphotransferase	CL0113	GT-B	471.1			Cytoplasmic Membrane	Intracellular	no predicted signal peptide	0	88194031
SAOUHSC_00225	1161.3	-1.19503	0.136132	8.77846	1.66e-18	7.11e-18	S. aureus NCTC8325	SAUPAN001133000	tarI	CDS	ispD		2-C-methyl-D-erythritol 4-phosphate cytidylyltransferase	+	245250	245966	717	yes	3920300	YP_498820	1288714	G1I0R-209	ATGAAATACGCTGGTATTCTAGCTGGAGGTATAGGCTCAAGAATGGGTAACGTACCTTTACCTAAACAATTTTTAGATTTAGACAACAAACCGATTTTAATCCATACATTAGAAAAATTTATTTTAATTAATGATTTTGAAAAAATTATTATCGCGACGCCACAACAATGGATGACGCATACGAAAGATACACTTAGAAAATTCAAAATTTCTGATGAAAGAATTGAAGTCATTCAAGGTGGTAGCGATCGTAACGATACAATTATGAATATCGTTAAACATATTGAATCAACAAATGGTATTAACGATGACGATGTCATTGTGACACATGATGCAGTTAGACCATTTTTAACGCATCGTATTATTAAAGAAAATATTCAAGCTGCTTTAGAGTACGGT…	2-C-methyl-D-erythritol 4-phosphate cytidylyltransferase	238	5.36178	26656.4	-0.215546	2.7.7.40; 2.7.7.60	Metabolism	Biosynthesis of cofactors, prosthetic groups, and carriers	Other	2-C-methyl-D-erythritol 4-phosphate cytidylyltransferase	TIGR00453	156.7	Cell Wall and Capsule / ""Gram-Positive cell wall components"" / ""Teichoic and lipoteichoic acids biosynthesis"" / ""2-C-methyl-D-erythritol 4-phosphate cytidylyltransferase (EC 2.7.7.60)""; ""Cell Wall and Capsule"" / ""Gram-Positive cell wall components"" / ""Teichoic and lipoteichoic acids biosynthesis"" / ""ribitol-5-phosphate cytidylyltransferase (EC 2.7.7.40)""; ""Fatty Acids, Lipids, and …	PF01128	IspD	2-C-methyl-D-erythritol 4-phosphate cytidylyltransferase	CL0110	GT-A	145.9		SAOUHSC_01040; SAOUHSC_02494	no significant prediction	Intracellular	no predicted signal peptide	0	88194032
SAOUHSC_00226	2187.54	-1.2131	0.137623	8.81468	1.2e-18	5.19e-18	S. aureus NCTC8325	SAUPAN001134000	tarJ	CDS	SAOUHSC_00226		hypothetical protein	+	245959	246984	1026	yes	3920301	YP_498821	1288715	G1I0R-210	ATGATTAATCAAGTATATCAATTAGTTGCACCTAGACAATTTGAAGTTACGTATAACAACGTAGATATTTACAGTGACTATGTCATTGTACGTCCTTTATATATGTCAATTTGTGCTGCCGATCAAAGATATTATACTGGTAGCCGTGATGAGAATGTCTTATCTCAGAAATTGCCAATGTCTTTAATTCATGAAGGTGTTGGTGAGGTCGTATTTGACAGTAAAGGTGTGTTTAATAAAGGTACAAAAGTAGTTATGGTACCGAATACGCCGACAGAAAAAGACGATGTCATTGCTGAAAACTATTTAAAATCGAGCTACTTCAGATCAAGTGGACATGATGGGTTTATGCAAGATTTTGTGTTGCTAAATCATGATAGAGCTGTACCACTACCTGAT…	hypothetical protein	341	4.72469	38451.5	-0.0639296	1.1.1.405	Metabolism	Energy metabolism	Amino acids and amines	L-threonine 3-dehydrogenase	TIGR00692	27.3		PF00107	ADH_zinc_N	Zinc-binding dehydrogenase	CL0063	NADP_Rossmann	35.2			Cytoplasmic	Intracellular	no predicted signal peptide	0	88194033
SAOUHSC_00227	4389.32	-1.00854	0.119233	8.45854	2.71e-17	1.12e-16	S. aureus NCTC8325	SAUPAN001135000	tarL	CDS	SAOUHSC_00227		hypothetical protein	+	247006	248694	1689	yes	3920302	YP_498822	1288716	G1I0R-211	TTGGTTAAAAGTAAGATATATATAGATAAAATCTATTGGGAACGTGTTCAGTTATTCGTTGAAGGACATAGTGAAAACCTAGATTTAGAAGATAGTAATTTTGTATTAAGAAATTTAACTGAGACACGTACAATGAAGGCGAATGATGTCAAAATAGATGGGAATCAATTCGTTTGTCGTTTCAATGTAGCTATCTTAGATAATGGTTATTACTTACCTGAAGATAAGTACTTATTAGTGAATGAGCAAGAACTTGATTATATTGCACAGTTAAACCCAGATGTGATTAATGATGCATATCAAAATCTAAAGCCAGAACAAGAAGAAGAATACAACGAATTAGAAACACAAAATGGTAAAATCAATTTCTTATTGCAGACTTACCTAAAAGAATTTAGA…	hypothetical protein	562	6.75603	66074.8	-0.41032	2.7.8.14						NA	Cell Wall and Capsule / ""Gram-Positive cell wall components"" / ""Teichoic and lipoteichoic acids biosynthesis"" / ""Putative polyribitolphosphotransferase""	PF04464	Glyphos_transf	CDP-Glycerol:Poly(glycerophosphate) glycerophosphotransferase	CL0113	GT-B	360.5			Cytoplasmic Membrane	Intracellular	no predicted signal peptide	0	88194034
SAOUHSC_00228	6213.6	-0.75352	0.131791	5.71754	1.08e-08	2.94e-08	S. aureus NCTC8325	SAUPAN001136000	tarS	CDS	SAOUHSC_00228		hypothetical protein	+	248727	250451	1725	no	3920303	YP_498823	1288717	G1I0R-212	ATGATGAAATTTTCAGTAATAGTTCCAACATACAATTCAGAAAAGTATATAACAGAATTACTTAATAGCCTTGCGAAACAAGATTTTCCGAAAACTGAATTTGAAGTGGTTGTAGTTGATGACTGTTCAACAGATCAAACGTTACAAATAGTTGAAAAGTATCGCAATAAATTGAACTTGAAAGTAAGTCAACTCGAAACAAATTCTGGTGGTCCAGGTAAACCTAGAAATGTGGCGTTAAAACAAGCAGAAGGTGAATTTGTATTATTTGTGGACTCCGATGACTATATAAACAAAGAGACTTTAAAGGATGCAGCAGCATTTATTGATGAACATCACTCAGATGTCTTATTGATTAAAATGAAAGGTGTTAATGGTCGTGGTGTACCACAATCTATG…	hypothetical protein	574	7.17929	66313.5	-0.371777					putative glycosyltransferase, exosortase G-associated	TIGR03111	57.6		PF00535	Glycos_transf_2	Glycosyl transferase family 2	CL0110	GT-A	112			Cytoplasmic	Intracellular	no predicted signal peptide	0	88194035
SAOUHSC_00229	190.312	0.480242	1.11168	-0.431995	0.665745	0.737793	S. aureus NCTC8325	SAUPAN001138000	scdA	CDS	SAOUHSC_00229		cell wall biosynthesis protein ScdA	+	250591	251265	675	no	3920304	YP_498824	1288718	G1I0R-213	ATGATAAATAAAAATGACATAGTAGCAGATGTAGTAACTGATTATCCGAAAGCAGCGGATATTTTTAGAAGTGTGGGAATAGATTTTTGTTGTGGCGGACAAGTAAGTATAGAAGCAGCAGCCTTAGAAAAGAAAAATGTAGATTTGAACGAATTATTACAGCGTCTCAACGACGTTGAACAAACGAATACACCAGGTTCGTTAAATCCTAAATTTTTAAATGTTTCATCACTTATTCAATATATTCAATCAGCATATCATGAACCTCTAAGAGAAGAATTTAAAAATTTAACACCTTATGTGACGAAGTTATCGAAAGTACATGGACCTAATCATCCATATTTAGTTGAGTTAAAAGAAACATACGATACATTTAAAAATGGCATGTTAGAGCATATG…	cell wall biosynthesis protein ScdA	224	4.79982	25484.8	-0.326786		Metabolism	Biosynthesis of cofactors, prosthetic groups, and carriers	Other	iron-sulfur cluster repair di-iron protein	TIGR03652	256	Nitrogen Metabolism / ""Nitrogen Metabolism - no subcategory"" / ""Nitrosative stress"" / ""Nitric oxide-dependent regulator DnrN or NorA""; ""Stress Response"" / ""Stress Response - no subcategory"" / ""Flavohaemoglobin"" / ""Nitric oxide-dependent regulator DnrN or NorA""	PF04405	ScdA_N	Domain of Unknown function (DUF542)	no clan defined	no clan defined	75.4			Cytoplasmic	Intracellular	no predicted signal peptide	0	88194036
SAOUHSC_00230	744.424	0.78738	0.192077	-4.0993	4.14e-05	8.75e-05	S. aureus NCTC8325	SAUPAN001139000	lytS	CDS	SAOUHSC_00230		two-component sensor histidine kinase	+	251527	253266	1740	no	3920305	YP_498825	1288719	G1I0R-214	ATGTTATTACTTGAGCGTGTAGGTTTAATTATTATTTTGGCCTATGTGTTGATGAATATTCCATATTTTAAAAACTTAATGAATCGTCGACGTACATGGAAAGCACGTTGGCAATTATGTATTATTTTCAGTTTGTTTGCCTTAATGTCTAATTTAACTGGTATCGTCATCGATCATCAACATAGTTTGTCAGGAAGTGTGTACTTCCGTTTAGATGATGATGTATCTTTAGCTAACACACGTGTATTAACGATAGGTGTCGCAGGATTAGTTGGTGGCCCTTTTGTAGGTCTATTTGTTGGCGTTATTTCAGGTATTTTCAGAGTGTATATGGGTGGGGCGGATGCACAAGTTTATCTTATCTCATCTATATTTATTGGTATAATTGCTGGTTATTTT…	two-component sensor histidine kinase	579	8.30556	64482.6	0.138342	2.7.13.3	Signal transduction	Signal transduction	Two-component systems	phosphate regulon sensor kinase PhoR	TIGR02966	21.7	Regulation and Cell signaling / ""Programmed Cell Death and Toxin-antitoxin Systems"" / ""Murein hydrolase regulation and cell death"" / ""Autolysis histidine kinase LytS""	PF07694	5TM-5TMR_LYT	5TMR of 5TMR-LYT	CL0315	Gx_transp	176.1			Cytoplasmic Membrane	Multi-transmembrane	no predicted signal peptide	6	88194037
SAOUHSC_00231	197.796	-0.419129	0.235105	1.78273	0.0746298	0.107334	S. aureus NCTC8325	SAUPAN001140000	lytR	CDS	SAOUHSC_00231		two-component response regulator	+	253269	254009	741	no	3920306	YP_498826	1288720	G1I0R-215	ATGAAAGCATTAATCATAGATGATGAGCCATTAGCACGTAATGAATTAACATATTTATTAAATGAAATTGGTGGTTTTGAAGAAATTAATGAGGCAGAAAATGTAAAAGAAACATTGGAAGCACTACTGATCAATCAATATGACATTATATTTTTAGATGTCAATTTAATGGATGAAAATGGGATCGAATTAGGAGCTAAGATTCAAAAGATGAAAGAGCCACCTGCGATTATTTTTGCAACTGCACATGACCAATACGCAGTACAGGCATTTGAATTAAATGCGACAGACTATATTTTGAAACCGTTTGGTCAAAAACGTATTGAACAAGCAGTCAATAAAGTGCGTGCGACTAAAGCCAAAGATGATAATAACGCAAGTGCAATTGCGAATGATATG…	two-component response regulator	246	5.90882	28221.1	-0.356098		Signal transduction	Regulatory functions	DNA interactions	heavy metal response regulator	TIGR01387	42.9	Regulation and Cell signaling / ""Programmed Cell Death and Toxin-antitoxin Systems"" / ""Murein hydrolase regulation and cell death"" / ""Autolysis response regulater LytR""	PF04397	LytTR	LytTr DNA-binding domain	CL0049	Tudor	100.2			Cytoplasmic	Intracellular	no predicted signal peptide	0	88194038
SAOUHSC_00232	16.8403	0.0680916	0.497698	-0.136813	0.891179	0.920398	S. aureus NCTC8325	SAUPAN001141000	lrgA	CDS	SAOUHSC_00232		murein hydrolase regulator LrgA	+	254122	254565	444	no	3920307	YP_498827	1288721	G1I0R-216	ATGGTCGTGAAACAACAAAAAGACGCATCAAAACCAGCACACTTTTTTCACCAAGTCATTGTAATTGCTTTAGTACTCTTTGTATCGAAAATAATTGAATCATTTATGCCAATTCCTATGCCTGCATCAGTAATCGGTTTAGTATTATTATTTGTATTATTATGTACTGGTGCTGTTAAGTTAGGCGAAGTCGAAAAAGTAGGAACGACACTAACAAATAACATTGGCTTACTCTTCGTACCAGCCGGTATCTCAGTTGTTAACTCTTTAGGTGTCATTAGCCAAGCACCATTTTTAATCATTGGACTAATAATCGTCTCAACAATACTATTACTTATTTGTACTGGCTATGTCACACAAATTATTATGAAAGTTACTTCGAGATCTAAAGGTGACAAA…	murein hydrolase regulator LrgA	147	10.0032	15780.1	0.904082							NA	Regulation and Cell signaling / ""Programmed Cell Death and Toxin-antitoxin Systems"" / ""Murein hydrolase regulation and cell death"" / ""Antiholin-like protein LrgA""	PF03788	LrgA	LrgA family	no clan defined	no clan defined	85.2			Cytoplasmic Membrane	Multi-transmembrane	no predicted signal peptide	4	88194039
SAOUHSC_00233	224.539	1.57618	0.306291	-5.14603	2.66e-07	6.63e-07	S. aureus NCTC8325	SAUPAN001142000	lrgB	CDS	SAOUHSC_00233		antiholin-like protein LrgB	+	254558	255259	702	no	3920308	YP_498828	1288722	G1I0R-217	ATGATTAACCACTTAGCACTAAACACACCTTACTTCGGAATACTGTTATCCGTTATACCATTTTTCTTAGCGACCATATTATTTGAAAAAACTAATCGTTTCTTCTTATTCGCACCGCTATTTGTCAGTATGGTATTTGGTGTGGCCTTCCTCTATTTAACAGGCATTCCGTATAAGACTTACAAAATAGGTGGAGACATTATTTACTTCTTCTTAGAACCGGCAACAATCTGTTTTGCGATTCCGTTATATAAAAAGCGTGAAGTGCTTGTTAAACATTGGCATCGTATCATCGGAGGTATTGGTATCGGTACAGTTGTAGCGTTATTAATTATTTTAACTTTTGCGAAGTTAGCACAATTTGCCAATGATGTTATTTTATCAATGTTACCTCAAGCA…	antiholin-like protein LrgB	233	10.0614	25097.2	1.1176			Hypothetical proteins	Conserved	TIGR00659 family protein	TIGR00659	165.7	Regulation and Cell signaling / ""Programmed Cell Death and Toxin-antitoxin Systems"" / ""Murein hydrolase regulation and cell death"" / ""LrgA-associated membrane protein LrgB""	PF04172	LrgB	LrgB-like family	no clan defined	no clan defined	221.4			Cytoplasmic Membrane	Multi-transmembrane	no predicted signal peptide	7	88194040
SAOUHSC_00234	258.541	-0.454902	0.163138	2.78844	0.00529619	0.00911423	S. aureus NCTC8325	SAUPAN001143000	bglR	CDS	SAOUHSC_00234		hypothetical protein	-	255367	256071	705	no	3919254	YP_498829	1288723	G1I0R-218	TTGTTAAAGTATGAACATATTGCTAAGCAACTTAATGCGTTTATACATCAATCTAATTTCAAACCCGGTGATAAATTGCCAAGCGTGACGCAATTAAAAGAACGTTATCAAGTAAGTAAGAGTACTATCATTAAAGCATTAGGCTTATTGGAACAAGATGGTTTGATCTATCAAGCACAAGGCAGTGGTATTTATGTGAGAAATATTGCTGATGCCAATCGTATCAACGTCTTTAAGACTAATGGTTTCTCTAAAAGTTTAGGTGAACACCGAATGACAAGTAAGGTACTTGTTTTTAAGGAGATTGCAACGCCACCTAAATCTGTACAAGATGAGCTCCAATTAAATGCAGATGATACCGTCTACTATTTAGAGCGATTAAGATTCGTGGACGATGAT…	hypothetical protein	234	7.67897	27013.6	-0.359829		Signal transduction	Regulatory functions	DNA interactions	trehalose operon repressor	TIGR02404	112.2		PF07702	UTRA	UTRA domain	CL0122	UTRA	91.7	Beta-glucoside-6-phosphate		Cytoplasmic	Intracellular	no predicted signal peptide	0	88194041
SAOUHSC_00235	63.3673	0.213957	0.292408	-0.731705	0.464349	0.545916	S. aureus NCTC8325	SAUPAN001145000	-	CDS	SAOUHSC_00235		hypothetical protein	+	256220	257011	792	no	3919255	YP_498830	1288724	G1I0R-219	ATGAGCAATAAATATAAAGAACAAGCCCAAGACATTCTTACAGCTGTAGGTGGTGTCGAAAACATTGTTGATGCAACGTATGATACGAAGTGCATTACAATTCATATGCAACATACAATTCCTTCTACAGCAAATGAAGTGAAACAAATAGTTGATGTGACATCTGTAGCAGAAAATGATACGCAGTTAGTCATAAAATTAAATGGAAATGTCGATGAAGTGTATCAGCAATTACAGCGATTAATTAAGAATGCTAATGTCGAAGAGAGTGAGAATACTGACAATATTAATAGTCAAGATACAAGTTATACACCTCAAGTAAAAGTAACAACACCAATTTTAGTGAAAGCACCAATCGCTGGTCGTCGTATTTTACTTAAAGAAGTAAGAGATTCAATT…	hypothetical protein	263	4.71001	29136.9	-0.180608					PTS system, beta-glucoside-specific IIABC component	TIGR01995	170.1	Carbohydrates / ""Aminosugars"" / ""Chitin and N-acetylglucosamine utilization"" / ""PTS system, N-acetylglucosamine-specific IIA component""; ""Carbohydrates"" / ""Aminosugars"" / ""Chitin and N-acetylglucosamine utilization"" / ""PTS system, N-acetylglucosamine-specific IIB component (EC 2.7.1.69)""; ""Carbohydrates"" / ""Aminosugars"" / ""Chitin and N-acetylglucosamine utilization"" / ""PTS sy…	PF00358	PTS_EIIA_1	phosphoenolpyruvate-dependent sugar phosphotransferase system, EIIA 1	CL0105	Hybrid	150.8			Cytoplasmic Membrane	Intracellular	no predicted signal peptide	0	88194042
SAOUHSC_00236	161.311	-0.725581	0.197628	3.67145	0.000241175	0.000477734	S. aureus NCTC8325	SAUPAN001146000	bglA	CDS	SAOUHSC_00236		6-phospho-beta-glucosidase	+	257027	258463	1437	no	3919256	YP_498831	1288725	G1I0R-220	ATGACAAAATTACCGCAAAATTTCATGTGGGGTGGCGCTCTTGCCGCAAATCAATTTGAAGGTGGATATGATAAAGGTGGTAAAGGGTTAAGTGTAATTGATGTTATGACGAGTGGTGCACATGGCAAAGCACGTCAGATTACAGAATCTATAGATCCCAATCACTATTATCCAAATCATGAAGGTATTGATTTTTATCATCGTTATAAGGAAGATATTGCCTTGTTTAAAGAAATGGGATTGAAATGTTTACGTACGTCGATTGCGTGGACACGTATCTTTCCGAATGGGGATGAAGATGTGCCAAATGAAGAAGGACTCGCCTTTTATGATCGTATCTTTGATGAATTAATTGCACAAGGTATTGAACCTGTTGTGACGTTATCACATTTTGAGATG…	6-phospho-beta-glucosidase	478	5.11616	54708.2	-0.373222	3.2.1.86				beta-galactosidase	TIGR03356	306.6		PF00232	Glyco_hydro_1	Glycosyl hydrolase family 1	CL0058	Glyco_hydro_tim	445.1			Cytoplasmic	Intracellular	no predicted signal peptide	0	88194043
SAOUHSC_00237	51.262	-0.449254	0.559522	0.802925	0.422018	0.502056	S. aureus NCTC8325	SAUPAN001152000	-	CDS	SAOUHSC_00237		hypothetical protein	-	258896	259657	762	no	3919257	YP_498832	1288726	G1I0R-221	ATGTCTAAAGAAGCTGGTCATACATTTTTAGCTAAATTAGGAAAAACTCGTCTACGCCCCGGTGGTAAAGAAGCAACAGATTGGTTAATACAACAAGGGGCATTTTCACAAGATAAACAAGTGTTAGAAGTGGCATGTAATATGTGCACAACATCTATTTATCTAGCTCATACATATGGCTGTCACATTCAAGGCGTTGATATAAATAAGAAAGCATTAGAAAAAGCACAGGAAAACATTTCAGCAGCAGGTCTTGAATCATATATTCAAGTTCAACAAGCGAATGCTGTTAAATTGCCCTTTGATGACAATCAATTCGATATCGTTTTAAATGAAGCAATGTTAACAATGTTACCCATCGCCATAAAGGAAAAAGCATTACGCGAGTACTACCGAGTC…	hypothetical protein	253	9.42825	28346.8	-0.183399		Metabolism	Biosynthesis of cofactors, prosthetic groups, and carriers	Menaquinone and ubiquinone	ubiquinone/menaquinone biosynthesis methyltransferase	TIGR01934	58.6		PF13649	Methyltransf_25	Methyltransferase domain	CL0063	NADP_Rossmann	71.6			Cytoplasmic	Intracellular	no predicted signal peptide	0	88194044
SAOUHSC_00238	2.09618	-1.43601	1.55047	0.926179	0.354353	0.436057	S. aureus NCTC8325	SAUPAN001153000	-	CDS	SAOUHSC_00238		hypothetical protein	+	259676	259810	135	no	3919258	YP_498833	1288727	G1I0R-222	TTGATAATTATTATCATTAATATAGCATATTTATATGCGATAATTTGGAAGTTAAAAAGATTACAAAAAATTGTCACTTCATTTATAACTAAACATGAGTCAACAAGCATAGGTTTAGTGGAAAATTATTTCTAA	hypothetical protein	44	10.0544	5199.27	0.765909							NA							NA			Cytoplasmic Membrane	Intracellular	no predicted signal peptide	0	88194045
SAOUHSC_00239	107.922	0.34953	0.217479	-1.60719	0.108012	0.150418	S. aureus NCTC8325	SAUPAN001154000	rbsK	CDS	SAOUHSC_00239		ribokinase	-	259908	260822	915	no	3919259	YP_498834	1288728	G1I0R-223	ATGACCAACAAAGTTGTTATTTTAGGTTCAACGAATGTCGATCAATTTTTAACAGTTGAAAGATATGCACAACCAGGCGAAACATTACATGTTGAAGAAGCACAAAAAGCATTCGGCGGAGGTAAAGGTGCCAACCAGGCTATTGCCACTGCACGCATGCAAGCAGACACAACATTTATTACTAAAATTGGCACTGATGGCGTTGCTGATTTCATCTTAGAAGATTTTAAAGTAGCTCATATTGATACATCATATATTATCAAAACAGCTGAAGCAAAAACGGGCCAAGCCTTTATCACTGTGAATGCAGAAGGACAAAACACCATCTATGTTTATGGTGGTGCGAATATGACGATGACACCTGAAGATGTTATTAACGCAAAAGACGCTATAATCAAT…	ribokinase	304	4.6011	32448.5	0.0286184	2.7.1.15	Metabolism	Energy metabolism	Sugars	ribokinase	TIGR02152	379.2	Carbohydrates / ""Monosaccharides"" / ""D-ribose utilization"" / ""Ribokinase (EC 2.7.1.15)""; ""Carbohydrates"" / ""Monosaccharides"" / ""Deoxyribose and Deoxynucleoside Catabolism"" / ""Ribokinase (EC 2.7.1.15)""	PF00294	PfkB	pfkB family carbohydrate kinase	CL0118	Ribokinase	227.8			Cytoplasmic	Intracellular	no predicted signal peptide	0	88194046
SAOUHSC_00240	32.588	0.319222	0.401026	-0.796013	0.426025	0.506199	S. aureus NCTC8325	SAUPAN001155000	rbsD	CDS	SAOUHSC_00240		D-ribose pyranase	-	260850	261254	405	no	3919260	YP_498835	1288729	G1I0R-224	ATGAAAAAATCAGCTGTTTTAAATGAACATATTTCAAAAGCAATCGCGACAATTGGTCATTTTGATTTATTAACGATTAATGACGCTGGCATGCCAATTCCAAATGATCATCGTCGTATCGACCTAGCTGTAACTAAAAACTTACCACGCTTTATTGATGTCTTAGCTACAGTGTTAGAAGAAATGGAAATCCAAAAAATATACTTAGCAGAAGAAATAAAAGAACATAACCCTACACAATTGCAACAAATTAAACAATTGATTTCATCGGAAATCGAAATCATTTTCATTCCTCACGAAGAAATGAAAAGTAACTTAGCTCACCCATTAAATAAAGGTAATATTCGTACTGGTGAAACAACGCCCTACTCTAATATTGCATTAGAATCGAATGTTACT…	D-ribose pyranase	134	5.9179	15165.4	-0.214179	5.4.99.62						NA	Carbohydrates / ""Monosaccharides"" / ""D-ribose utilization"" / ""Ribose ABC transport system, high affinity permease RbsD (TC 3.A.1.2.1)""	PF05025	RbsD_FucU	RbsD / FucU transport protein family	CL0101	PELOTA	140.4			Cytoplasmic	Intracellular	no predicted signal peptide	0	88194047
SAOUHSC_00241	58.0556	0.0946143	0.297557	-0.31797	0.750508	0.807339	S. aureus NCTC8325	SAUPAN001156000	rbsU	CDS	SAOUHSC_00241		hypothetical protein	-	261269	262150	882	no	3919261	YP_498836	1288730	G1I0R-225	ATGAGCATTGTTGCATTACTTATCGGGTTAGGCCCCTTAATTGGCTGGGGCTTCTTCCCAACAGTCGCTTCAAAGTTTGGTGGTAAACCTGTACATCAAATTATCGGTGCTACTGTAGGTACGTTAATCTTCGCTATTTTATTAGCCGTAGTCACATCAAGTGGCTTCCCTACTGGAACCAATTTGCTATTCGCCTTATTATCAGGTGCAGGATGGGGATTCGGACAAATCATTACATTTAAAGCGTTCGAATTAGTCGGCTCATCTCGTGCCATGCCAGTCACAACAGCATTCCAATTATTAGGCGCATCTTTATGGGGTGTCTTTGCATTAGGAAATTGGCCAGGCATTGGTCATAAAATCATTGGATTTACAGCTTTAGTCGTTATTCTAATTGGA…	hypothetical protein	293	10.7683	31243.1	0.896587		Metabolism	Transport and binding proteins	Carbohydrates, organic alcohols, and acids	RhaT L-rhamnose-proton symporter family protein	TIGR00776	257.4	Carbohydrates / ""Monosaccharides"" / ""D-ribose utilization"" / ""Putative ribose uptake protein RbsU, GRP transporter family (TC 2.A.7.5)""	PF06800	Sugar_transport	Sugar transport protein	CL0184	DMT	363			Cytoplasmic Membrane	Multi-transmembrane	no predicted signal peptide	10	88194048
SAOUHSC_00242	134.278	0.251496	0.20776	-1.21051	0.226082	0.293887	S. aureus NCTC8325	SAUPAN001157000	rbsR	CDS	SAOUHSC_00242		hypothetical protein	-	262382	263380	999	no	3919262	YP_498837	1288731	G1I0R-226	ATGAAAAAAGTGTCAATTAAAGATGTTGCTAGAGAAGCTGGTGTATCAGTTACAACTGTGTCACATATTTTAAATCATAATGATAGTCGTTTTTCCGCAACAACGATAAAAAACGTACATGCTGTTTCAGAACGTTTAGGCTATGCCCCTAATAAACATGCAAAACAATTGCGCGGCAGTAAAATTCAAACTATTGGCGTCATTTTGCCTAGCTTAACAAATCCGTTTTTCTCAGCACTGATGCAAAGTATTCATGACCATAAACCATCTGATGTTGATTTATGCTTTTTAACATCTACAGCAACTGATTTGTATGACAATATTAAACATTTAATTGATCGAGGTATTGACGGATTAATTATCGCACAATACATATCATCCCCGGACGCCCTAAATAAC…	hypothetical protein	332	6.76486	36657.7	-0.0650602		Signal transduction	Regulatory functions	DNA interactions	catabolite control protein A	TIGR01481	172.7	Carbohydrates / ""Monosaccharides"" / ""D-ribose utilization"" / ""Ribose operon repressor""	PF13377	Peripla_BP_3	Periplasmic binding protein-like domain	CL0144	Periplas_BP	122.2	Ribose		Cytoplasmic	Intracellular	no predicted signal peptide	0	88194049
SAOUHSC_00243	1.44314	0.750295	1.70572	-0.439869	0.660032	0.732302	S. aureus NCTC8325	SAUPAN001158000	-	CDS	SAOUHSC_00243		NADH dehydrogenase subunit	+	263531	263710	180	no	3919263	YP_498838	1288732	G1I0R-227	TTGAGACGAGAGAATATATTATTAAGGTTAATACCTTTTAATGATTATGATAACAAGAATTTTAAAATGTTTATTGTGATTAAAAATACAAAAGTCATTATTTTAAAGAATAAAATATTTGTTTTTGAACAAAGTATTAAAAAACATAACGAAATGATGTATATTGAACTATGTGATTGA	NADH dehydrogenase subunit	59	10.0226	7294.74	-0.167797							NA							NA			no significant prediction	Intracellular	no predicted signal peptide	0	88194050
SAOUHSC_00244	32.9567	0.666122	0.464182	-1.43505	0.151274	0.203538	S. aureus NCTC8325	SAUPAN001159000	-	CDS	SAOUHSC_00244		hypothetical protein	+	263760	264152	393	no	3919264	YP_498839	1288733	G1I0R-228	ATGCAATTCAAATTAAAAGAAGAAGAGATTATTAGTTTTTTAGAATTGAAATATCCAGAAAAAGAGTTCGAATATGGTCGTTTGTTAGTTGGACAACATAAACGTGATGATTTAGATGTTTATTACTTTGGTGATACGTTTTTAATGTGCACGATTATTTCATTCAAGACATTTGAAATTAAAGAAACAGTAGAATTATCATATGATGCTGTTAATCGTATTGTGTTAAAAGATGGATGGTTATTTAGAAAAATGAGAATAGAAACAATGCAAAAAGTGTTAAAATACGGTACATCTAAATTAATGTTAACTGATTTTCAAAAAGAGAATTATAATAAATATATTCAAGGTCAGAAACAACGCGTGATATTTGAAAATGGCCATTTTGTCTAA	hypothetical protein	130	8.38773	15765.2	-0.431538							NA							NA			Cytoplasmic	Intracellular	no predicted signal peptide	0	88194051
SAOUHSC_00245	19.5473	2.45594	0.531882	-4.61746	3.88e-06	8.9e-06	S. aureus NCTC8325	SAUPAN001160000	-	CDS	SAOUHSC_00245		putative transposase	+	264380	264784	405	no	3919265	YP_498840	1288734	G1I0R-3534	TTGAAATACTTTAAAAAAATAAGACACTTTGCCCAACTTACACTACCAATAAAAACTTCTGTTAGAATTCCTCAAAATGATATTTCGCGACATGTTAATGAAATTGTTGAAACGATACCTGATAGCAAATTCGATGAATTCAGACATCATCGTGGCGCAACATCCTATCATCCAAAGATGATGTTAAAAATCATCTTATATGCATATACTCAATCTGTATTTTCTGGTCGTAGAATAGAGAAATTACTTCATGACAGTATTCGAATGATGTGGTTAGCTCAAGATCAAACACCTTCTTATAAAACTATTAATCGTTTTAGAGTGAATCCTAATACTGATGCGTTAATTGAATCTTTATTTATTCAGTTCGCTTATTTTTCTTGGATTTCTTGTATATCA…	putative transposase	134	10.3181	16002.5	-0.283582							NA		PF05598	DUF772	Transposase domain (DUF772)	no clan defined	no clan defined	61.8			Cytoplasmic	Intracellular	no predicted signal peptide	0	88194052
SAOUHSC_00246	314.422	-2.26627	0.18178	12.4672	1.13e-35	8.34e-35	S. aureus NCTC8325	SAUPAN001161000	-	CDS	SAOUHSC_00246		drug transporter	-	264825	266201	1377	no	3919266	YP_498841	1288735	G1I0R-229	GTGAATAACACACAATCTTCACCACGCAGTAATATTATTATTGCGATTATGTTGTCTGCATTAACATATTGGTTGTTTGCACAATCATTTATTAATATAGGACCTCTCGTTGGTCAAACATATCAAACCTCTCCTGCCGTGTTAAATTTATCTATTAGTTTAACTTCCTTCGCCACAGGTATCTTCATGGTGGCTGCAGGTGATATTGCTGATAAAATAGGACAACTGAGAATGACATACATGGGTCTCATAATCAGTATGTTTGCATCTCTTCTATTAATTATATCGGACATCACTGCACTGCTCATCATCGGTAGAATTTTACAAGGTCTATCAGCAGCTATCTTGTTACCTTCAACAGTTGGCGTGTTAAATAATCAATTTAAAGGAGAACATTTA…	drug transporter	458	10.1683	49056.3	0.974891		Cellular processes; Metabolism	Cellular processes; Transport and binding proteins	Other; Toxin production and resistance	drug resistance MFS transporter, drug:H+ antiporter-2 (14 Spanner) (DHA2) family	TIGR00711	133.3		PF07690	MFS_1	Major Facilitator Superfamily	CL0015	MFS	137.1			Cytoplasmic Membrane	Multi-transmembrane	no predicted signal peptide	14	88194053
SAOUHSC_00247	237.697	-0.0774362	0.17474	0.443151	0.657657	0.729946	S. aureus NCTC8325	SAUPAN001162000	-	CDS	SAOUHSC_00247		hypothetical protein	+	266435	267427	993	no	3919267	YP_498842	1288736	G1I0R-230	ATGTGCACAGGATTCACAATACAAACTTTAAATAATCAAGTACTTCTTGGACGCACGATGGATTATGATTATCCATTAGATGGTTCGCCAGCAGTGACGCCTAGAAATTATCGTTGGAAATCTTGCACTGGCACGACAGGCCAAACGCAATATGGCTTTATTGGCACAGGAACAGATATGGAAGGTTTTATTTATGGTGATGGTGTTAATGAACATGGCGTTGCCATTTCAACACAATATTTCCGAGGTTATAGTTCATATGGATCAACACACAAAGCGGACGCGATGAATATTACGCAAAATGAAATTGTGACATGGATTTTGGGATATACAACAAGCATTGAAGATATGAAACAACAAGCATCCCAAATACATGTTGTAGCTGTATATTTAAATGAC…	hypothetical protein	330	5.51631	37048.5	-0.32697							NA		PF02275	CBAH	Linear amide C-N hydrolases, choloylglycine hydrolase family	CL0052	NTN	243			Cytoplasmic	Intracellular	no predicted signal peptide	0	88194054
SAOUHSC_00248	2947.51	-0.457516	0.155854	2.93555	0.00332961	0.00589085	S. aureus NCTC8325	SAUPAN001163000	lytM	CDS	SAOUHSC_00248		peptidoglycan hydrolase	+	267753	268703	951	no	3919268	YP_498843	1288737	G1I0R-231	ATGAAAAAATTAACAGCAGCAGCGATTGCAACGATGGGCTTCGCTACATTTACAATGGCGCATCAAGCAGATGCAGCAGAAACGACAAACACCCAACAAGCACATACACAAATGTCAACACAATCACAAGACGTATCTTATGGTACTTATTATACAATTGATTCTAATGGGGATTATCATCACACACCTGATGGTAACTGGAATCAAGCAATGTTTGATAATAAAGAATATAGCTATACATTCGTAGATGCTCAAGGACATACGCATTATTTTTATAACTGTTATCCAAAAAATGCAAATGCCAATGGAAGCGGCCAAACATATGTGAATCCAGCAACAGCAGGAGATAACAATGACTACACAGCGAGTCAAAGCCAACAGCATATTAATCAATATGGT…	peptidoglycan hydrolase	316	6.67629	34316.3	-0.94462	3.4.24.75	Genetic information processing	Transcription	DNA-dependent RNA polymerase	DNA-directed RNA polymerase, beta' subunit	TIGR02386	11.2	Protein Metabolism / ""Protein degradation"" / ""EC 3.4.24.- Metalloendopeptidases"" / ""Glycyl-glycine endopeptidase LytM precursor (EC 3.4.24.75)""	PF01551	Peptidase_M23	Peptidase family M23	CL0105	Hybrid	94.2			Extracellular	Secretory(released) (with CS)	signal peptide predicted	0	88194055
SAOUHSC_00249	44.8719	-0.826711	0.358563	2.30562	0.0211318	0.0334461	S. aureus NCTC8325	SAUPAN001164000	-	CDS	SAOUHSC_00249		hypothetical protein	-	268755	269414	660	no	3919269	YP_498844	1288738	G1I0R-232	ATGATAGAAATTAATAACCTTTCAAAGCGTTACCGTAACAAACAGATTTTCAATCATTTAACTATGTCCTTTGATAGTAATCGTTTAACCGTATTACTTGGTGATAATGGTGCTGGAAAATCAACATTACTTCGTATGATTGCTGGTATTGAAAAAGCTAATGATGGAACTATCAACTATTTCGGCGAAAAATGGAATCAAAGACAAATACAAAATCACATCGGTTATGTGCCACAAGACATTGCGTTATTTGAACACATGACAGTGGCTGAAAACATTAAATTTTTTAAATCACTTTGTAAAAATCCAATTAACGATACAACTATCAACGAATATTTACAGCAATTAAACTTTGATGATACGTCTGCCAAAGTATCTACATTGTCCGGTGGGAATAAA…	hypothetical protein	219	7.27079	25161.7	-0.33105		Metabolism	Transport and binding proteins	Carbohydrates, organic alcohols, and acids	ABC transporter, ATP-binding subunit, PQQ-dependent alcohol dehydrogenase system	TIGR03864	143.2		PF00005	ABC_tran	ABC transporter	CL0023	P-loop_NTPase	110.1			Cytoplasmic Membrane	Intracellular	no predicted signal peptide	0	88194056
SAOUHSC_00250	57.5056	-0.247296	0.287652	0.859707	0.38995	0.471061	S. aureus NCTC8325	SAUPAN001165000	-	CDS	SAOUHSC_00250		hypothetical protein	-	269428	270348	921	no	3919270	YP_498845	1288739	G1I0R-233	ATGAAGCCTTATATACAACTTGTTGTGTTCAAGCAATGGTTACAATACATCTTGCTCGTAACAACCATTGTCATCGCACTCGTACTTATTGGTATCGGTTACCGTGTAGCACATGACAACTTCAAAATACCGATTACCATTCAAGATTTAGACCAAACCACTGCATCAAAATCATTCGTCAATAAAATTAAACAATCTGACTATGTAACTATTAAAAAAGTCGATGAAGATGAAAGCTATATTGAAGATGATGTTACTAAAAAGGAAGCTATTTTAAGTATGCAAATTCCTAAAGGTTTCTCTCAAAAATTAAAAGAGAACCGTTTAAAAGAAACGATACAGTTATATGGTAGAGATGACTTTATAGGTGGTATTGCTGTAGAAATTGTTAGTAGTTCA…	hypothetical protein	306	9.43777	35409.6	0.376797					YhgE/Pip N-terminal domain	TIGR03061	15		PF12698	ABC2_membrane_3	ABC-2 family transporter protein	CL0181	ABC-2	44.9			Cytoplasmic Membrane	Multi-transmembrane	no predicted signal peptide	5	88194057
SAOUHSC_00251	32.8722	-0.416993	0.472325	0.882851	0.377317	0.458283	S. aureus NCTC8325	SAUPAN001166000	-	CDS	SAOUHSC_00251		hypothetical protein	-	270345	271511	1167	no	3919271	YP_498846	1288740	G1I0R-234	ATGAAAACAATACATTTGTTTCGCATCTACCACTCTTTTTTATTGAAAAAGTGGTATTTGATTATCTATTTACTATTTATATTAGCGGCACTCCTTATTACATTAACGACAATCCAACATGTAACAGAAGATGACAATCATTTTAATATAGGTGTCGTAGATAAAGATCAATCAAGTGAAACGAAATTAATCTTAAACTCTATTGGTAAAGGGAGTAACCTAGGAAAAAACGTGAGCATTAAAGCATATGATGATAAGCAAGCACATACTTTGTTAAAAAAACATAAACTTCAAGGCTATTTTGTTTTTGATAAAGGTATGACCAAGGCATTTTATAAACAAGGCGAACTACCAATTTCAGTATATACATATGATCAACAATCCATGAAAAGTGTCGTG…	hypothetical protein	388	9.70298	44535.4	0.529897							NA		PF12698	ABC2_membrane_3	ABC-2 family transporter protein	CL0181	ABC-2	82			Cytoplasmic Membrane	Multi-transmembrane	no predicted signal peptide	6	88194058
SAOUHSC_00253	347.495	0.591245	0.232486	-2.54315	0.0109858	0.0180571	S. aureus NCTC8325	SAUPAN001168000	-	CDS	SAOUHSC_00253		hypothetical protein	-	271579	273102	1524	no	3919272	YP_498847	1288741	G1I0R-235	ATGTCTAAAAAGTTAAAAATTATAATTCCTATTATTATTGTCTTACTATTAATAGGTGGAATCGCATGGGGAGTTTATGCATTTTTTGCTAATACACCGAAAAATACATACCTAAAAAGTGAACAACAAACAGCAAAAATGTATAAAGATTATTTTAATGACCGTTTTGAAAATGAAGTGAAGTTCCAAGAAAAGATGAAAGATAATTCGTTTTTATCTTCATTAGAATTAAGCGCAGATGCATCAGATGAAATTGTTAAAGGGCTTGGCATTCCTAAATCTGTTGTTAATGCATCGAAAATTAAAATGTCATATGGACATGATCCTAAAAAAGAGAAATCAATGATTAATCTTGAACCAACAATCGCAGACTCTGCATTAGGGAAATTCCAGTTAGCT…	hypothetical protein	507	8.35346	57922.1	-0.898422							NA		PF12738	PTCB-BRCT	twin BRCT domain	CL0459	BRCT-like	13			no significant prediction	N-terminally anchored (No CS)	signal peptide predicted	1	88194059
SAOUHSC_00254	7.71013	2.25964	0.901694	-2.506	0.0122106	0.0199584	S. aureus NCTC8325	SAUPAN001171000	-	CDS	SAOUHSC_00254		hypothetical protein	+	273373	274026	654	no	3919196	YP_498848	1288742	G1I0R-236	ATGGAATTGAAAGTCGATGATTTTGTAAAGAATATAAAAAGACCATACTTGACTGTATTGGGAGTATTTGTAGTTGCAGTTTCATTATTTTTTGACGCGATTATGTTTTTCTACGCTAAACTATATGATAAATTGCCTATGTATTTACTGGTGTTTATGGCCTTTACAGCTGTAATTTTGATTATGATGTACATACAAGAGAAAAATGAAAATTACAAAGTTGAAAAAAGATATGTGGTTAGATATCTCACACTTAACGTTATTGTGGGATATACTTTGCCATTGCTTTTTGTATCTATTTACGTTTTTGGTGTAGTCGGTTTTGGATTTGATGTTTTCAATTATTGTCTAGGTATTATCTTGATGTTATTTATTTCTTGGTTAGGTTTATTTTTATTT…	hypothetical protein	217	6.71765	25183	0.82765		Metabolism	Energy metabolism	Photosynthesis	cytochrome b559, alpha subunit	TIGR01332	11.9		PF16882	DUF5079	Domain of unknown function (DUF5079)	no clan defined	no clan defined	243.2			Cytoplasmic Membrane	Multi-transmembrane	no predicted signal peptide	6	88194060
SAOUHSC_00255	61.2028	1.50504	0.353428	-4.25842	2.06e-05	4.45e-05	S. aureus NCTC8325	SAUPAN001173000	-	CDS	SAOUHSC_00255		hypothetical protein	+	274060	274647	588	no	3919197	YP_498849	1288743	G1I0R-237	ATGATAATTTTTATTTTAATAACAATATTTGCTATTTATTATATAGCTATGATTGCTAGTTTGTTTAAAAGTGAAGGTTTTTCAATAATAGGTTTAATATTAGATGTTGTTATAATGGGGACATTGATTTTTTACTATTTTATAGGCGCTCGCTTTGTTGATCATGATTTAAGCAACTTTTTAATGTTTATGGATACTGGATCATATATTTTTATGTACTTTGCAATTAAGTGTTTATGGGTGAAACCTAAGGTAGTAAATTATTTGATTGCAAAAGAATTGGGTGAATCTAAAGAGGTCATTGAAGAGCAGGAATTAGATTTACAGACATCAAAGATAAGAGGTATCTACTTTTTCATTATTTCAGTAGTGATGTTAATTATCACTAAATTAAGAATG…	hypothetical protein	195	8.36398	22572.4	1.10974		Cell structure	Cell envelope	Other	LPXTG cell wall anchor domain	TIGR01167	9.3		PF16883	DUF5080	Domain of unknown function (DUF5080)	no clan defined	no clan defined	290.7			Cytoplasmic Membrane	Multi-transmembrane	no predicted signal peptide	6	88194061
SAOUHSC_00256	98.5243	1.78218	0.251444	-7.08781	1.36e-12	4.64e-12	S. aureus NCTC8325	SAUPAN001174000	-	CDS	SAOUHSC_00256		hypothetical protein	-	274790	275683	894	no	3919198	YP_498850	1288744	G1I0R-238	ATGAAGAAAACAATTTTACTGACGATGACAACTCTTACTTTATTTAGTATGTCGCCTAACTCGGCTCAAGCATATACGAATGATAGCAAAACATTAGAAGAAGCAAAGAAAGCACACCCAAACGCACAGTTCAAAGTGAATAAAGACACCGGCGCGTATACTTATACATATGACAAAAACAACACGCCAAACAACAATCATCAAAACCAGTCACGTACAAACGACAATCATCAACACGCAAATCAACGTGATCTTAACAACAATCAGTACCATTCTTCATTAAGTGGTCAGTATACGCACATTAATGACGCAATTGATTCACACACACCGCCTCAAACGTCACCAAGCAATCCTTTGACACCAGCAATACCGAATGTCGAAGACAATGACGATGAATTA…	hypothetical protein	297	6.28254	33032	-0.796296							NA		PF05257	CHAP	CHAP domain	CL0125	Peptidase_CA	47.6			Extracellular	Secretory(released) (with CS)	signal peptide predicted	0	88194062
SAOUHSC_00257	330.558	1.23773	0.177997	-6.95366	3.56e-12	1.18e-11	S. aureus NCTC8325	SAUPAN001175000	esxA	CDS	SAOUHSC_00257		hypothetical protein	+	275931	276224	294	no	3919199	YP_498851	1288745	G1I0R-239	ATGGCAATGATTAAGATGAGTCCAGAGGAAATCAGAGCAAAATCGCAATCTTACGGGCAAGGTTCAGACCAAATCCGTCAAATTTTATCTGATTTAACACGTGCACAAGGTGAAATTGCAGCGAACTGGGAAGGTCAAGCTTTCAGCCGTTTCGAAGAGCAATTCCAACAACTTAGTCCTAAAGTAGAAAAATTTGCACAATTATTAGAAGAAATTAAACAACAATTGAATAGCACTGCTGATGCCGTTCAAGAACAAGACCAACAACTTTCTAATAATTTCGGTTTGCAATAA	hypothetical protein	97	4.32285	11036.2	-0.765979					WXG100 family type VII secretion target	TIGR03930	80.2	Membrane Transport / ""Protein secretion system, Type VII"" / ""ESAT-6 proteins secretion system in Firmicutes"" / ""6 kDa early secretory antigenic target ESAT-6 (EsxA)""	PF06013	WXG100	Proteins of 100 residues with WXG	CL0352	EsxAB	78.1			Extracellular	Intracellular	no predicted signal peptide	0	88194063
SAOUHSC_00258	223.03	0.556308	0.245957	-2.26181	0.0237089	0.037301	S. aureus NCTC8325	SAUPAN001176000	esaA	CDS	SAOUHSC_00258		hypothetical protein	+	276308	279337	3030	no	3919200	YP_498852	1288746	G1I0R-240	ATGAAAAAGAAAAATTGGATTTATGCATTAATTGTCACTTTAATTATTATAATTGCCATAGTTAGTATGATATTTTTTGTTCAAACAAAATATGGAGATCAATCAGAAAAAGGATCCCAAAGTGTAAGTAATAAAAATAATAAAATACATATCGCAATTGTTAACGAGGATCAACCAACGACATATAACGGTAAAAAAGTTGAGCTGGGTCAAGCATTTATTAAAAGGTTAGCAAATGAGAAAAACTATAAATTTGAAACAGTAACAAGAAACGTTGCTGAGTCTGGTTTGAAAAATGGTGGATACCAAGTCATGATTGTTATCCCAGAAAACTTTTCAAAATTGGCAATGCAATTAGACGCTAAAACACCATCGAAAATATCGCTACAGTATAAAACA…	hypothetical protein	1009	6.53987	114825	-0.507235					type VII secretion protein EsaA	TIGR03929	239.7	Membrane Transport / ""Protein secretion system, Type VII"" / ""ESAT-6 proteins secretion system in Firmicutes"" / ""Putative secretion accessory protein EsaA/YueB""	PF11346	DUF3149	Protein of unknown function (DUF3149)	no clan defined	no clan defined	15.2			Cytoplasmic Membrane	Multi-transmembrane	signal peptide predicted	6	88194064
SAOUHSC_00259	7.21713	-0.371537	0.762941	0.48698	0.626273	0.699398	S. aureus NCTC8325	SAUPAN001177000	essA	CDS	SAOUHSC_00259		hypothetical protein	+	279337	279795	459	no	3919201	YP_498853	1288747	G1I0R-241	ATGTTGATGAATAGCGTGATTGCTTTAACTTTTTTAACAGCATCTAGCAATAATGGCGGACTTAATATTGATGTGCAACAAGAAGAGGAAAAGCGAATCAATAATGATTTAAATCAATATGATACAACGCTATTTAATAAAGACAGCAAAGCGGTTAATGATGCGATTGCTAAGCAGAAAAAAGAACGACAACAACAAATAAAAAATGATATGTTTCAAAATCAAGCGAGTCACTCGACTCGCTTGAATGAAACTAAAAAAGTGTTATTTTCCAAATCTAACTTAGAAAAGACTTCGGAGAGTGATAAAAGCCCCTATATTCAAAACAAGCAGGAGAAAAAAATATTCCCGTACATTTTGATGTCTGTAGGGGCTTTTTTGACTTTAGGATTTGTCATT…	hypothetical protein	152	10.3846	17392.6	-0.768421		Genetic information processing	Protein fate	Protein and peptide secretion and trafficking	type VII secretion protein EssA	TIGR03927	113.3	Membrane Transport / ""Protein secretion system, Type VII"" / ""ESAT-6 proteins secretion system in Firmicutes"" / ""Putative secretion system component EssA""	PF10661	EssA	WXG100 protein secretion system (Wss), protein EssA	no clan defined	no clan defined	27.4			Cytoplasmic Membrane	Multi-transmembrane	no predicted signal peptide	1	88194065
SAOUHSC_00260	1.79606	0.94703	1.61246	-0.587319	0.556989	0.635995	S. aureus NCTC8325	SAUPAN001178000	esaB	CDS	SAOUHSC_00260		hypothetical protein	+	279728	280009	282	no	3919202	YP_498854	1288748	G1I0R-242	TTGTCATTTTTTCAATTCATAAAGGGAGACGAACGAAAAATGAATCAGCACGTAAAAGTAACATTTGATTTTACTAATTATAATTACGGCACATATGACTTAGCAGTACCAGCATATTTACCGATAAAAAACTTAATAGCTTTAGTATTGGATAGTTTGGACATTTCAATATTTGATGTCAATACACAAATTAAAGTGATGACGAAAGGTCAATTACTTGTTGAAAATGATCGACTCATTGATTATCAAATCGCTGATGGAGATATTTTGAAGTTACTATAG	hypothetical protein	93	4.65437	10735.4	0.0860215							NA	Membrane Transport / ""Protein secretion system, Type VII"" / ""ESAT-6 proteins secretion system in Firmicutes"" / ""Putative secretion accessory protein EsaB/YukD""	PF08817	YukD	WXG100 protein secretion system (Wss), protein YukD	CL0072	Ubiquitin	43.4			no significant prediction	Intracellular	no predicted signal peptide	0	88194066
SAOUHSC_00261	50.9232	0.542783	0.326651	-1.66166	0.096581	0.13587	S. aureus NCTC8325	SAUPAN001179000	essB	CDS	SAOUHSC_00261		hypothetical protein	+	280022	281356	1335	no	3919203	YP_498855	1288749	G1I0R-243	ATGGTTAAAAATCATAACCCTAAAAATGAAATGCAAGATATGTTAACGCCTTTAGATGCTGAAGAAGCAGCTAAAACAAAATTACGCTTAGATATGAGAGAGATTCCTAAGTCTTCAATTAAACCAGAACATTTTCATTTAATGTACTTATTAGAACAACATTCTCCATATTTTATAGATGCTGAATTAACTGAACTACGTGACAGTTTCCAAATACATTATGACATTAATGACAATCATACACCTTTTGATAATATTAAATCATTTACTAAAAATGAAAAATTACGTTACTTACTCAATATCAAAAATTTAGAAGAAGTAAATCGTACACGCTACACATTTGTGTTGGCACCAGATGAATTATTTTTCACAAGAGATGGATTACCCATTGCTAAAACA…	hypothetical protein	444	5.74096	52023.5	-0.834009		Genetic information processing	Protein fate	Protein and peptide secretion and trafficking	type VII secretion protein EssB	TIGR03926	452.3	Membrane Transport / ""Protein secretion system, Type VII"" / ""ESAT-6 proteins secretion system in Firmicutes"" / ""Putative secretion system component EssB/YukC""	PF10140	YukC	WXG100 protein secretion system (Wss), protein YukC	CL0016	PKinase	401.3			no significant prediction	Intracellular /TMH start AFTER 60	no predicted signal peptide	1	88194067
SAOUHSC_00262	283.449	0.662864	0.160093	-4.14049	3.47e-05	7.36e-05	S. aureus NCTC8325	SAUPAN001181000	essC	CDS	SAOUHSC_00262		hypothetical protein	+	281378	285817	4440	no	3919204	YP_498856	1288750	G1I0R-244	ATGCATAAATTGATTATAAAATATAACAAACAATTGAAGATGCTCAATTTGCGAGATGGTAAGACATATACTATTAGCGAAGACGAGCGTGCAGATATTACGTTGAAATCGTTAGGCGAAGTCATTCATTTAGAACAAAATAATCAAGGTACTTGGCAAGCGAATCATACTTCTATTAATAAGGTGCTTGTTAGAAAAGGTGACCTTGATGACATTACATTACAGCTTTATACAGAAGCTGATTATGCATCATTTGCGTATCCTTCAATTCAAGATACGATGACAATTGGACCAAATGCGTATGATGATATGGTTATTCAAAGCTTGATGAATGCCATCATTATTAAAGATTTTCAATCAATACAAGAATCACAATACGTACGCATTGTGCACGATAAA…	hypothetical protein	1479	5.075	170930	-0.379851		Genetic information processing	Protein fate	Protein and peptide secretion and trafficking	type VII secretion protein EssC	TIGR03928	1818.6	Membrane Transport / ""Protein secretion system, Type VII"" / ""ESAT-6 proteins secretion system in Firmicutes"" / ""FtsK/SpoIIIE family protein, putative EssC component of Type VII secretion system""	PF01580	FtsK_SpoIIIE	FtsK/SpoIIIE family	CL0023	P-loop_NTPase	194.1			Cytoplasmic Membrane	Multi-transmembrane	no predicted signal peptide	2	88194068
SAOUHSC_00264	13.9662	-0.455159	0.630519	0.72188	0.470368	0.552097	S. aureus NCTC8325	SAUPAN001185000	esxC	CDS	SAOUHSC_00264	esaC	hypothetical protein	+	285847	286239	393	no	3919205	YP_498857	1288751	G1I0R-245	ATGAATTTTAATGATATTGAAACAATGGTTAAGTCGAAATTTAAAGATATTAAAAAGCATGCTGAAGAGATTGCGCATGAAATTGAAGTTCGTTCTGGATATTTAAGAAAAGCTGAACAATATAAGCGATTAGAATTTAATTTGAGTTTTGCACTAGATGATATTGAAAGCACAGCAAAGGACGTACAAACTGCAAAATCTAGTGCTAATAAGGACAGTGTAACTGTTAAGGGAAAGGCGCCCAATACGTTATATATTGAAAAAAGAAATTTGATGAAACAAAAGCTTGAAATGTTGGGTGAAGATATCGATAAAAATAAAGAATCCCTCCAAAAAGCTAAGGAAATTGCTGGCGAAAAGGCAAGTGAATATTTTAATAAAGCAATGAATTAA	hypothetical protein	130	9.29158	14936.9	-0.885385							NA	Membrane Transport / ""Protein secretion system, Type VII"" / ""ESAT-6 proteins secretion system in Firmicutes"" / ""EsaC protein within ESAT-6 gene cluster (S.aureus type)""	PF05335	DUF745	Protein of unknown function (DUF745)	no clan defined	no clan defined	16.6			Cytoplasmic	Intracellular	no predicted signal peptide	0	88194069
SAOUHSC_00265	17.9892	-0.174716	0.55267	0.316131	0.751903	0.80824	S. aureus NCTC8325	SAUPAN001186000	esxB	CDS	SAOUHSC_00265		hypothetical protein	+	286255	286569	315	no	3919206	YP_498858	1288752	G1I0R-246	ATGGGTGGATATAAAGGTATTAAAGCAGATGGTGGCAAGGTTGATCAAGCGAAACAATTAGCGGCAAAAACAGCTAAAGATATTGAAGCATGTCAAAAGCAAACGCAACAGCTCGCTGAGTATATCGAAGGTAGTGATTGGGAAGGACAGTTCGCCAATAAGGTGAAAGATGTGTTACTCATTATGGCAAAGTTTCAAGAAGAATTAGTACAACCGATGGCTGACCATCAAAAAGCAATTGATAACTTAAGTCAAAATCTAGCGAAATACGATACATTATCAATTAAGCAAGGGCTTGATAGGGTGAACCCATGA	hypothetical protein	104	5.87793	11510	-0.625					WXG100 family type VII secretion target	TIGR03930	20.8	Membrane Transport / ""Protein secretion system, Type VII"" / ""ESAT-6 proteins secretion system in Firmicutes"" / ""10 kDa culture filtrate antigen CFP-10 (EsxB)""	PF06013	WXG100	Proteins of 100 residues with WXG	CL0352	EsxAB	47.8			Extracellular	Intracellular	no predicted signal peptide	0	88194070
SAOUHSC_00266	33.9531	0.974291	0.427666	-2.27816	0.0227171	0.0358379	S. aureus NCTC8325	SAUPAN001187000	esaE	CDS	SAOUHSC_00266		hypothetical protein	+	286569	287243	675	no	3919207	YP_498859	1288753	G1I0R-247	ATGAAAGATGTTAAGCGAATAGATTATTTTTCTTACGAAGAATTAACAATTTTAGGTGGTAGTAAATTGCCTCTCGTAAATTTTGAATTGTTTGATCCATCAAATTTTGAAGAAGCTAAAGCTGCTTTAATTGAAAAGGAATTAGTAACAGAGAATGACAAGTTAACTGATGCAGGTTTTAAAGTGGCTACATTAGTCAGAGAGTATATTAGCGCCATTGTAAATATTCGAATTAATGATATGTATTTTGCACCATTTAGCTATGAAAAAGATGAATATATTTTGTTAAGCCGGTTTAAAAATAATGGGTTTCAAATACGAATTATCAATAAAGACATTGCATGGTGGTCGATTGTACAATCATATCCTTTATTGATGAGACAAGAAAAGTCCAATGAT…	hypothetical protein	224	4.33817	26411.6	-0.394643							NA	Membrane Transport / ""Protein secretion system, Type VII"" / ""ESAT-6 proteins secretion system in Firmicutes"" / ""SAV0291 homolog within ESAT-6 gene cluster""	PF16887	DUF5081	Domain of unknown function (DUF5081)	no clan defined	no clan defined	285.3			Cytoplasmic	Intracellular	no predicted signal peptide	0	88194071
SAOUHSC_00267	18.001	0.90736	0.538649	-1.68451	0.0920831	0.130111	S. aureus NCTC8325	SAUPAN001188000	esxD	CDS	SAOUHSC_00267		hypothetical protein	+	287243	287560	318	no	3919208	YP_498860	1288754	G1I0R-248	ATGACGTTGAGTGGAAAAATTAGTGTTAAAGCTGAAACGATTGCACATGTTGTAAAAGAATTGGAAAGCATAAGTCAAAAGTATGATGAAATAGCTCAAAACTTTGGAAAAATAGCGCAATTAAATTACTACAGTAGTGAAAAAGCTGCACATTCTATGGAAAATGGCTATAGTAGTGCTGCAACAGTCATTAGTGGTCTCAAAGGTCCATTGAGTACACTCGGTGGTGGCGTCATGAATTCAGCACAAAAGTTCTTTGAAGCAGATGAACATTGGGGTACGGAATTTGCCAAGCTTTACTATAATATTGAGGGATAG	hypothetical protein	105	5.61271	11414.7	-0.28381					WXG100 family type VII secretion target	TIGR03930	13		PF07426	Dynactin_p22	Dynactin subunit p22	no clan defined	no clan defined	13			no significant prediction	Intracellular	no predicted signal peptide	0	88194072
SAOUHSC_00268	389.057	-0.760497	0.196517	3.86989	0.000108886	0.00022291	S. aureus NCTC8325	SAUPAN001190000	esaD	CDS	SAOUHSC_00268		hypothetical protein	+	287570	289414	1845	no	3919209	YP_498861	1288755	G1I0R-249	ATGACAAAAGATATTGAATATCTAACAGCTGATTATGACAATGAAAAGTCATCTATCCAAAGTGTAATAGATGCAATAGAGGGTCAAGACTTCTTAGATGTAGATACAACAATGGATGATGCGGTAAGCGATGTCAGTTCTTTAGACGAAGATGGCGCAATATCATTAACAAGTAGTGTAGTAGGTCCACAAGGATCTAAATTAATGGGGTATTATCAAAATGAGTTATATGATTATGCATCTCAATTAGATTCGAAAATGAAAGAAATTATTGACACGCCATTTATAGAAGATATAGATAAAGCATTCAAAGGTATAACGAATGTTAAATTGGAAAATATACTAATTAAAAATGGTGGTGGACATGGTAGAGATACCTATGGGGCTTCTGGGAAAATT…	hypothetical protein	614	8.8881	68317.9	-0.65684							NA	Membrane Transport / ""Protein secretion system, Type VII"" / ""ESAT-6 proteins secretion system in Firmicutes"" / ""Lmo0066 homolog within ESAT-6 gene cluster, similarity to ADP-ribosylating toxins""	PF13930	Endonuclea_NS_2	DNA/RNA non-specific endonuclease	CL0263	His-Me_finger	108.9			Cytoplasmic	Intracellular	no predicted signal peptide	0	88194073
SAOUHSC_00269	211.825	-1.77115	0.208701	8.48657	2.13e-17	8.82e-17	S. aureus NCTC8325	SAUPAN001199000	esaG1	CDS	SAOUHSC_00269	esaG	hypothetical protein	+	289425	289916	492	no	3919210	YP_498862	1288756	G1I0R-250	ATGACATTTGAAGAGAAGCTTAGCAAAATATACAATGAAATTGCGAATGAGATTAGCAGTATGATACCGGTAGAGTGGGAAAAAGTATATACAATGGCTTATATAGATGATGGAGGAGGTGAAGTATTCTTTAATTATACTAAACCAGGTAGTGATGACTTGAATTATTACACCAATATACCTAAGGAGTATAACATTTCTGTGCAAGTATTTGATGATTTATGGATGGATTTATATGATTTATTTGAGGAGTTAAGAGATTTATTTAAAGAAGAAGATTTAGAACCATGGACATCATGCGAATTTGATTTTACAAGAGAAGGTGAATTAAAAGTTTCATTTGATTATATTGATTGGATAAATTCAGAATTTGGTCAAATAGGTCGACAAAATTACTAT…	hypothetical protein	163	3.90747	19731.8	-0.668098					conserved hypothetical protein	TIGR01741	257.5	Membrane Transport / ""Protein secretion system, Type VII"" / ""ESAT-6 proteins secretion system in Firmicutes"" / ""Repetitive hypothetical protein near ESAT cluster, SA0282 homolog""	PF04634	DUF600	Protein of unknown function, DUF600	no clan defined	no clan defined	169.2			no significant prediction	Intracellular	no predicted signal peptide	0	88194074
SAOUHSC_00270	66.5744	-0.955457	0.303203	3.15121	0.00162595	0.002971	S. aureus NCTC8325	SAUPAN001210000	-	CDS	SAOUHSC_00270		hypothetical protein	+	290124	290807	684	no	3919211	YP_498863	1288757	G1I0R-251	ATGACTACTAAAGAAAATATTGATACTCTTCGAAAGCCAGGTGCACAAGCCTTAAGTTTAGCATCATTATTTATGATACTTTTTTCATGTCTAACTTTCTTTTTTGGTTTAGATTATGAAAGGTTTCCAAATTATTTAAAGATAACGACAATTATAGAATTAATAATTATCATAATTAGTTTACTTCAATGGATTAGATTTATAGATTTCGAAAAGGAAAGCGCACAGAAATATAAGAAAATATATGCCCGATTTTTAGTTATTATAAATGTGCTAACTACTATCACCGCAGTATTTGCAACATGTAACCTTTATTATTTTGTTGCTGTACAAAATCATTATGACCTATTCAATTATTGGTTGATGGGTACGATTTCAATCATAATTAGTTATTTGTTA…	hypothetical protein	227	8.88989	26404.3	0.680617							NA		PF16882	DUF5079	Domain of unknown function (DUF5079)	no clan defined	no clan defined	320.2			Cytoplasmic Membrane	Multi-transmembrane	signal peptide predicted	6	88194075
SAOUHSC_00271	48.6485	-2.7084	0.430081	6.29742	3.03e-10	9.01e-10	S. aureus NCTC8325	SAUPAN001211000	-	CDS	SAOUHSC_00271		hypothetical protein	+	290954	291565	612	no	3919212	YP_498864	1288758	G1I0R-252	ATGGAGTTCTTATTATTAATTGTCGTAGCCGGACTGTATTATATTATATATTTAACTGCTGTGATGTATTCTGAAAAAATAGTAGTATTGCCTATAATCATCTATGCCATTGTGTTTGTAATAATTGGTATCACTTATATCTTTATAGGCGACAGCTATGATCAATTAACAAATTTCAATGTGATTTTGTATATGGGGAGTTTGTTTTATGCATGGATGGCTATTAGAAATCTTTGGAACAGACCACTATTACTAAAATATAAGAACATTACAGATAGTTCAAGTGGAATAGTTAATAAATCTGAATACAATTCAGTTGAAAGCTTACGTATAAATATTGAAATAGCTAAGTATAAAGGGATTATTTCTTTGATAGTAGCTATAGTACTAACGGTATTA…	hypothetical protein	203	9.5678	23380.1	1.08867							NA		PF16883	DUF5080	Domain of unknown function (DUF5080)	no clan defined	no clan defined	340.8			Cytoplasmic Membrane	Multi-transmembrane	no predicted signal peptide	6	88194076
SAOUHSC_00272	31.7718	-1.43495	0.447986	3.20311	0.00135954	0.00250156	S. aureus NCTC8325	SAUPAN001197000	-	CDS	SAOUHSC_00272		hypothetical protein	+	291701	291919	219	no	3919213	YP_498865	1288759	G1I0R-253	ATGGAAAACCAAAAACAAGGCAATGGCTTAAAAATTGCAACATGGGTATTTATTGTATTAACAGTAGTTACACCGCTATTTGGTATTGGAAGTATTGTTTGTAGTATTAATTATAAAAAATACGATGCTGAAAAAGGTTCGAAGTTATTGCAAATTGCAATTATCGTAACAATAATTGCTTTTGTTTTAAATTTATTAGCATATTTAGGTTTAAGATAA	hypothetical protein	72	9.97598	7926.51	0.795833							NA		PF14126	DUF4293	Domain of unknown function (DUF4293)	no clan defined	no clan defined	18.3			Cytoplasmic Membrane	Multi-transmembrane	no predicted signal peptide	2	88194077
SAOUHSC_00274	30.6115	0.560978	0.430595	-1.3028	0.192643	0.253764	S. aureus NCTC8325	SAUPAN001202000	-	CDS	SAOUHSC_00274		hypothetical protein	+	292051	292551	501	no	3919214	YP_498866	1288760	G1I0R-254	ATGACTTTCGAAGAAAAATTAAGTGAAATGTATAGCGAGATTGCGAATAAGATTAGCAGCATGATACCGGTAGAGTGGGAGCAAGTATATGCAATGGCATATGTAACTGATCAAGCTGGAGAAGTCATCTTTAATTATACTAAACCAGATAGTGATGAATTAAATTATTATTCAGACATACCTAAAGATTGCAATGTCTCAAAAGATATTTTTAAGAATTCATGGTTTAAAGTTTATCGAATGTTTGATGAGTTAAGAGAAACTTTTAAAGAAGAAGGGCTTGAACCATGGACATCATGCGAATTTGACTTTACAAGAGATGGCAAATTGAATGTATCTTTTGATTATATAGATTGGATAAATACAGAGTTTGATCAATTGGGCCGTCAAAATTATTAT…	hypothetical protein	166	3.9585	20118.3	-0.768072					conserved hypothetical protein	TIGR01741	275.1	Membrane Transport / ""Protein secretion system, Type VII"" / ""ESAT-6 proteins secretion system in Firmicutes"" / ""Repetitive hypothetical protein near ESAT cluster, SA0282 homolog""	PF04634	DUF600	Protein of unknown function, DUF600	no clan defined	no clan defined	174.5			Cytoplasmic	Intracellular	no predicted signal peptide	0	88194078
SAOUHSC_00275	32.5702	0.182367	0.397865	-0.458365	0.64669	0.718624	S. aureus NCTC8325		-	CDS	SAOUHSC_00275		hypothetical protein	+	292562	293062	501	no	3919215	YP_498867	1288761	G1I0R-255	ATGACTTTCGAAGAGAAAATAAGCAAATTATATAATGAGATTGCGAATGAGATTAGCAGTATGATACCGGTAGAGTGGGAAAAAGTATATACAATGGCTTATATAGATGATGGAGGAGGTGAAGTATTCTTTAATTATACTAAACCAGGTAGTGATGACTTGAATTATTACACCGATATACCTAAGGAGTATAACATCTCTGTGCAAGTATTTGATGATTTATGGATGGATTTATATGATTTGTTTGAGGAATTAAGAGATTTATTTAAAGAAGAAGGGCTTGAACCATGGACATCATGTGAATTTGACTTTACAAGCGAAGGTAAATTAAAAGTTTCATTTGATTATATAGATTGGATAAATACAGAGTTTGATCAATTAGGCCGTGAAAATTATTAT…	hypothetical protein	166	3.73891	20017.1	-0.625904					conserved hypothetical protein	TIGR01741	260.4	Membrane Transport / ""Protein secretion system, Type VII"" / ""ESAT-6 proteins secretion system in Firmicutes"" / ""Repetitive hypothetical protein near ESAT cluster, SA0282 homolog""	PF04634	DUF600	Protein of unknown function, DUF600	no clan defined	no clan defined	176.6			Cytoplasmic	Intracellular	no predicted signal peptide	0	228937975
SAOUHSC_00276	34.6979	-0.662492	0.359196	1.84438	0.0651282	0.0948927	S. aureus NCTC8325		-	CDS	SAOUHSC_00276		hypothetical protein	+	293073	293573	501	no	3918960	YP_498868	1288762	G1I0R-256	ATGACTTTCGAAGAGAAAATAAGCAAATTATATAATGAGATTGCGAATGAGATTAGCAGTATGATACCGGTAGAGTGGGAAAAAGTATATACAATGGCTTATATAGATGATGGAGGAGGTGAAGTATTCTTTAATTATACTAAACCAGGAAGTGAAGATTTGAATTATTATACCGATATACCTAAGGAGTATAATGTTTCTGTGCAAGTATTTGATGATTTATGGATGGATTTATATGATTTGTTTAAGAATTTAAGAAATTTATTTAAAGAAGAAGGACTTGAACCATGGACATCATGTGAATTTGACTTTACAAGAGACGGCAAATTGAATGTTTCATTTGATTATATTGATTGGGCGAATTCAGAGTTTGGACAAATGGGAAGAGAACATTATTAC…	hypothetical protein	166	4.13341	19989.2	-0.668675					conserved hypothetical protein	TIGR01741	241.9	Membrane Transport / ""Protein secretion system, Type VII"" / ""ESAT-6 proteins secretion system in Firmicutes"" / ""Repetitive hypothetical protein near ESAT cluster, SA0282 homolog""	PF04634	DUF600	Protein of unknown function, DUF600	no clan defined	no clan defined	168.8			no significant prediction	Intracellular	no predicted signal peptide	0	88194080
SAOUHSC_00277	48.1798	-1.07904	0.352528	3.06086	0.00220704	0.00398256	S. aureus NCTC8325	SAUPAN000541000	-	CDS	SAOUHSC_00277		hypothetical protein	+	293584	294084	501	no	3918961	YP_498869	1288763	G1I0R-257	ATGACTTTCGAAGAAAAACTAAGTCAAATGTACAATGAAATTGCAAATGAAATCAGTGGAATGATACCAGTTGAATGGGAAAATATATATACAATTGCCTATGTAACTGATCAAGGTGGAGAGGTCATTTTTAATTATACTAAACCAGGTAGCGATGAATTGAATTATTACACATATATCCCTAGAGAGTATAATGTCTCTGAAAAAGTATTTTATGATTTGTGGACGGATTTATATAGATTGTTTAAGAAGTTAAGAGAAACTTTTAAAGAAGAAGGGCTTGAACCATGGACATCAAGTGAATTTGACTTTACAAGCGAAGGTAAATTAAAAGTTTCATTTGATTATATTGATTGGATAAATACAGAGTTTGATCAATTAGGCCGTGAAAACTATTAT…	hypothetical protein	166	3.94735	20145.3	-0.71747					conserved hypothetical protein	TIGR01741	250.1	Membrane Transport / ""Protein secretion system, Type VII"" / ""ESAT-6 proteins secretion system in Firmicutes"" / ""Repetitive hypothetical protein near ESAT cluster, SA0282 homolog""	PF04634	DUF600	Protein of unknown function, DUF600	no clan defined	no clan defined	165.1			no significant prediction	Intracellular	no predicted signal peptide	0	88194081
SAOUHSC_00278	55.2052	-0.780222	0.296019	2.63571	0.00839613	0.0140242	S. aureus NCTC8325	SAUPAN001201000	-	CDS	SAOUHSC_00278		hypothetical protein	+	294095	294583	489	no	3918962	YP_498870	1288764	G1I0R-258	ATGACTTTCGAAGAAAAGCTAAGTCAAATGTACAATGAAATTGCAAATGAAATCAGTGGAATGATACCAGTAGAATGGGAAAAAGTATATACAATTGCCTACGTAGATGATGAAGGTGGAGAGGTTGTTTTTAATTATACTAAACCAGGAAGTGAAGATTTGAATTATTATTCAGATATTCCTAAAGATTGCAATGTCTCAAAAGATATTTTTAAGAATTCATGGTTTAAAGTTTATCGAATGTTTGATGAGTTAAGAGAAACTTTTAAAAAAGAAGATTTAGAACCGTGGACATCATGTGAATTTGACTTTACAAGAAAGGGAAATTTAAAAGTATCATTTGATTATATAGATTGGATTAAATTAGGTTTTGGCCCATCAGGAAAGGAAAACTACTAT…	hypothetical protein	162	4.25035	19436.8	-0.711728					conserved hypothetical protein	TIGR01741	285	Membrane Transport / ""Protein secretion system, Type VII"" / ""ESAT-6 proteins secretion system in Firmicutes"" / ""Repetitive hypothetical protein near ESAT cluster, SA0282 homolog""	PF04634	DUF600	Protein of unknown function, DUF600	no clan defined	no clan defined	171.3			Cytoplasmic	Intracellular	no predicted signal peptide	0	88194082
SAOUHSC_00279	233.849	1.24018	0.301009	-4.12009	3.79e-05	8.02e-05	S. aureus NCTC8325	SAUPAN001221000	-	CDS	SAOUHSC_00279		hypothetical protein	+	295206	295580	375	no	3918963	YP_498871	1288765	G1I0R-259	ATGAAAAGAATATTGGTAGTATTTTTAATGTTAGCAATTATATTGGCAGGTTGTTCTAATAAAGGTGAAAAGTATCAAAAAGATATTGATAAAGTGTACAAAGAACAGAATCAAATGAATAAAATTGCCTCGAAAGTACAAAACACTATTAAAACAGACATTAAACAAGAAGACAGTAATACACATGTTTATAAAGATGGTAAAGTCATTGTTATTGGTATTCAATTATATAAAGATCGTGAAAAAATGTATTATTTCGCATATGAAATAAAAGATGGTAAGGCAGAGATTAATAGAGAAATAGACCCAATTAAGTATATGAAAGACCATAAAGCAGATTATGAAGATGAAAATGTAGAAGTGGAAAAAGATTAA	hypothetical protein	124	7.49053	14630.8	-0.770161		Cell structure	Cell envelope	Surface structures	pilus (Caulobacter type) biogenesis lipoprotein CpaD	TIGR02522	13.3		PF14729	DUF4467	Domain of unknown function with cystatin-like fold (DUF4467)	CL0051	NTF2	123			Cytoplasmic	Lipid anchored	signal peptide predicted	0	88194083
SAOUHSC_00280	378.804	1.39669	0.262109	-5.32865	9.89e-08	2.54e-07	S. aureus NCTC8325	SAUPAN001222000	-	CDS	SAOUHSC_00280		hypothetical protein	+	295733	296131	399	no	3918964	YP_498872	1288766	G1I0R-260	ATGGAAAAATCGATCAAAATAATGACAATAATAGGAATTGTTGTTCAGGGTTTAGCAACGGTATTTAGTTTACTATTGATGGTTTTAGCAGCATCAGGTGTAATGACTACAGATGTGTCAACAACAGTTAATGGTGAGGTTGACCCAGTTGATGCAGAAACAGCAGCAGCAATTTTCACTGTATTATTCTTATCCCTATTCATATTTGGAATCATTTCAATTATTTTAGGTGCAATCGGTATGTTTAAAGCATCTAAAAACAAAAAAATGAGTGGTATATTGTTGATTATTGGAGCTGTAATAAGTGGTAACATAATTACATTTGCTTTATGGTTAATCAGTGGTATTAAACTACTTACTAATAACAAGCCTAAAGATGAAATAAGCGACTTATCATAA	hypothetical protein	132	6.77736	13902.7	1.05758							NA		PF13273	DUF4064	Protein of unknown function (DUF4064)	CL0347	Tetraspannin	63.1			Cytoplasmic Membrane	Multi-transmembrane	no predicted signal peptide	3	88194084
SAOUHSC_00281	107.578	-2.87835	0.987596	2.91451	0.00356253	0.00626849	S. aureus NCTC8325	SAUPAN001223000	-	CDS	SAOUHSC_00281		hypothetical protein	-	296347	297171	825	no	3918965	YP_498873	1288767	G1I0R-261	GTGAAGGAGAAACATATTAAATGGGATAAGATTTTTTATGGGGACGACTGGGTAAATAACGTAGTCGAAACGATAAGAACAAAAGATATATTACAAAGCGTTTATTTAAAACGTTATTTATTACGCGCGATGATGGCAGGATTTATTATCGGGATTATTACGGTCTTCGTATTATCAGTTAAAGCAACACACGAACCAGATTTACCGCCAGGCATTGTGAATATGGCCAGTGCCATTACATTCAGCTTTGCGTTAGTACTCATTTTATTTACAAACTCCGAACTACTAACCAGTAACTTCATGTACTTTACTGTAGGCCTGTATTATAAAGTAATTAAACCAACTAGAGTATTGAAAATATTTTTATTATGCTTTGCAGGAAATATTTTAGGTGCTGCT…	hypothetical protein	274	8.89564	31018.8	0.727372		Metabolism	Transport and binding proteins	Anions	formate/nitrite transporter	TIGR00790	128.9		PF01226	Form_Nir_trans	Formate/nitrite transporter	no clan defined	no clan defined	165.3			Cytoplasmic Membrane	Multi-transmembrane	no predicted signal peptide	6	88194085
SAOUHSC_00282	502.529	-1.34005	0.176536	7.59078	3.18e-14	1.16e-13	S. aureus NCTC8325	SAUPAN001224000	brnQ2	CDS	SAOUHSC_00282	brnQ	branched-chain amino acid transport system II carrier protein	-	297408	298685	1278	no	3918966	YP_498874	1288768	G1I0R-262	ATGTTATTTTCACTATTTTTTGGAGCCGGAAATTTAATATTCCCGCCCATGCTTGGCCATACAGCGGGTCAAAATATGTGGATTGGTATGCTAGGCTTTGCCCTTACAGGCATATTACTCCCCTTTATTACTGTTATTGTTGTTGCATTTTATGATGAAGGTGTTGAAAGTGTAGGCAATCGTATACATCCATGGTTCGGGTTTATTTTTGCTGTCGTGATTTACATGTCTATCGGAGCATTTTACGGTATTCCACGTGCTGCAAATGTCGCGTACGAAATTGGTACAAGACACATTTTACCTGTGCATAACCAATGGACTTTAATTATATTCGCAGCAATCTTTTTTGCCATCGTTTACTGGATTAGTTTAAATCCATCGAAAATCGTTGATAATTTA…	branched-chain amino acid transport system II carrier protein	425	9.58089	46934.2	1.05247		Metabolism	Transport and binding proteins	Amino acids, peptides and amines	branched-chain amino acid transport system II carrier protein	TIGR00796	402.7		PF05525	Branch_AA_trans	Branched-chain amino acid transport protein	CL0062	APC	436.2			Cytoplasmic Membrane	Multi-transmembrane	no predicted signal peptide	11	88194086
SAOUHSC_00284	155.773	-1.20941	0.36215	3.33953	0.0008392	0.00157615	S. aureus NCTC8325	SAUPAN001228000	-	CDS	SAOUHSC_00284		5'-nucleotidase	+	299299	300189	891	no	3918967	YP_498875	1288769	G1I0R-263	ATGAATAAAATTTCAAAGTATATTGCAATAGCATCATTATCGGTAGCGGTTACAGTTTCAGCACCACAAACGACAAATTCTACAGCGTTTGCCAAAAGTTCTGCTGAAGTTCAACAAACGCAACAAGCTTCTATACCAGCATCACAAAAGGCGAATCTTGGTAATCAAAATATTATGGCAGTGGCTTGGTATCAAAATTCAGCTGAAGCAAAAGCATTATATTTACAAGGTTATAACAGTGCAAAGACACAGTTAGATAAAGAGATTAAAAAGAATAAAGGTAAACATAAGTTAGCTATTGCTTTGGATTTAGATGAAACAGTTTTAGATAATTCTCCATATCAAGGCTATGCATCAATACATAATAAACCTTTCCCAGAAGGTTGGCATGAATGGGTA…	5'-nucleotidase	296	10.0788	33351.7	-0.8125		Metabolism	Biosynthesis of cofactors, prosthetic groups, and carriers; Transport and binding proteins	Other; Pyridine nucleotides	5'-nucleotidase, lipoprotein e(P4) family	TIGR01533	399.1		PF03767	Acid_phosphat_B	HAD superfamily, subfamily IIIB (Acid phosphatase)	CL0137	HAD	185.7		SAOUHSC_00187; SAOUHSC_00348; SAOUHSC_00474; SAOUHSC_00488; SAOUHSC_00518; SAOUHSC_00519; SAOUHSC_00520; SAOUHSC_00521; SAOUHSC_00524; SAOUHSC_00525; SAOUHSC_00528; SAOUHSC_00529; SAOUHSC_00530; SAOUHSC_00679; SAOUHSC_00767; SAOUHSC_00795; SAOUHSC_00796; SAOUHSC_00799; SAOUHSC_00878; SAOUHSC_00921; SAOUHSC_00947; SAOUHSC_01028; SAOUHSC_01035; SAOUHSC_01040; SAOUHSC_01041; SAOUHSC_01042; SAOUHSC_0…	no significant prediction	Secretory(released) (with CS)	signal peptide predicted	0	88194087
SAOUHSC_00285	528.029	1.57265	0.146965	-10.7009	1.01e-26	5.74e-26	S. aureus NCTC8325	SAUPAN001230000	-	CDS	SAOUHSC_00285		hypothetical protein	+	300438	301487	1050	no	3918968	YP_498877	1288771	G1I0R-264	ATGTTTTTAGCTTGGAATGAAATACGGCGCAACAAATTGAAGTTTGGACTAATTATTGGTGTGTTAACGATGATTAGTTACTTGCTATTTTTATTATCTGGATTGGCGAATGGTCTTATCAATATGAATAAAGAAGGCATTGATAAGTGGCAAGCAGATGCCATTGTTCTAAATAAAGATGCCAATCAAACTGTGCAACAATCTGTTTTTAACAAGAAAGATATTGAAAATAAATACAAGAAGCAAGCTACTTTGAAGCAAACAGGGGAAATTGTGTCTAATGGCCATCAAAAAGACAATGTTTTAGTGTTCGGTGTTGAAAAGTCATCATTTTTAGTTCCGAGTTTAATAGAAGGGCATAAAGCGACTAAAGATAATGAAGTGTTAGCTGATGAAACG…	hypothetical protein	349	9.82468	38424.7	0.2851		Metabolism	Transport and binding proteins	Other	ABC exporter transmembrane subunit, DevC protein	TIGR01185	29.4		PF02687	FtsX	FtsX-like permease family	CL0404	BPD_transp_1	24.8			Cytoplasmic Membrane	Multi-transmembrane	no predicted signal peptide	4	88194088
SAOUHSC_00287	485.162	1.67591	0.203614	-8.23086	1.86e-16	7.43e-16	S. aureus NCTC8325	SAUPAN001231000	-	CDS	SAOUHSC_00287		ABC transporter ATP-binding protein	+	301500	302177	678	no	3918969	YP_498878	1288772	G1I0R-265	ATGTTGAAATTTGAAAATGTAACAAAGTCATTTAAAGATGGGAATCGTAACATTGAAGCGGTTAAAGATACAAATTTTGAGATAAATAAAGGTGATATTATAGCATTGGTTGGACCTTCTGGCTCTGGTAAAAGTACATTTCTAACTATGGCAGGTGCTTTACAAACACCGACATCTGGGCACATTTTAATCAATAACCAAGATATTACGACAATGAAGCAAAAAGCATTGGCAAAAGTTAGAATGTCTGAAATAGGTTTTATTTTACAAGCTACAAACCTTGTACCATTTTTAACGGTAAAGCAACAATTTACATTATTGAAAAAGAAAAATAAGAATGTTATGTCTAATGAAGACTATCAGCAACTTATGTCACAATTAGGTCTAACTTCATTGCTT…	ABC transporter ATP-binding protein	225	9.75699	24982.8	-0.298222					ABC exporter ATP-binding subunit, DevA family	TIGR02982	200.5		PF00005	ABC_tran	ABC transporter	CL0023	P-loop_NTPase	113.3		SAOUHSC_00499; SAOUHSC_01451; SAOUHSC_01794; SAOUHSC_01806; SAOUHSC_02494; SAOUHSC_02969	Cytoplasmic Membrane	Intracellular	no predicted signal peptide	0	88194089
SAOUHSC_00289	0.264098	-0.909817	4.01302	0.226716	0.820644	0.862378	S. aureus NCTC8325	SAUPAN001232000	-	CDS	SAOUHSC_00289		hypothetical protein	-	302336	302476	141	no	3918970	YP_498879	1288773	G1I0R-266	ATGGCACGCATACCATTAGGCGCTTTATATGTAAATAATGTAAAAATCACTAAGACCAAAAATAAAAATAAAGTACCTATCAATAAATCCATAACCATTGACCCCCATTACGATAATTTTATATTCAATCCCCATATTTAA	hypothetical protein	46	10.6375	5292.19	-0.332609							NA							NA			no significant prediction	Intracellular	no predicted signal peptide	0	88194090
SAOUHSC_00290	1083.94	-0.578912	0.207214	2.79379	0.00520948	0.00897033	S. aureus NCTC8325	SAUPAN001233000	-	CDS	SAOUHSC_00290		hypothetical protein	+	302466	303416	951	no	3918971	YP_498880	1288774	G1I0R-267	ATGCGTGCCATGGGAGCATTAGCTAATGCAGCAATCGCAACATTTTTAGTGGAAGCATTTAATAAATATGTTGGTGGCGAAGTATTCGGTATTAAATTTTTAGAAGAGCTAGGAGACGCTGCGGGAGGTCTAGGTGGTGTCGCTGCCGCTGGATTAACAGCATTAGCTATCGGTGTGTCACCAGTATATGCATTAGTTATAGCAGCCGCGTGCGGTGGTATGGATTTATTACCAGGTTTCTTTGCGGGTTATATGATTGGATATGTGATGAAATATACAGAGAAATATGTGCCGGATGGTGTCGACTTAATTGGATCGATTGTCATCTTAGCGCCATTAGCTCGTCTTATTGCAGTATTATTAACGCCAGTAGTGAATAGTACATTGATTCGAATTGGT…	hypothetical protein	316	6.52236	32309.2	0.952215							NA		PF13303	PTS_EIIC_2	Phosphotransferase system, EIIC	CL0493	PTS_EIIC	219.8			Cytoplasmic Membrane	Multi-transmembrane(Lipid modified N-termini)	no predicted signal peptide	8	88194091
SAOUHSC_00291	5.86717	-0.577435	0.900076	0.641541	0.521171	0.600778	S. aureus NCTC8325	SAUPAN001234000	-	CDS	SAOUHSC_00291		PfkB family carbohydrate kinase	+	303759	304877	1119	no	3918972	YP_498881	1288775	G1I0R-268	ATGAGCGATTCTGAGAAAGAAATTTTAAAAAGAATTAAAGATAATCCGTTTATTTCACAACGTGAACTTGCTGAGGCAATTGGATTATCTAGACCCAGCGTAGCAAACATTATTTCAGGATTAATACAAAAGGAATATGTTATGGGAAAGGCATATGTTTTAAATGAAGATTATCCTATTGTTTGTATTGGCGCAGCGAATGTAGATCGTAAGTTTTATGTGCATAAAAATTTAGTTGCAGAAACATCAAATCCTGTAACGTCAACACGCTCTATTGGTGGCGTAGCAAGAAATATTGCTGAGAACTTAGGTAGGCTTGGCGAAACGGTCGCTTTTTTATCTGCTAGTGGACAAGATAGTGAATGGGAAATGATTAAACGATTGTCCACACCATTTATG…	PfkB family carbohydrate kinase	372	6.27386	41668.5	-0.242204		Metabolism	Energy metabolism	Sugars	ribokinase	TIGR02152	99.2	Nucleosides and Nucleotides / ""Nucleosides and Nucleotides - no subcategory"" / ""Pseudouridine Metabolism"" / ""Pseudouridine kinase (EC 2.7.1.83)""	PF00294	PfkB	pfkB family carbohydrate kinase	CL0118	Ribokinase	147.9			Cytoplasmic	Intracellular	no predicted signal peptide	0	88194092
SAOUHSC_00292	16.8492	-0.265643	0.523052	0.507871	0.611544	0.685062	S. aureus NCTC8325	SAUPAN001236000	psuG	CDS	SAOUHSC_00292		hypothetical protein	+	304852	305775	924	no	3918973	YP_498882	1288776	G1I0R-269	ATGGCAAATTTACAAAAGTATATTGAGTATTCTCGAGAAGTTCAGCAAGCACGGGAGAACAATCAACCGATTGTAGCATTAGAATCAACAATTATTTCGCATGGTATGCCGTACCCACAAAATGTTGAAATGGCAACAACAGTAGAGCAAATTATCAGGAATAATGGTGCCATTCCAGCAACCATAGCCATTATAGATGGCAAAATTAAAATTGGTTTAGAAAGCGAAGATTTAGAAATACTGGCAACTAGTAAAGACGTTGCTAAAGTATCTAGAAGGGATTTAGCAGAAGTTATTGCGATGAAGTGTGTTGGTGCTACTACTGTAGCGACGACGATGATATGTGCTGCAATGGCTGGTATTCAATTTTTTGTTACAGGAGGTATTGGGGGCGTCCAT…	hypothetical protein	307	5.23572	32865.8	0.0703583	4.2.1.70				CRISPR-associated endonuclease Cas1, subtype MYXAN	TIGR03983	10.8	Nucleosides and Nucleotides / ""Nucleosides and Nucleotides - no subcategory"" / ""Pseudouridine Metabolism"" / ""Pseudouridine 5'-phosphate glycosidase""	PF04227	Indigoidine_A	Indigoidine synthase A like protein	no clan defined	no clan defined	438.7			Cytoplasmic	Intracellular	no predicted signal peptide	1	88194093
SAOUHSC_00293	20.73	-0.362619	0.473565	0.765722	0.443842	0.523551	S. aureus NCTC8325	SAUPAN001237000	-	CDS	SAOUHSC_00293		hypothetical protein	+	305786	307006	1221	no	3918974	YP_498883	1288777	G1I0R-270	ATGAATATTTTATTCGCTATCACAGGGATAGCATTTGCACTATTTGTTGCGTTTTTATTCAGTTTTGATCGTAAAAAAATAGACTTCAAAAAGACGTTAATAATGATATTTATTCAAGTGTTGATCGTGTTATTTATGATGAACACAACGATTGGTTTGACAATTTTAACTGCACTAGGTTCATTTTTTGAAGGGCTAATAAATATTAGTAAAGCAGGCATAAATTTTGTTTTTGGAGATATACAAAATAAAAATGGCTTTACGTTCTTTTTAAACGTATTACTGCCATTAGTTTTTATTTCTGTATTAATAGGCATCTTTAATTATATTAAGGTATTACCATTTATTATCAAATATGTAGGTATCGCTATTAATAAAATAACTAGAATGGGGCGCTTA…	hypothetical protein	406	10.113	44220.8	0.862562		Metabolism	Transport and binding proteins	Nucleosides, purines and pyrimidines	nucleoside transporter, NupC family	TIGR00804	353.6	Nucleosides and Nucleotides / ""Nucleosides and Nucleotides - no subcategory"" / ""Pseudouridine Metabolism"" / ""Probable pyrimidine nucleoside transport protein associated with pseudouridine catabolism""	PF07662	Nucleos_tra2_C	Na+ dependent nucleoside transporter C-terminus	no clan defined	no clan defined	195.7			Cytoplasmic Membrane	Multi-transmembrane	no predicted signal peptide	8	88194094
SAOUHSC_00294	45.5381	1.6708	0.330344	-5.05777	4.24e-07	1.04e-06	S. aureus NCTC8325	SAUPAN001238000	nanT	CDS	SAOUHSC_00294		hypothetical protein	-	307111	308643	1533	no	3918975	YP_498884	1288778	G1I0R-271	ATGAAAGAAGTTGGATTTGGCACACTAAACTGGGTTGCCGTTATCATTTATCTACTAGCTATGTTGTTCATTGGCGTTTATTTTACCAAGCGCGCGAGCCAAAGTACCAATAGTTTCTTTACCGCAAGTGGTCGCTTGCCATCTTGGGTAGTTGGCTTTTCAATTTATGCTACTACGTTAAGTGCGATTACATTTATGTCGACACCAGAGAAAGCATTTTTAACAGATTGGTCATATATCGCTGGTAACATTGCTATCGTCGCAATTATTCCATTACTTATTTATTTCTATGTCCCTTTCTTTAAAAAGTTAAAGGTAACATCTGCATATGAATATTTAGAAGCTAGATTTGGCCCTAGCATACGTGTCATTGGCTCATTATTATTTGTCGTTTACCAT…	hypothetical protein	510	9.58689	55813.2	0.731569		Metabolism	Transport and binding proteins	Cations and iron carrying compounds	transporter, solute:sodium symporter (SSS) family	TIGR00813	220.4	Cell Wall and Capsule / ""Capsular and extracellular polysacchrides"" / ""Sialic Acid Metabolism"" / ""Predicted sialic acid transporter""	PF00474	SSF	Sodium:solute symporter family	CL0062	APC	140.4			Cytoplasmic Membrane	Multi-transmembrane	no predicted signal peptide	13	88194095
SAOUHSC_00295	10.4796	1.13178	0.631952	-1.79093	0.0733048	0.105585	S. aureus NCTC8325	SAUPAN001239000	nanA	CDS	SAOUHSC_00295		N-acetylneuraminate lyase	-	308683	309564	882	no	3918976	YP_498885	1288779	G1I0R-272	ATGAACAAAGATTTAAAAGGTTTATATGCAGCGTTACTCGTTCCTTTTGATGAAAATGGTCAAGTAAATGAACAAGGACTTAAACAAATTGCTCAAAATGCCATTGAAACTGAAGAATTAGACGGTCTTTATGTAAATGGTAGCTCAGGCGAAAACTTTTTATTAAATACAGAGCAGAAGAAGCAAGTTTTCAAGGTTGCCAAAGAGGCAGTTGGGGATAAAGTGAAATTGATTGCTCAAGTAGGTTCGTTAGATTTAAATGAAGCCATTGAACTTGGAAAATATGCCACAGAACTCGGTTATGATGCACTTTCTGCCGTAACACCATTCTACTATCCATTTACTTTTGAAGAAATTAGAGATTACTATTTCGATATTATCGAAGCAACTCAGAACAAT…	N-acetylneuraminate lyase	293	4.70663	33042.3	-0.232423	4.1.3.3	Cell structure; Metabolism	Cell envelope; Central intermediary metabolism	Amino sugars; Biosynthesis and degradation of surface polysaccharides and lipopolysaccharides	N-acetylneuraminate lyase	TIGR00683	367.8	Cell Wall and Capsule / ""Capsular and extracellular polysacchrides"" / ""Sialic Acid Metabolism"" / ""N-acetylneuraminate lyase (EC 4.1.3.3)""	PF00701	DHDPS	Dihydrodipicolinate synthetase family	CL0036	TIM_barrel	282.2			Cytoplasmic	Intracellular	no predicted signal peptide	0	88194096
SAOUHSC_00296	20.1515	-0.0529252	0.483493	0.109464	0.912834	0.935626	S. aureus NCTC8325	SAUPAN001240000	nanK	CDS	SAOUHSC_00296		ROK family protein	+	309722	310582	861	no	3918977	YP_498886	1288780	G1I0R-273	GTGTATTACATCGCAATCGATATTGGAGGCACTCAAATTAAATCGGCAGTTATTGATAAGCAATTGAATATGTTTGACTATCAACAAATATCAACGCCGGACAACAAAAGTGAGCTTATTACTGACAAAGTATATGAGATTGTAACAGGATATATGAAGCAATATCAGTTGATCCAACCTGTCATAGGTATTTCATCAGCAGGCGTTGTTGATGAACAAAAAGGCGAAATTGTATACGCAGGGCCAACCATTCCGAATTATAAAGGTACTAATTTTAAGCGATTATTAAAATCACTGTCTCCTTATGTCAAAGTAAAAAATGATGTAAACGCTGCATTACTAGGCGAATTGAAATTACATCAATATCAAGCAGAACGGATCTTTTGTATGACGCTTGGT…	ROK family protein	286	5.69776	31682.9	-0.262238			Unknown function	General	ROK family protein (putative glucokinase)	TIGR00744	112.5	Cell Wall and Capsule / ""Capsular and extracellular polysacchrides"" / ""Sialic Acid Metabolism"" / ""N-acetylmannosamine kinase (EC 2.7.1.60)""	PF00480	ROK	ROK family	CL0108	Actin_ATPase	127.8			Cytoplasmic	Intracellular	no predicted signal peptide	0	88194097
SAOUHSC_00297	321.048	1.26088	0.17393	-7.24933	4.19e-13	1.46e-12	S. aureus NCTC8325	SAUPAN001241000	nanR	CDS	SAOUHSC_00297		hypothetical protein	-	310860	311660	801	no	3918978	YP_498887	1288781	G1I0R-274	ATGAAATTTGAGAATCGTGTTCAACGTTATCAACATTTATTTACAAAAACTGATAAACGCATCGTCAATTATATAAGACAAAATGGTTATAGCGATGCCTTTTCAACGATTAACTCCTTAGCCCATGCGATTGGTACATCACCAGCAACGATGACACGCTTTAGTCATAAGCTGGATTATGAGAATTTCCAAGATTTAAAATTTAATATTCAACAAGAAATGACAGAGACAGTTATTGAAAATAGCCCAATTATTCAAAGAATTCATAAATATCATCAACAAATCATTCAACAAACTGGTGAATTTATTGATAACGACATTATCCAAACCTTTATCGACAAACTTCAATCAAGTCGACATATACTCTTTGCTGGACTAGGTAGCTCTGGTTTATCAGCG…	hypothetical protein	266	6.97071	30258	-0.282707					6-phospho 3-hexuloisomerase	TIGR03127	73.6	Cell Wall and Capsule / ""Capsular and extracellular polysacchrides"" / ""Sialic Acid Metabolism"" / ""Sialic acid utilization regulator, RpiR family""	PF01380	SIS	SIS domain	CL0067	SIS	57.8	N-acetylmannosamine-6-phosphate		no significant prediction	Intracellular	no predicted signal peptide	0	88194098
SAOUHSC_00298	102.726	-0.582495	0.226449	2.5723	0.0101026	0.0166443	S. aureus NCTC8325	SAUPAN001242000	nanE	CDS	SAOUHSC_00298		N-acetylmannosamine-6-phosphate 2-epimerase	+	311800	312468	669	no	3919525	YP_498888	1288782	G1I0R-275	ATGTTACCACATGGATTAATAGTATCTTGTCAGGCACTACCAGATGAACCATTGCATTCATCTTTTATTATGTCGAAAATGGCATTAGCTGCGTATGAAGGTGGTGCTGTTGGTATTCGCGCAAATACTAAGGAAGACATTTTAGCAATTAAAGAAACGGTAGATTTACCAGTTATTGGCATTGTGAAACGTGACTATGATCACTCAGATGTTTTCATTACTGCAACGTCAAAAGAAGTTGATGAACTGATAGAAAGCCAATGTGAAGTCATTGCATTGGATGCAACGTTACAGCAACGTCCGAAAGAAACGTTAGACGAATTAGTATCATATATTAGAACACATGCACCGAACGTTGAAATCATGGCTGATATCGCGACCGTTGAAGAAGCTAAAAAT…	N-acetylmannosamine-6-phosphate 2-epimerase	222	4.57542	24545	-0.0189189	5.1.3.9				3-hexulose-6-phosphate synthase	TIGR03128	28.3	Cell Wall and Capsule / ""Capsular and extracellular polysacchrides"" / ""Sialic Acid Metabolism"" / ""N-acetylmannosamine-6-phosphate 2-epimerase (EC 5.1.3.9)""	PF04131	NanE	Putative N-acetylmannosamine-6-phosphate epimerase	CL0036	TIM_barrel	219.6			Cytoplasmic	Intracellular	no predicted signal peptide	0	88194099
SAOUHSC_00299	16.4794	2.06703	0.547948	-3.77232	0.000161736	0.000326173	S. aureus NCTC8325	SAUPAN001243000	-	CDS	SAOUHSC_00299		hypothetical protein	-	312595	313908	1314	no	3919526	YP_498889	1288783	G1I0R-276	ATGAATCAATATCATTCTAATGCACAACAACCAAGTGCATGGCGTTTTTTTGTCTATAGTTTAGTGGGCATACTATGTTTCTTTATTCCTTTTACGATTAATGGTAACAACACTATTTTCGTCGATCATGTTCATCTAGCCATTCGCTCAATCATAGGTCCACTTATGCCCTATGTTGCACTGATTATGATTTTAATTGGTACAGCGTTACCAATAGTGAGACGTACTTTTATGACTTCAATCACAAACTTGGTCATTACATTATTTAAAGTTGCAGGTGCAATGATCGGTATAATGTATGTATTTAAAATCGGTCCATCAATACTATTTAAAGCTAACTATGGTCCGTTTTTGTTTGAAAAATTAATGATGCCATTAAGTATCTTAATTCCAGTAGGT…	hypothetical protein	437	9.47963	48281.6	0.881693		Cellular processes	Cellular processes	Sporulation and germination	sporulation integral membrane protein YlbJ	TIGR02871	28.4		PF07670	Gate	Nucleoside recognition	no clan defined	no clan defined	37.1			Cytoplasmic Membrane	Multi-transmembrane	no predicted signal peptide	12	88194100
SAOUHSC_00300	964.351	2.33978	0.146151	-16.0093	1.1e-57	1.2e-56	S. aureus NCTC8325	SAUPAN001245000	gehB	CDS	SAOUHSC_00300	lip2	lipase	+	314326	316398	2073	no	3919527	YP_498890	1288784	G1I0R-277	ATGTTAAGAGGACAAGAAGAAAGAAAGTATAGTATTAGAAAGTATTCAATAGGCGTGGTGTCAGTGTTAGCGGCTACAATGTTTGTTGTGTCATCACATGAAGCACAAGCCTCGGAAAAAACATCAACTAATGCAGCGGCACAAAAAGAAACACTAAATCAACCGGGAGAACAAGGGAATGCGATAACGTCACATCAAATGCAGTCAGGAAAGCAATTAGACGATATGCATAAAGAGAATGGTAAAAGTGGAACAGTGACAGAAGGTAAAGATACGCTTCAATCATCGAAGCATCAATCAACACAAAATAGTAAAACAATCAGAACGCAAAATGATAATCAAGTAAAGCAAGATTCTGAACGACAAGGTTCTAAACAGTCACACCAAAATAATGCGACT…	lipase	690	9.55352	76387.1	-0.873333	3.1.1.3				gram-positive signal peptide, YSIRK family	TIGR01168	48.5	Fatty Acids, Lipids, and Isoprenoids / ""Triacylglycerols"" / ""Triacylglycerol metabolism"" / ""Triacylglycerol lipase (EC 3.1.1.3)""	PF04650	YSIRK_signal	YSIRK type signal peptide	no clan defined	no clan defined	38.6			Extracellular	N-terminally anchored (with CS)	signal peptide predicted	0	88194101
SAOUHSC_00301	455.174	0.25217	0.133543	-1.8883	0.0589856	0.0867276	S. aureus NCTC8325	SAUPAN001851000	-	CDS	SAOUHSC_00301		hypothetical protein	-	316640	317467	828	no	3919528	YP_498891	1288785	G1I0R-278	GTGACTGAAATTAAAGATAAAGTAATTACTAAAGATGCATTTGCATTACCTTACACAATTATTAAAGCAAAAAATCAACCAACAAAAGGCGCTATTGTCTACATCCACGGTGGTGGATTAATGTTCGGTAAAGCTAACGATTTATCCCCACAGTATATCGATATCCTTACGGAACATTACGATTTAATTCAACTAAGTTATCGTTTATTACCAGAAGTAAGTCTCGATTGCATTATTGAGGATGTCTACGCATCATTCGATGCGATTCAATCACAATATTCTAATTGCCCTATTTTTACCTTTGGCAGATCATCAGGTGCATATTTAAGTCTATTAATTGCACGAGACAGAGATATTGATGGTGTTATTGATTTTTATGGTTATAGTCGCATCAACACT…	hypothetical protein	275	5.13322	31322.4	-0.210909							NA		PF07859	Abhydrolase_3	alpha/beta hydrolase fold	CL0028	AB_hydrolase	38			Cytoplasmic	Intracellular	no predicted signal peptide	0	88194102
SAOUHSC_00302	384.563	1.17077	0.166611	-7.02694	2.11e-12	7.11e-12	S. aureus NCTC8325	SAUPAN001852000	-	CDS	SAOUHSC_00302		hypothetical protein	-	317540	318739	1200	no	3919529	YP_498892	1288786	G1I0R-279	ATGTACCGATACAAACCACTTTTACAATCAATCCACTTACCTAATGGCATCAAAATTTCGAATCGCTTTGTATTATCACCAATGACCGTAAACACATCAACAAAAGAAGGCTATATTACAAAAGAAGACTTGGCTTATGCTGCACGTCGCTCTAATTCAGCTGGAATGCAAGTCACCGGCGCTGCTTACATTGAACCTTATGGTCAATTGTTTGAATATGGCTTTAATATTGATCATGATGCTTGTATCCCTGGATTAACTAACATGGCATCTACGATGAAACAACATGGTAGCCTCGCTATTATCCAGCTAGCGCATGCTGGTCGTTTTTCAAATCAAGCCATTTTAAATTTTGGAAAGGTGTATGGACCAAGCCCTATGACATTGCATTCACCGATT…	hypothetical protein	399	6.56025	44691.3	-0.302506					mycofactocin system FadH/OYE family oxidoreductase 2	TIGR03997	148.2		PF00724	Oxidored_FMN	NADH:flavin oxidoreductase / NADH oxidase family	CL0036	TIM_barrel	188.5			Cytoplasmic	Intracellular	no predicted signal peptide	0	88194103
SAOUHSC_00303	1.23408	-0.367053	1.85333	0.198051	0.843005	0.881642	S. aureus NCTC8325	SAUPAN001854000	-	CDS	SAOUHSC_00303		hypothetical protein	+	318835	318927	93	no	3919530	YP_498893	1288787	G1I0R-280	ATGGAAAGTATTTTTAAAATTAAACTAATGAATGGCATTTGTAGGTCTGAAAATATGAATATGAAAAAGAAAAATAAAGGCGAAAAGATATAA	hypothetical protein	30	10.6751	3544.33	-0.8							NA							NA			Extracellular	Intracellular	no predicted signal peptide	0	88194104
SAOUHSC_00304	106.418	-3.41897	0.342983	9.96835	2.1e-23	1.06e-22	S. aureus NCTC8325	SAUPAN001855000	-	CDS	SAOUHSC_00304		hypothetical protein	+	319041	320042	1002	no	3919531	YP_498894	1288788	G1I0R-281	TTGGTTAAATTAAGCGTATTAGACTATGCCTTAATAGATGAAGGTAAGGATGCACAAAAGGCATTGCAAGATTCAGTGACACTTGCAAAATTAGCAGATCGACTTGGCTTTAAGCGAATTTGGTTTACGGAACATCATAATGTACCAGCGTTTGCGTGTAGTAGTCCAGAACTTTTGATGATGCATACATTGGCGCAGACAAATCACATACGAGTTGGCTCTGGTGGTGTGATGCTGCCGCACTATCGACCTTATAAAATTGCTGAGCATTTTAGAATGATGGCAGCGTTATATCCAAATCGTATTGATTTAGGTATTGGTAATAATCCAGGTACTACTATGGTAAAGCAAGCTTTAGATGGAATAAATCCTACATATGATAGTTACGATGAATCGATT…	hypothetical protein	333	6.18693	37099.6	-0.0393393			Unknown function	Enzymes of unknown specificity	luciferase family oxidoreductase, group 1	TIGR03558	349.6		PF00296	Bac_luciferase	Luciferase-like monooxygenase	no clan defined	no clan defined	105.5			Cytoplasmic	Intracellular	no predicted signal peptide	0	88194105
SAOUHSC_00305	47.6089	-3.03799	0.439165	6.91764	4.59e-12	1.51e-11	S. aureus NCTC8325	SAUPAN001856000	gcvH-L	CDS	SAOUHSC_00305		hypothetical protein	+	320076	320408	333	no	3919532	YP_498895	1288789	G1I0R-282	ATGAAAAAGTTAGCCAATTATTTATGGGTAGAAAAAGTAGGAGATTTGTATGTGTTTAGTATGACACCTGAATTGCAAGATGATATTGGGACAGTAGGTTATGTTGAATTCGTAAGTCCAGATGAAGTTAAAGTGGATGATGAAATTGTGAGTATCGAAGCATCGAAAACGGTCATTGATGTGCAAACGCCATTGTCAGGAACGATTATTGAGCGAAATACAAAAGCGGAAGAAGAACCGACAATTTTAAACTCTGAAAAACCAGAAGAAAATTGGTTGTTCAAATTGGATGATGTCGATAAAGAAGCATTCCTAGCATTACCGGAGGCTTAA	hypothetical protein	110	3.86736	12421.9	-0.263636		Metabolism	Energy metabolism	Amino acids and amines	glycine cleavage system H protein	TIGR00527	57.2		PF01597	GCV_H	Glycine cleavage H-protein	CL0105	Hybrid	61.4			no significant prediction	Intracellular	no predicted signal peptide	0	161353536
SAOUHSC_00306	125.16	-2.48393	0.27718	8.96142	3.21e-19	1.42e-18	S. aureus NCTC8325	SAUPAN001857000	-	CDS	SAOUHSC_00306		hypothetical protein	+	320409	321209	801	no	3919533	YP_498896	1288790	G1I0R-283	ATGGAAACGTTAAAATCAAATAAAGCGAGACTTGAATATTTAATCAATGATATGCATCGAGAGAGAAATGACAATGACGTATTGGTAATGCCATCTTCATTTGAAGATTTGTGGGAATTATATCGAGGCTTAGCAAATGTCAGACCGGCATTACCTGTAAGTGATGAATATTTAGCTGTACAAGATGCTATGTTAAGTGATTTGAATCGTCAACATGTTACGGATTTGAAGGATTTGAAGCCGATAAAAGGTGACAATATCTTTGTTTGGCAAGGTGATATCACGACGTTAAAAATCGATGCTATTGTTAATGCTGCAAATAGTCGTTTTCTAGGATGTATGCAAGCTAATCATGACTGCATTGATAATATTATTCATACAAAAGCGGGTGTTCAAGTT…	hypothetical protein	266	6.61936	30128.3	-0.265038							NA		PF01661	Macro	Macro domain	CL0223	MACRO	121.6			Cytoplasmic	Intracellular	no predicted signal peptide	0	88194107
SAOUHSC_00307	164.06	-2.74077	0.273058	10.0373	1.04e-23	5.33e-23	S. aureus NCTC8325	SAUPAN001858000	sirTM	CDS	SAOUHSC_00307		hypothetical protein	+	321199	322143	945	no	3919534	YP_498897	1288791	G1I0R-284	ATGCAGAGTAGTAAGTGGAATGCAATGTCTCTGTTAATGGATGACAAGACAAAGCAGGCTGAAGTATTGCGTACTGCGATTGATGAAGCAGATGCGATAGTGATTGGAATTGGTGCAGGCATGTCTGCATCTGACGGATTTACATATGTAGGAGAGCGTTTTACGGAAAATTTCCCAGATTTTATTGAAAAATATCGCTTCTTTGATATGTTGCAAGCGAGTTTACATCCTTATGGCAGTTGGCAAGAGTATTGGGCATTTGAGAGTCGTTTTATTACATTAAACTATTTAGATCAACCTGTAGGTCAGTCTTACCTCGCTTTAAAATCCTTGGTGGAAGGTAAACAGTACCACATTATAACTACGAATGCAGATAATGCTTTCGATGTAGCTGATTAT…	hypothetical protein	314	5.2205	36396.9	-0.505414					molybdenum cofactor synthesis domain	TIGR00177	15.8	Carbohydrates / ""Central carbohydrate metabolism"" / ""Pyruvate metabolism II: acetyl-CoA, acetogenesis from pyruvate"" / ""NAD-dependent protein deacetylase of SIR2 family""; ""Stress Response"" / ""Oxidative stress"" / ""Redox-dependent regulation of nucleus processes"" / ""NAD-dependent protein deacetylase of SIR2 family""						NA			Cytoplasmic	Intracellular	no predicted signal peptide	0	88194108
SAOUHSC_00308	197.591	-3.17242	0.229576	13.8186	1.97e-43	1.71e-42	S. aureus NCTC8325	SAUPAN001861000	lplA2	CDS	SAOUHSC_00308		hypothetical protein	+	322121	323143	1023	no	3919535	YP_498898	1288792	G1I0R-285	ATGTACTTAATAGAACCGATTAGAAATGGAGAATATATTACTGATGGTGCGATTGCACTCGCTATGCAAGTTTATGTTAACCAGCATATCTTTTTAGATGAAGATATTTTATTCCCTTATTATTGTGATCCAAAAGTGGAAATTGGACGTTTTCAAAATACTGCTATAGAAGTGAATCAAGATTATATAGATAAACACAGTATTCAAGTAGTTCGCCGAGATACTGGTGGTGGCGCTGTGTATGTTGATAAAGGTGCCGTTAATATGTGTTGTATTTTAGAACAAGACACTTCAATTTATGGTGATTTTCAACGATTTTATCAACCAGCTATAAAGGCGTTGCATACATTAGGTGCAACAGATGTGGTACAAAGCGGTAGAAATGATTTAACATTGAAT…	hypothetical protein	340	4.88005	38846.8	-0.393529	6.3.1.20	Genetic information processing	Protein fate	Protein modification and repair	lipoyltransferase and lipoate-protein ligase	TIGR00545	243.2	Amino Acids and Derivatives / ""Alanine, serine, and glycine"" / ""Glycine cleavage system"" / ""Lipoate-protein ligase A""; ""Carbohydrates"" / ""Central carbohydrate metabolism"" / ""Dehydrogenase complexes"" / ""Lipoate-protein ligase A""; ""Cofactors, Vitamins, Prosthetic Groups, Pigments"" / ""Lipoic acid"" / ""Lipoic acid metabolism"" / ""Lipoate-protein ligase A""	PF10437	Lip_prot_lig_C	Bacterial lipoate protein ligase C-terminus	CL0233	SufE_NifU	93.5			Cytoplasmic	Intracellular	no predicted signal peptide	0	88194109
SAOUHSC_00309	710.84	0.350936	0.144654	-2.42604	0.0152645	0.0247132	S. aureus NCTC8325	SAUPAN001862000	-	CDS	SAOUHSC_00309		hypothetical protein	+	323458	324483	1026	no	3919536	YP_498899	1288793	G1I0R-286	ATGAATAATAAAGTATTAGTAACCGGTGGTACAGGGTTTGTTGGCATGCGAATTATTTCACGATTATTAGAACAAGGTTATGACGTACAAACGACGATACGTGATTTAAGTAAAGCTGATAAAGTAATTAAAACAATGCAAGACAATGGCATTTCCACAGAGCGATTAATGTTTGTCGAAGCGGATTTATCACAAGATGAACATTGGGATGAAGCAATGAAAGATTGCAAGTATGTCTTGAGTGTAGCATCTCCGGTGTTTTTCGGTAAAACAGACGATGCAGAAGTGATGGCGAAGCCTGCAATTGAAGGTATACAACGTATTTTAAGAGCTGCAGAACATGCGGGTGTTAAACGTGTGGTAATGACTGCAAACTTTGGTGCAGTTGGTTTTAGTAAT…	hypothetical protein	341	5.90297	37776	-0.214956					hopanoid-associated sugar epimerase	TIGR03466	119.8		PF01073	3Beta_HSD	3-beta hydroxysteroid dehydrogenase/isomerase family	CL0063	NADP_Rossmann	89.7			Cytoplasmic	Intracellular	no predicted signal peptide	0	88194110
SAOUHSC_00310	41.7319	-0.275401	0.328328	0.838797	0.401583	0.482129	S. aureus NCTC8325	SAUPAN001863000	ulaA	CDS	ulaA		PTS system ascorbate-specific transporter subunit IIC	-	324576	325922	1347	no	3919537	YP_498900	1288794	G1I0R-287	ATGCAAGCAATCCTTAATTTTATAGTCGATATTTTAAGTCAACCAGCCATTCTTGTTGCACTGATTGCCTTTATAGGTTTAATCGTTCAGAAAAAACCTGCCGCAACGATCACTTCAGGAACCATTAAAACGATATTAGGCTTCTTAATTTTAAGTGCAGGTGCTGATGTCGTCGTTCGATCTCTTGAACCATTCGGCAAAATATTCCAACACGCATTTGGTGTGCAAGGTATCGTACCTAACAACGAAGCTATCGTCTCACTAGCCTTAAAAGATTTTGGAACAACAGCTGCACTCATCATGGTCTGTGGCATGATTGTTAATATTTTAATTGCCCGCTTCACTAATTTAAAATATATCTTTTTAACAGGTCATCATACATTTTACATGGCTGCGTTT…	PTS system ascorbate-specific transporter subunit IIC	448	9.92282	47412.5	1.05647							NA		PF03611	EIIC-GAT	PTS system sugar-specific permease component	no clan defined	no clan defined	482.6			Cytoplasmic Membrane	Multi-transmembrane	no predicted signal peptide	10	88194111
SAOUHSC_00311	4.64998	-0.357356	1.0752	0.332363	0.739616	0.800077	S. aureus NCTC8325	SAUPAN001864000	-	CDS	SAOUHSC_00311		hypothetical protein	-	325937	326221	285	no	3919538	YP_498901	1288795	G1I0R-288	ATGAAAATTTTAGTAGTATGTGGCCACGGTTTAGGAAGTAGTTTTATGGTAGAAATGAACGCACAAGAAGCACTTAGGCAACTTAATGCACCATCTGATATCGAAGTTGAACATAGTGACATTATGACAGCAAGTCCAGAGATGGCTGACTTGTTTATTTGTGGTAGAGATTTAGCTGAAAATGCCGAACGTCTAGGGGATGTCTTAGTTCTTGATAATATTTTAGATAAAGCTGAATTACAACAAAAGCTCTCAGAAAAATTACAACAACTTAACATGATTTAA	hypothetical protein	94	4.14695	10398	0.0117021							NA		PF02302	PTS_IIB	PTS system, Lactose/Cellobiose specific IIB subunit	CL0031	Phosphatase	51.4			Cytoplasmic	Intracellular	no predicted signal peptide	0	88194112
SAOUHSC_00312	10.3887	-0.210044	0.746259	0.281463	0.778356	0.830208	S. aureus NCTC8325	SAUPAN001865000	-	CDS	SAOUHSC_00312		hypothetical protein	-	326223	326666	444	no	3919539	YP_498902	1288796	G1I0R-289	GTGTCATTAGACATTTTGTCAACAACACGCATCATTGTAAAAGAACAAGTAAATGATTGGACTGAAGCTATAACTATAGCTTCTCAGCCATTACTACAAGAACAAATTATTGAACAAGGCTATGTTCAAGCAATGATTGATAGCGTTAATGAACTTGGACCTTATATCGTTATCGCACCTGAAATTGCAATTGCACATGCAAGACCGAACAATGACGTACATCAAGTTGGTTTAAGTCTATTAAAGTTGAATCAACATGTGGCATTTTGTGATGAAGATCACTACGCATCTCTCATTTTTGTATTGAGTGCCATCGACAATCATTCACACTTATCTGTATTACAAAATTTAGCAACCGTACTGGGCGATAACCAAACAGTCCAGCAACTATTAACTGCA…	hypothetical protein	147	4.41796	16299.4	0.0680272		Metabolism; Signal transduction	Signal transduction; Transport and binding proteins	Carbohydrates, organic alcohols, and acids; PTS	PTS system, fructose subfamily, IIA component	TIGR00848	32.7		PF00359	PTS_EIIA_2	Phosphoenolpyruvate-dependent sugar phosphotransferase system, EIIA 2	CL0340	PTase-anion_tr	107.1			Cytoplasmic	Intracellular	no predicted signal peptide	0	88194113
SAOUHSC_00313	30.5499	-0.0235065	0.402102	0.0584592	0.953383	0.963018	S. aureus NCTC8325	SAUPAN001866000	-	CDS	SAOUHSC_00313		hypothetical protein	-	326671	328626	1956	no	3919540	YP_498903	1288797	G1I0R-290	TTGTTAAGTTATAGACAAATCGAAATTTTGTATCTTTTAATTCATGAGCAAACGTTTATTCCAATCAATACCATTGCTAATCAACTTGGTGTATCACCTCGTACCATTCAATATGATATAGCATATATTGAGCAATATGCTGAAACTTATCATTACCAAGTCAGCCGTAATAAAGCTGCAGGCATCAAAGTAACAACAGCTCACGCGACACTATTAAATGAATTAGAGCACAATCTAACAAATCAAATTCATTTTTCAAAAGATGAACGACTCACACATATCGCTTTAAAGTTATTCGAAACAACCGATCCTGTTTCAACAAAGCAACTTGCGCAAGATGTTAATGTTTCGCGTCGGACAATTGCAGATGATATTAAAATGATTCAAGCCCAACTAGAT…	hypothetical protein	651	6.60796	74472.7	-0.156221		Metabolism; Signal transduction	Signal transduction; Transport and binding proteins	Carbohydrates, organic alcohols, and acids; PTS	PTS system, fructose subfamily, IIA component	TIGR00848	27.5		PF00874	PRD	PRD domain	CL0166	PRD	119.5			Cytoplasmic	Intracellular	no predicted signal peptide	0	88194114
SAOUHSC_00314	1796.29	4.37192	0.129552	-33.7463	1.21e-249	7.97e-248	S. aureus NCTC8325	SAUPAN001868000	mepR	CDS	SAOUHSC_00314		hypothetical protein	+	328838	329257	420	no	3919541	YP_498904	1288798	G1I0R-291	ATGGAATTCACTTATTCGTATTTATTTAGAATGATTAGTCATGAGATGAAACAAAAGGCTGATCAAAAGTTAGAGCAATTTGATATTACAAATGAGCAAGGTCATACGTTAGGTTATCTTTATGCACATCAACAAGATGGACTGACACAAAATGATATTGCTAAAGCATTACAACGAACAGGTCCAACTGTCAGTAATTTATTAAGGAACCTTGAACGTAAAAAGCTGATCTATCGCTATGTCGATGCACAAGATACGAGAAGAAAGAATATAGGGCTGACTACCTCTGGGATTAAACTCGTAGAAGCATTCACTTCGATATTTGATGAAATGGAACAAACACTCGTATCGCAGTTATCTGAAGAAGAAAATGAACAAATGAAAGCAAACTTAACTAAA…	hypothetical protein	139	6.26722	16172.2	-0.669784					homoprotocatechuate degradation operon regulator, HpaR	TIGR02337	40.9		PF12802	MarR_2	MarR family	CL0123	HTH	38.6	Bis-indoles; Distamycin		no significant prediction	Intracellular	no predicted signal peptide	0	88194115
SAOUHSC_00315	669.601	3.84616	0.160526	-23.9597	7.32e-127	2.1e-125	S. aureus NCTC8325	SAUPAN001869000	mepA	CDS	SAOUHSC_00315		hypothetical protein	+	329364	330719	1356	no	3919542	YP_498905	1288799	G1I0R-292	ATGAAAGACGAACAATTATATTATTTTGAGAAATCGCCAGTATTTAAAGCGATGATGCATTTCTCATTGCCAATGATGATAGGGACTTTATTAAGCGTTATTTATGGCATATTAAATATTTACTTTATAGGATTTTTAGAAGATAGCCACATGATTTCTGCTATCTCTCTAACACTGCCAGTATTTGCTATCTTAATGGGGTTAGGTAATTTATTTGGCGTTGGTGCAGGAACTTATATTTCACGTTTATTAGGTGCGAAAGACTATAGTAAGAGTAAATTTGTAAGTAGTTTCTCTATTTATGGTGGTATTGCACTAGGACTTATCGTGATTTTAGTTACTTTACCATTCAGTGATCAAATCGCAGCAATTTTAGGGGCGAGAGGTGAAACGTTAGCT…	hypothetical protein	451	7.54225	48775.6	1.08825		Metabolism	Transport and binding proteins	Other	MATE efflux family protein	TIGR00797	193	Cofactors, Vitamins, Prosthetic Groups, Pigments / ""Riboflavin, FMN, FAD"" / ""Riboflavin, FMN and FAD metabolism Extended"" / ""Multi antimicrobial extrusion protein (Na(+)/drug antiporter), MATE family of MDR efflux pumps""; ""Virulence, Disease and Defense"" / ""Resistance to antibiotics and toxic compounds"" / ""Multidrug Resistance Efflux Pumps"" / ""Multi antimicrobial extrusion protein (N…	PF01554	MatE	MatE	CL0222	MviN_MATE	124.4			Cytoplasmic Membrane	Multi-transmembrane	no predicted signal peptide	12	88194116
SAOUHSC_00316	133.223	2.19903	0.25292	-8.69454	3.48e-18	1.48e-17	S. aureus NCTC8325	SAUPAN001870000	mepB	CDS	SAOUHSC_00316		hypothetical protein	+	330823	331263	441	no	3919543	YP_498906	1288800	G1I0R-293	ATGTGTAAATCTAAAATACTGTTGAAAAATATTTTTAGTGAAGAATCAGAAGTTAAAGATTTAACTGAAGAAAAATATAATCAAGATTACGAAGCATTAACATTTAGCTTTAAAGAGGAAACATATCAAAGTAGGTTAGCTAAGAAAACACCGACTAAATCGGGATATTTCGTGACATGTTGGACAAAAGACGAAGATAATTATAATCGGCCATACAAAATTGAAGAGTTTGCTGATTACCTGATTGTTGCTGTTATCGATGATGAATTAAATGGCTACTTTCTATTTCCTAGGGAATTATTGGTAGAAAAAGGTATCTTAGCTTCATCTAAGTATCAAGGGAAAATGGCTTTTAGAGTTTATCCTAAGTGGTGTAATCAATTGAATAAAACAGCAGGG…	hypothetical protein	146	6.59189	17460.7	-0.694521							NA		PF08877	MepB	MepB protein	CL0236	PDDEXK	166.1			no significant prediction	Intracellular	no predicted signal peptide	0	88194117
SAOUHSC_00317	136.883	-0.170521	0.215237	0.792249	0.428215	0.508178	S. aureus NCTC8325	SAUPAN001872000	glpT	CDS	SAOUHSC_00317		glycerol-3-phosphate transporter	-	331346	332704	1359	no	3919544	YP_498907	1288801	G1I0R-294	ATGAATTTTCTTAAACCTGCAAAGCATATTAAGCCTTTGCCAGAAAATCAGATAGATGATACCTATAAACGATTACGTCTCCAAGTATTTCTTGGTATTTTCATCGGTTACGCTGGGTACTATTTATTACGTAAAAACTTTTCGTTAGCGATGCCGGCATTGCAAGAGCAAGGTTTTACAAAAGCGGAACTAGGTTTTGCACTTTCTGCTGTTTCCATCGCATATGGATTTAGTAAGTTCTTTATGGGTACTGTAAGTGATCGGAGCAATGCTCGGATATTCTTAGTTCTTGGATTAGCACTCACTGCTATCGTCAATTTGTTAATGGGATTTGTACCGTTCTTTACATCAGGTATCGGTATTATGTTTGTCCTATTATTCTTAAATGGATGGTTTCAA…	glycerol-3-phosphate transporter	452	9.59874	50167.7	0.568363		Metabolism	Transport and binding proteins	Other	glycerol-3-phosphate transporter	TIGR00712	666.5	Carbohydrates / ""Sugar alcohols"" / ""Glycerol and Glycerol-3-phosphate Uptake and Utilization"" / ""Glycerol-3-phosphate transporter""	PF07690	MFS_1	Major Facilitator Superfamily	CL0015	MFS	162.4			Cytoplasmic Membrane	Multi-transmembrane	no predicted signal peptide	12	88194118
SAOUHSC_00318	66.7672	0.965954	0.310163	-3.11434	0.00184358	0.00334754	S. aureus NCTC8325	SAUPAN001874000	-	CDS	SAOUHSC_00318		hypothetical protein	+	333012	333938	927	no	3919584	YP_498908	1288802	G1I0R-295	ATGAATATAGTAGGGCATCATCACATATCCATGTATACAAAAGATGCAAAACGTAATAAGGATTTTTACACAAATGTCCTTGGATTACGATTAGTTGAAAAGTCGGTTAATCAAGACAATCCTTCAATGTATCATTTGTTTTATGGGGACGAAGTAGGTACAGCCGGAACAATTTTAAGCTTTTTTGAAATTCCCAATGCGGGTCATAAGCAGCCAGGTACTGAAACGATTTATCGATTTTCATTATTAGTACCAAATCAAGCGGCACTTCATTATTTTGAAAAACGTCTTGAGAATAATGGTATTAAGTCTGAACGTTTGTACTATCTTGGACAAGAAGGTGTTGTCTTTAAAGATGAAGACGACTTAGAAATCATATTGCTTGTTAATGATAGTTTT…	hypothetical protein	308	5.74304	35578.8	-0.494805		Metabolism	Energy metabolism	Other	catechol 2,3 dioxygenase	TIGR03211	28.6	Carbohydrates / ""One-carbon Metabolism"" / ""Serine-glyoxylate cycle"" / ""Glyoxalase family protein""	PF00903	Glyoxalase	Glyoxalase/Bleomycin resistance protein/Dioxygenase superfamily	CL0104	Glyoxalase	73.7			no significant prediction	Intracellular	no predicted signal peptide	0	88194119
SAOUHSC_00319	226.53	1.78167	0.183128	-9.72912	2.27e-22	1.1e-21	S. aureus NCTC8325	SAUPAN001875000	-	CDS	SAOUHSC_00319		hypothetical protein	+	333952	335013	1062	no	3919585	YP_498909	1288803	G1I0R-296	ATGGCCAAATTAGAAATGAATAAAAATACGCCTCTTGAGTTTGGTTTGTATTCCTTAGGTGATCATTTATTGAATCCATTGAAAGGTGAAAAAGTTAGTTATGAGCAACGTATTAATGAAATTATTGAAGCAAGTAAATTAGCAGATGAAGCAGGTATTGATGTTTTTGCAGTTGGTGAAAGTCATCAGGAGCATTTTACAACACAGGCACATACGGTTGTGTTAGGTGCAATTGCCCAAGCGACAAAGCATATTAAAGTTTCAAGTTCTTCAACGATTATTAGTGCAACAGATCCTGTAAGAGTATTTGAAGACTTCGCGACATTAGATTTGATTTCTCATGGTAGAGCCGAAATTGTAGCTGGCAGAGCATCAAGAACAGGTATTTTTGACTTGTTT…	hypothetical protein	353	6.52142	39171.5	-0.220397					probable oxidoreductase, LLM family	TIGR03858	348.7		PF00296	Bac_luciferase	Luciferase-like monooxygenase	no clan defined	no clan defined	142.2			Cytoplasmic	Intracellular	no predicted signal peptide	0	88194120
SAOUHSC_00320	133.787	2.00458	0.213514	-9.38851	6.09e-21	2.83e-20	S. aureus NCTC8325	SAUPAN001876000	-	CDS	SAOUHSC_00320		NADPH-dependent FMN reductase	+	335027	335593	567	no	3919586	YP_498910	1288804	G1I0R-297	ATGAATATTGTATTATTGTCAGGTTCCACAGTAGGTTCTAAAACGAGAATTGCTATGGATGATTTAAAAAATGAACTAGAAGTCATCAATGAGGGACATCAAATAGAGTTGATGGATTTACGAGAACTTGAATTAGAATTTAGCGTTGGAAAGAATTATCTAGATACTACAGGAGATGTATATAAATTAACGACGTCGTTAATGCAGGCTGATGTGATTTTTATTGGTTTTCCAATTTTTCAAGCTTCCATCCCTGGTGCTTTGAAAAATGTGTTTGATCTACTTCCAGTCAATGCGTTTCGTGACAAGGTAATAGGACTTGTAGCGACAGCAGGTTCTAGTAAACATTATTTAATTCCTGAAATGCATTTAAAACCAATATTGAGTTACATGAAAGCA…	NADPH-dependent FMN reductase	188	4.73212	21314.4	-0.0611702					FMN reductase	TIGR03566	96	Sulfur Metabolism / ""Organic sulfur assimilation"" / ""Alkanesulfonates Utilization"" / ""FMN reductase (EC 1.5.1.29)""	PF03358	FMN_red	NADPH-dependent FMN reductase	CL0042	Flavoprotein	91.9			Cytoplasmic	Intracellular	no predicted signal peptide	0	88194121
SAOUHSC_00322	362.451	1.33666	0.166143	-8.0452	8.61e-16	3.32e-15	S. aureus NCTC8325	SAUPAN001878000	-	CDS	SAOUHSC_00322		hypothetical protein	-	335653	336648	996	no	3919587	YP_498911	1288805	G1I0R-298	ATGGCATCATTGAAAAATAAGCATTTTATGATTGGGCTATCACTAACATTTATAGTCGCATTATTTAGCTTTTTAGCAGCTAAATTGCCAATCCTAGATAAGGTTGGCGCATTAACTATCGCGATATTAATCGCTATTCTATATCGTCACTTTAGAGGATATCCTGAACAATATAGCTCAGGTATTACGTTTTCATCTAAATATTTATTAAGATTTGCAATCATCCTATATGGACTTAAACTCAATATATTCGATATTATCGGTCAAGGTAGTAAACTATTAGCCATCGATGTAGGTGTCGTTATTTTCAGTATTGTAATGATGCTCTTTGTCAACAAACTGTTGCATGGTGACAAAAACATCGCATTATTACTAGGTGTCGGCACAGGCGTTTGTGGT…	hypothetical protein	331	10.3135	35726.1	1.0994			Hypothetical proteins	Conserved	conserved hypothetical protein	TIGR00698	155.4		PF03601	Cons_hypoth698	Conserved hypothetical protein 698	CL0064	CPA_AT	328.2			Cytoplasmic Membrane	Multi-transmembrane	no predicted signal peptide	11	88194122
SAOUHSC_00323	3.25548	0.293163	1.22107	-0.240087	0.810263	0.85387	S. aureus NCTC8325	SAUPAN001880000	-	CDS	SAOUHSC_00323		hypothetical protein	+	336647	337054	408	no	3919588	YP_498912	1288806		ATGAGCAGTGCCTCCTTTAATAGCATTTTAGCACTGTTTTGTCGTATTTTTAAATATAAATTTGGAATGAATAATAAAGTAGTGATTAAATTAAGTTGTGTGATAGGAAACTTGGACATCAATCAAAGTAATAGGCACTACAACGCTTATTGGCGGGGCCCCAACAAAGAAGCTGACGAAAAGTCAGCTTGCAATAATGTGCAAGTTGGGGATGGGCCCCAACATAGAGAAATTGGGTCCGTAATTTCTACAGACAATGCAAGTTGGCGGGGCCCCAACATAGAGAATTTCGAAAAGAAATTCTACAAGCAATGCAAGTTGGGGAAGGACAACAAATTTAAGATACAATGCGTAACATTAATATGTTATTATAATGATAATTTACAGAATTATATGAAA…	hypothetical protein	135	9.2159	15577.6	-0.634815							NA							NA			Extracellular	Intracellular	no predicted signal peptide	0	88194123
SAOUHSC_00324	995.882	6.13646	0.183744	-33.3968	1.53e-244	9.83e-243	S. aureus NCTC8325	SAUPAN001881000	-	CDS	SAOUHSC_00324		50S ribosomal protein L7 serine acetyltransferase	+	337067	337612	546	no	3919589	YP_498913	1288807	G1I0R-300	ATGTTTGGAATGAAAGTGAATGAACAAATAACATTAAAAATTTTAGAAGCTCATGACACAGAAGCGCTTTTCAATTTAGTCAATCGTTCAAGAAATTCACTTAGGGAATGGTTACCTTGGGTAGATGCAACTGAGCAACCATCAGATACGCGTGCATTTATTAAAAGAGGACTTTTGCAATTTGCTGATGGTAATGGATTTCAGTGTGGCATTTGGTATGAAGGAACGCTAGTTGGTGTCATCGGTTTACATGAAATTAATCACATGCACAGAAAAACTTCATTAGGGTACTATTTAGATAAAGAATTTGAGGGTCATGGGATTATGACACAAGCAGTTGAGGCATTGATAAAGTATTGTTTCGAAGAGCTTGACTTAAACCGAATTGAGATTAGTGCC…	50S ribosomal protein L7 serine acetyltransferase	181	5.32637	20856.5	-0.366851					UDP-4-amino-4,6-dideoxy-N-acetyl-beta-L-altrosamine N-acetyltransferase	TIGR03585	43.3	Protein Metabolism / ""Protein biosynthesis"" / ""Ribosome biogenesis bacterial"" / ""Ribosomal-protein-L7p-serine acetyltransferase""; ""Protein Metabolism"" / ""Protein processing and modification"" / ""Ribosomal protein S5p acylation"" / ""Ribosomal-protein-L7p-serine acetyltransferase""	PF13302	Acetyltransf_3	Acetyltransferase (GNAT) domain	CL0257	Acetyltrans	88.9			Cytoplasmic	Intracellular	no predicted signal peptide	0	88194124
SAOUHSC_00325	201.062	5.78285	0.34417	-16.8023	2.35e-63	2.97e-62	S. aureus NCTC8325	SAUPAN001882000	fepA	CDS	SAOUHSC_00325		hypothetical protein	+	337880	338734	855	no	3919590	YP_498914	1288808	G1I0R-301	ATGAAAAAGTTAACAACGCTATTATTAGCATCAACGTTATTAATTGCTGCATGTGGGAACGACGATAGTAAGAAGGATGATTCAAAGACATCGAAAAAAGATGATGGTGTTAAAGCAGAATTAAAACAAGCAACAAAAGCATATGATAAATATACTGATGAACAGTTAAATGAATTTTTAAAAGGTACAGAAAAATTTGTTAAAGCGATTGAAAATAATGATATGGCCCAAGCAAAAGCGTTATATCCAAAAGTTCGTATGTATTATGAACGCTCTGAACCAGTTGCAGAAGCATTTGGAGATTTAGATCCTAAAATTGATGCACGTCTTGCAGATATGAAAGAAGAGAAAAAGGAAAAAGAATGGTCAGGATATCATAAGATTGAAAAAGCATTATAC…	hypothetical protein	284	5.23329	32246.4	-0.808803					XXXCH domain	TIGR04358	16.9	Iron acquisition and metabolism / ""Iron acquisition and metabolism - no subcategory"" / ""Ferrous iron transporter EfeUOB, low-pH-induced"" / ""Ferrous iron transport periplasmic protein EfeO, contains peptidase-M75 domain and (frequently) cupredoxin-like domain""	PF09375	Peptidase_M75	Imelysin	no clan defined	no clan defined	126.8			Cytoplasmic Membrane	Lipid anchored	signal peptide predicted	0	88194125
SAOUHSC_00326	738.265	5.49149	0.218722	-25.1072	4.15e-139	1.4e-137	S. aureus NCTC8325	SAUPAN001883000	fepB	CDS	SAOUHSC_00326	efeB	hypothetical protein	+	338731	339960	1230	no	3919591	YP_498915	1288809	G1I0R-302	ATGACAAATTATGAACAAGTTAACGATAGTACGCAATTTTCAAGACGTACATTTTTGAAAATGTTAGGTATTGGCGGTGCCGGTGTTGCAATTGGCGCAAGTGGTGTTGGTAGCATGTGGTCTTTCAAATCAATGTTCAATACACCAGAAGATCCGGAAAAAGATGCGTATGAATTTTATGGTAAAGTGCAACCAGGCATTACCACACCCACGCAAAAAACATGCAATTTCGTTGCGTTAGATTTGAAGTCAAAAGATAGAGATGCAATTAAGGCAATGTTTAAAAAGTGGACGGTTATGGCTGATCGTATGATGGATGGTGATACAGTTGGCAAGCCGAGTAACAATCCTTTAATGCCACCAGTAGATACCGGTGAATCGATAGGATTAGGTGCAAGC…	hypothetical protein	409	8.08612	45558.3	-0.480685					Tat-translocated enzyme	TIGR01412	598.6	Iron acquisition and metabolism / ""Iron acquisition and metabolism - no subcategory"" / ""Ferrous iron transporter EfeUOB, low-pH-induced"" / ""Ferrous iron transport peroxidase EfeB""	PF04261	Dyp_perox	Dyp-type peroxidase family	CL0032	Dim_A_B_barrel	390.6			Extracellular	N-terminally anchored (No CS)	signal peptide predicted	1	88194126
SAOUHSC_00327	761.688	4.87473	0.179715	-27.1247	5.03e-162	2.08e-160	S. aureus NCTC8325	SAUPAN001884000	fepC	CDS	SAOUHSC_00327		hypothetical protein	+	339971	341653	1683	no	3919592	YP_498916	1288810	G1I0R-303	ATGCTAATAACTGCTGCTATGGTGTGTAGCTTTGGGTTACTGAAAAGTCAGGCAGCAGAACAACAAAGTATTAGTGATGTATATAGTGTGATAACGGATGCGAAATCTGCACTTTCTAATAATTCGATATCGAATGACAATAAGCAGAAAGCAATTGAGCAAGTGGTAAGTGCAGTTAAGAAATTATCGCTTGAAGATAATAGTGAAAGTAATGCTGTCAAATCAGATGTGAGAAAGCTTGAAGATGCAAAAGCGAATGATAATCAAAAAGATACACTTTCGCAATTAACGAAGTCATTAATTGCTTATGAAGAGAAATTGGCTAGTAAAGATGCGGGTTCTAAAATTAAACTATTGCAACAGCAAGTCGATGCTAAAGATGCTGCGATGACAAAAGCG…	hypothetical protein	560	7.82963	62087.9	0.1775			Unknown function	General	FTR1 family protein	TIGR00145	89.8	Iron acquisition and metabolism / ""Iron acquisition and metabolism - no subcategory"" / ""Ferrous iron transporter EfeUOB, low-pH-induced"" / ""Ferrous iron transport permease EfeU""	PF03239	FTR1	Iron permease FTR1 family	CL0015	MFS	71.1			Cytoplasmic Membrane	Multi-transmembrane	no predicted signal peptide	6	88194127
SAOUHSC_00328	443.885	-1.24241	0.180275	6.89173	5.51e-12	1.8e-11	S. aureus NCTC8325	SAUPAN001888000	tatC	CDS	SAOUHSC_00328		hypothetical protein	-	341746	342402	657	no	3919593	YP_498917	1288811	G1I0R-304	TTGTCGTTCGTCATTACGGTCATCGTCGTATATGTTTCATCATTTTGGTGGATGACACCATTCATAACGTATATTACCCGTGCACATGTGTCCTTACATGCATTTTCATTCACAGAAATGATACAAATATACGTGATGATTATATTTTTCATCGCGTTTTGTTTCATTTCACCAGTCATGTTTTATCAATTGTGGGCATTCATTGCACCTGGATTACATAATAATGAACGTCAATTTATTTATAAATATAGTTTTTTCAGCGTGTTATTATTCTGTGCTGGCGTCGCTTTTGCATTTTATGTTGGCTTTCCAATGATCATTCAATTCGCGTTAAAATTATCATTAACTTTAAACATTTCGCCTGTCATTGGCTTTAAAGCATATTTGATTGAACTCATA…	hypothetical protein	218	9.48042	25382.6	1.09633		Genetic information processing	Protein fate	Protein and peptide secretion and trafficking	twin arginine-targeting protein translocase TatC	TIGR00945	148.9	Membrane Transport / ""Protein translocation across cytoplasmic membrane"" / ""Twin-arginine translocation system"" / ""Twin-arginine translocation protein TatC""	PF00902	TatC	Sec-independent protein translocase protein (TatC)	no clan defined	no clan defined	138			Cytoplasmic Membrane	Multi-transmembrane	no predicted signal peptide	6	88194128
SAOUHSC_00329	276.089	-1.13103	0.172385	6.56107	5.34e-11	1.67e-10	S. aureus NCTC8325	SAUPAN001890000	tatA	CDS	SAOUHSC_00329		mttA/Hcf106 family protein-like protein	-	342464	342688	225	no	3919594	YP_498918	1288812	G1I0R-305	TTGATTATCATGATAACTAACACTTTTATTTTAGGCATCACAGGCCCAACAAGTCTTGTCGTCATTAGCATTATCGCTTTAATTATTTTTGGTCCGAAAAAATTACCACAATTTGGCCGTGCCATCGGTTCTACTTTAAAAGAATTTAAATCTGCAACAGAAGATTTAGATAAAGAGTCTCACGATACACCCAGTAAGGAATCGAAACAACAGCGAGAGCAATAG	mttA/Hcf106 family protein-like protein	74	9.23936	8159.47	-0.0378378		Genetic information processing	Protein fate	Protein and peptide secretion and trafficking	twin arginine-targeting protein translocase, TatA/E family	TIGR01411	67.9	Membrane Transport / ""Protein translocation across cytoplasmic membrane"" / ""Twin-arginine translocation system"" / ""Twin-arginine translocation protein TatA""	PF02416	MttA_Hcf106	mttA/Hcf106 family	no clan defined	no clan defined	68.6			Cytoplasmic Membrane	N-terminally anchored (No CS)	no predicted signal peptide	1	88194129
SAOUHSC_00330	436.256	-1.9713	0.158465	12.44	1.59e-35	1.16e-34	S. aureus NCTC8325	SAUPAN001891000	-	CDS	SAOUHSC_00330		hypothetical protein	-	342788	343177	390	no	3919595	YP_498919	1288813	G1I0R-306	ATGGCATTTACATTATCTGCAATTCAACAAGCACATCAACAATTTACTGGTGTTGACTTTCCAAAACTATTCAAAGCTTTTAAAGATATGGGGATGACTTACAATATCGTCAACATTCAAGATGGCACTGCAACATACGTACATCAATCAGAAGATGATATCGTTACGTCATCTGTAAAAAGTAATCATCCTGTTGCTCAAAAATCAAACAAAACAATAGTTCAAGACGTCTTAACTAGACATCAACAAGGGCAAACAGATTTTGAAACATTTTGTGATGAAATGGCTGAAGCTGGCATTTATAAATGGCATATCGATATTCAAGCGGGCACTTGTACTTATATCGACTTGCAAGACCAAGCTGTTATTTCAGAATTAATCCCTCAATAA	hypothetical protein	129	4.61003	14517.2	-0.318605							NA		PF07166	DUF1398	Protein of unknown function (DUF1398)	no clan defined	no clan defined	94.3			no significant prediction	Intracellular	no predicted signal peptide	0	88194130
SAOUHSC_00331	20.1546	-0.407023	0.565806	0.719368	0.471914	0.553687	S. aureus NCTC8325	SAUPAN001892000	-	CDS	SAOUHSC_00331		hypothetical protein	+	343418	343621	204	no	3919596	YP_498920	1288814	G1I0R-307	GTGCGTAATCGATTGAAAGAATTACGAGCACGAGATGGCTTAAACCAAACGCAACTTGCTAAACAAGCGGGCGTTTCAAGACAAACCATATCGCTAATTGAGCGAAACAATTTTATGCCATCAGTATTAACGGCAATAAAAATTGCTCGCATTTTCAATGAAACGGTGGAAACTGTTTTTATTATTGAGGAGGATGAGGCATGA	hypothetical protein	67	9.43033	7688.8	-0.304478		Signal transduction	Regulatory functions	DNA interactions	transcriptional regulator, y4mF family	TIGR03070	33.5		PF01381	HTH_3	Helix-turn-helix	CL0123	HTH	56.5			Cytoplasmic	Intracellular	no predicted signal peptide	0	88194131
SAOUHSC_00332	239.941	0.97081	0.179876	-5.39709	6.77e-08	1.75e-07	S. aureus NCTC8325	SAUPAN001893000	-	CDS	SAOUHSC_00332		hypothetical protein	+	343618	344331	714	no	3919597	YP_498921	1288815	G1I0R-308	ATGAAAATACTAAGATATATCGGATATCTTTTACTGGGTGGACTTGTAGGGGGTATCATAGGTGGAATTTTAGGTAATTTTGATGGATTTGGTATTGAGAACTTGACGTTTGCGACATATAACAATGTCGTTGTAATATCGATTGTTGCGACGATTATTATCATATTGGTAGAAGCCATTGTTTTGATGAATCAAAGACGTGCATTGAAGTATAAGCAACTTGTAGATAAAGAGGTAGATATCGATGCAACAGATCAATATGAGTTGCTTGCGAATCGTTATGTTTTAAATGGAAGTATATTAAGTATTCTGCAGACAGTTATTGCTTTTTTAGTATTGCTTATTTTTGTGGTAGGGCACGCTGCAGCAAATGCAATACTATTCTTTTTAATACCATTT…	hypothetical protein	237	9.3555	26783.6	0.788608		Genetic information processing	Protein fate	Protein and peptide secretion and trafficking	proteobacterial sortase system peptidoglycan-associated protein	TIGR03789	11.5		PF11368	DUF3169	Protein of unknown function (DUF3169)	no clan defined	no clan defined	169.7			Cytoplasmic Membrane	Multi-transmembrane	no predicted signal peptide	6	88194132
SAOUHSC_00333	479.922	1.19624	0.146528	-8.16392	3.24e-16	1.28e-15	S. aureus NCTC8325	SAUPAN001894000	-	CDS	SAOUHSC_00333		ABC transporter ATP-binding protein	+	344356	345198	843	no	3919598	YP_498922	1288816	G1I0R-309	ATGACAACATTGTTAAACGTAGATAGTGTGAACAAACAATACAAAGATTCGGATTTTAAATTGCAAGATGCATCTTTAACGATTTCTACTAATGAGACAGTTGGATTAATTGGGAAAAATGGCTCAGGTAAATCGACATTAATTAATATTCTAGTAGGCAATCGACATAAAGATAACGGTAGTATCACATTTTTTGGAGAAGAACATACCGTGGATGATGTCGAATATAAAGAACACATAGGTGTAGTGTTTGATGATTTGAGAGTGCCTAATAAATTGACTATTAAAGATATTGATAAAGTATTTCAATCTATTTATATGACTTGGAATAGTCAAAAATTCTTTGATTTAATCAAATATTTCGAGTTACCACTACAAACTAAAATTAAAACTTTTTCA…	ABC transporter ATP-binding protein	280	5.10331	31594.1	-0.164643					lantibiotic protection ABC transporter, ATP-binding subunit	TIGR03740	120.5		PF00005	ABC_tran	ABC transporter	CL0023	P-loop_NTPase	92.6			Cytoplasmic Membrane	Intracellular	no predicted signal peptide	0	88194133
SAOUHSC_00334	573.701	0.936548	0.133149	-7.03383	2.01e-12	6.77e-12	S. aureus NCTC8325	SAUPAN001895000	-	CDS	SAOUHSC_00334		hypothetical protein	+	345198	345827	630	no	3919599	YP_498923	1288817	G1I0R-310	ATGAAAGGTATGTTCCTAAGTAGTTTTTATGCAACGAGAAAGCAAACATATATTTATTTTATAGTCGCTATTATAGCTGCAGGATACTTTGCAGTATTTAATCCGTTGATGAGTTCGGCAATGGCTGGGGTTATGTTAATCACACCTATTACTGATAATATTAAACATGAAAAAGACTCAAGATGGATGTATTATGTATCTACTTTACCGGTTAAACGTAGTGATTATATTAAGTCATACTTTGCCTTTTATTTAATCTTATTCGGTGCAAGTTTAATGATTGGATTAGTTGTGACTACGATTGTGACCCAAAGTGTGATGATTGGTATTATGTCAGGTTTAATGAGTTTTGGTATCATAGGGGCATACTCTATCATTTTCCCATTGACATTTAAATTT…	hypothetical protein	209	9.34389	23273.8	0.985167							NA		PF13346	ABC2_membrane_5	ABC-2 family transporter protein	CL0181	ABC-2	115.8			Cytoplasmic Membrane	Multi-transmembrane	no predicted signal peptide	5	88194134
SAOUHSC_00335	709.598	2.88092	0.194215	-14.8337	8.87e-50	8.57e-49	S. aureus NCTC8325	SAUPAN001896000	-	CDS	SAOUHSC_00335		hypothetical protein	-	346194	347327	1134	no	3919600	YP_498924	1288818	G1I0R-311	ATGGTTAATGCATTAACACCAAAACATTTAGCTGAAAAGCGTGCAGGATTCCATGAGTTGTTCTTTGATTTAATTTTCGTCTATGCCATTCAAAAAATTGCACATGTGATTTTAACAACACAAAACGGTTCCATTTCAGCTGATTTATTTTTCAAATACATCGTCATGAGTTTGTTCTTATGGTTAATGTGGTCTCATCAAACATTTTTTACAAATCGATTTGGTCAAGTTACATTCAAAGACGTCTCGTTTATGATGTTTAATATGTTCATCATGGTCTTCCTATCTAACAGCCTATATCCGGACTTTGAAAAGACATTCTTCCCATTCTTCTTATGCGTGGCAATTATGTATTTAAGTATCGGATTACAGTATTTATTACATATACGTACAGGGTTA…	hypothetical protein	377	8.876	43659.6	0.771883							NA		PF06772	LtrA	Bacterial low temperature requirement A protein (LtrA)	no clan defined	no clan defined	180.1			Cytoplasmic Membrane	Multi-transmembrane	no predicted signal peptide	12	88194135
SAOUHSC_00336	2244.76	-3.29239	0.155425	21.1832	1.36e-99	3.02e-98	S. aureus NCTC8325	SAUPAN001898000	-	CDS	SAOUHSC_00336		acetyl-CoA acyltransferase	+	347866	349047	1182	yes	3919601	YP_498926	1288820	G1I0R-312	ATGACGAGAGTCGTATTAGCAGCAGCATACAGGACACCTATTGGCGTTTTTGGAGGTGCGTTTAAAGACGTGCCAGCCTATGATTTAGGTGCGACTTTAATAGAACATATTATTAAAGAGACGGGTTTGAATCCAAGTGAGATTGATGAAGTTATCATCGGTAACGTACTACAAGCAGGACAAGGACAAAATCCAGCACGAATTGCTGCTATGAAAGGTGGCTTGCCAGAAACAGTACCTGCATTTACGGTGAATAAAGTATGTGGTTCTGGGTTAAAGTCGATTCAATTAGCATATCAATCTATTGTGACTGGTGAAAATGACATCGTGCTAGCTGGCGGTATGGAGAATATGTCTCAATCACCAATGCTTGTCAACAACAGTCGCTTTGGTTTTAAA…	acetyl-CoA acyltransferase	393	4.94056	41703.4	-0.0389313	2.3.1.9	Metabolism	Fatty acid and phospholipid metabolism	Other	acetyl-CoA C-acyltransferase	TIGR01930	501.1	Amino Acids and Derivatives / ""Branched-chain amino acids"" / ""Isoleucine degradation"" / ""3-ketoacyl-CoA thiolase (EC 2.3.1.16)""; ""Carbohydrates"" / ""One-carbon Metabolism"" / ""Serine-glyoxylate cycle"" / ""3-ketoacyl-CoA thiolase (EC 2.3.1.16)""; ""Carbohydrates"" / ""Fermentation"" / ""Acetyl-CoA fermentation to Butyrate"" / ""Acetyl-CoA acetyltransferase (EC 2.3.1.9)""; ""Carbohydrates…	PF00108	Thiolase_N	Thiolase, N-terminal domain	CL0046	Thiolase	363.3			Cytoplasmic	Intracellular	no predicted signal peptide	0	88194136
SAOUHSC_00337	495.019	1.44035	0.149736	-9.61923	6.63e-22	3.2e-21	S. aureus NCTC8325	SAUPAN001899000	mdh	CDS	SAOUHSC_00337		hypothetical protein	-	349130	349882	753	no	3919602	YP_498927	1288821	G1I0R-313	ATGACACAATATCCTTTATGGCAACAATTAAATACTTTAAAACAAGCAACTTGGGTTGATTTAACGCATACATTTGATCCGGAAATACCACGTTTTAGTGAGTTTGAAAAAGGCGAAGTTTCAACTTTATTCACGGTTAAAGATCATGGTTTCTATGTGCAACGTTGGAATATTGTAACGCAATATGGTACTCACATTGATGCACCAATTCACTTTGTCGAGAATAAACGTTATTTAGAAGACATTGATTTAAAAGAATTGGTATTGCCGTTAATTGTATTAGACTTTTCAACAGAAGTAGCGAACAACAATGATTTCATCGTAACACGTGCGCATATAGAAGCATGGGAAAAAGAGCATGGTACTATTGAACCTGGCACTTTTGTTGCACTTCGTACC…	hypothetical protein	250	4.8323	28752.1	-0.4592		Metabolism	Energy metabolism	Amino acids and amines	arylformamidase	TIGR03035	23.7		PF04199	Cyclase	Putative cyclase	CL0364	Leu-IlvD	121.2			Cytoplasmic	Intracellular	no predicted signal peptide	0	88194137
SAOUHSC_00338	666.323	3.66382	0.182821	-20.0405	2.45e-89	4.79e-88	S. aureus NCTC8325	SAUPAN001900000	metE	CDS	SAOUHSC_00338		5-methyltetrahydropteroyltriglutamate-- homocysteine S-methyltransferase	-	349925	352153	2229	no	3921812	YP_498928	1288822	G1I0R-314	ATGACAACAATTAAAACATCAAACTTAGGATTCCCAAGATTAGGTAGAAAAAGAGAATGGAAAAAAGCCATCGAAAGTTATTGGGCAAAGAAGATTTCTAAAGAAGAATTAGATCAAACATTAACTGATCTACATAAAGAAAATTTATTATTACAAAAGTACTATCACTTAGATAGCATCCCAGTTGGTGATTTCTCTTTATATGACCATATATTAGATACGTCATTATTATTCAACATCATCCCTGAACGTTTCCAAGGAAGAACTATTGATGATGATTTATTATTTGATATTGCTCGCGGTAATAAAGACCATGTTGCAAGTGCACTTATAAAATGGTTTAACACTAACTATCATTACATCGTACCTGAATGGGACAATGTTGAGCCTAAAGTGAGT…	5-methyltetrahydropteroyltriglutamate-- homocysteine S-methyltransferase	742	5.40741	85074.8	-0.39434	2.1.1.14	Metabolism	Amino acid biosynthesis	Aspartate family	5-methyltetrahydropteroyltriglutamate--homocysteine S-methyltransferase	TIGR01371	1093.7	Amino Acids and Derivatives / ""Lysine, threonine, methionine, and cysteine"" / ""Methionine Biosynthesis"" / ""5-methyltetrahydropteroyltriglutamate--homocysteine methyltransferase (EC 2.1.1.14)""	PF01717	Meth_synt_2	Cobalamin-independent synthase, Catalytic domain	CL0160	Methionine_synt	473.3			Cytoplasmic	Intracellular	no predicted signal peptide	0	88194138
SAOUHSC_00339	198.547	3.98983	0.22677	-17.5942	2.73e-69	3.88e-68	S. aureus NCTC8325	SAUPAN001901000	metF	CDS	SAOUHSC_00339		bifunctional homocysteine S-methyltransferase/5,10-methylenetetrahydrofolate reductase	-	352150	353991	1842	no	3921813	YP_498929	1288823	G1I0R-315	ATGAGTCAATTCCTCACACAATTGAAAGATAATGTTTTAGTAGCTGATGGCGCTATAGGAACCATTTTATACTCTGAAGGATTAGACACCTGTCCAGAAGCATATAATCTTAGCCATCCAGATAAAGTTGAACGCATCCATCGTTCATATATTGAAGCCGGTGCTGATGTCATTCAAACCAATACTTATGGTGCAAATTTTGAAAAGTTAAAACGATTCGGTCTTGAAGATAAAGTTAAAGCAATACATCAAGCCGCCGTTCGCATCGCAAAAAAAGCAGCAAATAAAGATACGTATATATTAGGCACAGTTGGTGGGTTTAGAGGTATCAAACAAGAGGATATCAGCTTACAAACTATTCTTTATCATACTGAAATTCAAATAGACACCTTAATTGAA…	bifunctional homocysteine S-methyltransferase/5,10-methylenetetrahydrofolate reductase	613	6.98505	68477.8	-0.216803	2.1.1.10	Metabolism	Amino acid biosynthesis	Aspartate family	methionine synthase	TIGR02082	154.8	Amino Acids and Derivatives / ""Lysine, threonine, methionine, and cysteine"" / ""Methionine Biosynthesis"" / ""5,10-methylenetetrahydrofolate reductase (EC 1.5.1.20)""; ""Carbohydrates"" / ""One-carbon Metabolism"" / ""One-carbon metabolism by tetrahydropterines"" / ""5,10-methylenetetrahydrofolate reductase (EC 1.5.1.20)""; ""Carbohydrates"" / ""One-carbon Metabolism"" / ""Serine-glyoxylate cyc…	PF02574	S-methyl_trans	Homocysteine S-methyltransferase	no clan defined	no clan defined	183.2			Cytoplasmic	Intracellular	no predicted signal peptide	0	88194139
SAOUHSC_00340	104.813	5.21529	0.387463	-13.4601	2.69e-41	2.23e-40	S. aureus NCTC8325	SAUPAN001902000	metC	CDS	SAOUHSC_00340		trans-sulfuration enzyme family protein	-	353960	355120	1161	no	3921814	YP_498930	1288824	G1I0R-316	ATGACACTTTCAAAAGAGACAGAAGTGATATTCGATTGGCGTAGAGGTGTGGAATATCATTCAGCTAACCCACCACTCTATGATTCTTCAACATTCCATCAAACAAGTCTTGGTGGCGATGTTAAATATGATTATGCACGAAGTGGCAACCCTAACCGTGAACTTTTAGAAGAGAAGTTAGCACGATTAGAACAGGGAAAATTCGCTTTTGCTTTTGCATCAGGTATTGCTGCTATTTCAGCAGTACTTTTGACTTTCAAATCTGGTGATCATGTCATCTTACCCGATGATGTATATGGCGGTACTTTTCGCCTCACTGAGCAAATTTTGAATCGATTTAATATTGAATTTACAACCGTAGATACTACAAAGCTCGAACAAATCGAGGGTGCCATTCAA…	trans-sulfuration enzyme family protein	386	5.04033	42487.9	-0.0761658					cystathionine beta-lyase	TIGR01329	356	Amino Acids and Derivatives / ""Lysine, threonine, methionine, and cysteine"" / ""Methionine Biosynthesis"" / ""Cystathionine beta-lyase (EC 4.4.1.8)""; ""Sulfur Metabolism"" / ""Organic sulfur assimilation"" / ""L-Cystine Uptake and Metabolism"" / ""Cystathionine beta-lyase (EC 4.4.1.8)""	PF01053	Cys_Met_Meta_PP	Cys/Met metabolism PLP-dependent enzyme	CL0061	PLP_aminotran	417.5		SAOUHSC_00187; SAOUHSC_00520; SAOUHSC_00530; SAOUHSC_00679; SAOUHSC_01040; SAOUHSC_01042; SAOUHSC_01043; SAOUHSC_01757	Cytoplasmic	Intracellular	no predicted signal peptide	0	88194140
SAOUHSC_00341	108.281	5.02215	0.35183	-14.2743	3.16e-46	2.86e-45	S. aureus NCTC8325	SAUPAN001903000	metI	CDS	SAOUHSC_00341		hypothetical protein	-	355117	356220	1104	no	3921815	YP_498931	1288825	G1I0R-317	ATGAAGGATACACAGTTAGCCCAAATCACATTAACCGATGATTCAACCGGTGCTATAGCGAATCCAATCCATTTATCTACTGCCTACAAGCATCCAAAACTAGGACAATCGACAGGTTTTGATTATACACGTACTAAAAATCCTACACGCTCAACATTTGAAACCTGTTTTGCCAAACTTGAGCATGGTATTGCATCATTCGCTACATCAAGTGGAATGTCAGCCATTCAATTAATATGTAATCTATTTAAACCTCATGATGAAATTTTAGTTTCATTCGATTTATATGGTGGCACATTTAGATTATTTGAATTTTACGAGCAACAATACGATATCAAATTTAAGTACGTTGATTTTACAGATTATGAACAAGTTGAAAAAGAAATCACTGATAAAACA…	hypothetical protein	367	5.01375	41071.6	-0.134332		Metabolism	Amino acid biosynthesis	Aspartate family	O-succinylhomoserine (thiol)-lyase	TIGR02080	312.8	Amino Acids and Derivatives / ""Lysine, threonine, methionine, and cysteine"" / ""Methionine Biosynthesis"" / ""Cystathionine gamma-synthase (EC 2.5.1.48)""; ""Sulfur Metabolism"" / ""Organic sulfur assimilation"" / ""L-Cystine Uptake and Metabolism"" / ""Cystathionine gamma-synthase (EC 2.5.1.48)""	PF01053	Cys_Met_Meta_PP	Cys/Met metabolism PLP-dependent enzyme	CL0061	PLP_aminotran	371.1		SAOUHSC_00187; SAOUHSC_00521; SAOUHSC_00530; SAOUHSC_00799; SAOUHSC_01040; SAOUHSC_01041; SAOUHSC_01042; SAOUHSC_01234; SAOUHSC_01683; SAOUHSC_01757; SAOUHSC_01784; SAOUHSC_01806; SAOUHSC_02477; SAOUHSC_02496	Cytoplasmic	Intracellular	no predicted signal peptide	0	88194141
SAOUHSC_00342	229.392	0.661291	0.186353	-3.5486	0.000387288	0.000750912	S. aureus NCTC8325	SAUPAN001906000	parB	CDS	SAOUHSC_00342		ParB family chromosome partioning protein	+	356884	357729	846	no	3921816	YP_498932	1288826	G1I0R-318	GTGAGTGAATTGTCAAAAAGTGAAGATCAACGTATTACTAAAACAAAAGATGAACAAATTAAGCAAATAGATATATCGGATATCAAACCGAATCCGTATCAGCCCCGAAAAACTTTCGATGAAAATCATTTAAATGATTTGGCAGATTCAATTAAGCAATATGGAATTTTGCAACCAATTGTGCTTAGAAAAACAGTTCAAGGTTATTACATTGTAGTTGGTGAAAGAAGGTTTAGAGCTTCGAAAATTGCTGGTCTAAAATACGTATCAGCGATTATCAAAGATTTAACAGATGAAGATATGATGGAACTGGCGGTCATCGAAAATTTACAACGAGAAGACTTAAATGCGATTGAAGAAGCTGAAAGTTATCAACGTTTGATGACAGATTTGAAAATT…	ParB family chromosome partioning protein	281	10.0114	32855.6	-0.712456					nucleoid occlusion protein	TIGR04285	248.1	Cell Division and Cell Cycle / ""Cell Division and Cell Cycle - no subcategory"" / ""Bacterial Cytoskeleton"" / ""Chromosome (plasmid) partitioning protein ParB""; ""Cell Division and Cell Cycle"" / ""Cell Division and Cell Cycle - no subcategory"" / ""Two cell division clusters relating to chromosome partitioning"" / ""Chromosome (plasmid) partitioning protein ParB""	PF02195	ParBc	ParB-like nuclease domain	CL0248	ParBc	94.5			Cytoplasmic	Intracellular	no predicted signal peptide	0	88194142
SAOUHSC_00344	486.295	0.0661241	0.16744	-0.394913	0.692907	0.762972	S. aureus NCTC8325	SAUPAN001907000	-	CDS	SAOUHSC_00344		hypothetical protein	+	357886	358767	882	no	3921817	YP_498933	1288827	G1I0R-319	ATGAATCAAGTCATGAATATTATTTCATCTCTATTTGAGCCATTAACAAAAATAGAAACATATGAAAACATTGCAACTAAAATCGCTATGATTGTTATTTATATTATCGTAGCCCTCATAGTTATTAAAATACTGAATAAAATGATTGAACAGGGATTTAAGATTCAAAATAAAAGTAAAAAGAGTAACAAAAAGCGCTCTAAAACTTTAATATCTCTTGTTCAAAATGTAGTGAAGTATATCGTTTGGTTTATAGTTATTACGACGATTTTAAGTAAATTTGGCATTAGTGTTGAAGGGGTAATTGCCAGTGCTGGTGTCGTAGGCTTAGCAGTAGGTTTTGGTGCTCAAACTATAGTTAAAGACGTAATTACAGGATTCTTTATTATATTTGAAAGC…	hypothetical protein	293	9.92456	32186.5	0.303413							NA	Potassium metabolism / ""Potassium metabolism - no subcategory"" / ""Potassium homeostasis"" / ""Potassium efflux system KefA protein""	PF00924	MS_channel	Mechanosensitive ion channel	no clan defined	no clan defined	134.6			Cytoplasmic Membrane	Multi-transmembrane	no predicted signal peptide	3	88194143
SAOUHSC_00345	98.4563	-0.389225	0.366844	1.06101	0.288686	0.365014	S. aureus NCTC8325	SAUPAN001908000	-	CDS	SAOUHSC_00345		hypothetical protein	+	358797	359000	204	yes	3921818	YP_498934	1288828	G1I0R-320	ATGGCGTCAAAATATGGAATAAATGATATAGTAGAAATGAAAAAACAACATGCGTGTGGAACAAACCGTTTTAAGATTATTAGAATGGGTGCAGACATAAGAATTAAATGTGAAAATTGTCAAAGAAGTATTATGATTCCACGTCAAACGTTTGATAAAAAACTTAAAAAAATCATCGAATCTCATGATGATACACAAAGATAG	hypothetical protein	67	10.3542	7882.25	-0.753731							NA		PF06107	DUF951	Bacterial protein of unknown function (DUF951)	no clan defined	no clan defined	99.5			Cytoplasmic	Intracellular	no predicted signal peptide	0	88194144
SAOUHSC_00346	1500.01	-1.01524	0.132806	7.64457	2.1e-14	7.71e-14	S. aureus NCTC8325	SAUPAN001909000	ychF	CDS	SAOUHSC_00346		GTP-dependent nucleic acid-binding protein EngD	+	359012	360109	1098	no	3921819	YP_498935	1288829	G1I0R-321	ATGGCTTTAACAGCAGGTATCGTTGGATTGCCAAACGTTGGTAAATCAACATTATTTAATGCAATAACAAAAGCAGGTGCTTTAGCAGCGAACTATCCATTCGCTACGATTGATCCTAATGTAGGGATAGTAGAAGTGCCAGATGCTAGATTACTTAAATTAGAAGAAATGGTTCAACCTAAAAAGACATTGCCGACTACATTTGAATTTACAGATATCGCTGGTATTGTGAAAGGTGCTTCAAAGGGAGAAGGGTTAGGTAATAAATTCTTATCACATATTAGAGAAGTAGATGCGATTTGTCAGGTCGTTCGTGCATTTGATGATGATAACGTAACTCATGTTGCTGGTCGAGTAGACCCTATTGATGATATTGAAGTTATTAATATGGAATTAGTA…	GTP-dependent nucleic acid-binding protein EngD	365	4.33991	40594.7	-0.288767			Unknown function	General	GTP-binding protein YchF	TIGR00092	516.4	Protein Metabolism / ""Protein biosynthesis"" / ""Universal GTPases"" / ""GTP-binding and nucleic acid-binding protein YchF""	PF06071	YchF-GTPase_C	Protein of unknown function (DUF933)	CL0072	Ubiquitin	136.6		SAOUHSC_00002; SAOUHSC_00009; SAOUHSC_00069; SAOUHSC_00187; SAOUHSC_00225; SAOUHSC_00284; SAOUHSC_00350; SAOUHSC_00365; SAOUHSC_00374; SAOUHSC_00472; SAOUHSC_00485; SAOUHSC_00488; SAOUHSC_00493; SAOUHSC_00499; SAOUHSC_00518; SAOUHSC_00519; SAOUHSC_00520; SAOUHSC_00529; SAOUHSC_00530; SAOUHSC_00562; SAOUHSC_00574; SAOUHSC_00634; SAOUHSC_00690; SAOUHSC_00767; SAOUHSC_00795; SAOUHSC_00797; SAOUHSC_0…	Cytoplasmic	Intracellular	no predicted signal peptide	0	88194145
SAOUHSC_00347	20.3769	2.48648	0.547312	-4.54307	5.54e-06	1.26e-05	S. aureus NCTC8325	SAUPAN001910000	-	CDS	SAOUHSC_00347		hypothetical protein	-	360195	360386	192	no	3921820	YP_498936	1288830	G1I0R-322	ATGAATTTAAATATTGATTGGTCTAAAGATTTTCAAGAATTCCAAGAGATACTTAATAGTGGTATTCATCCTGAATGGCTTTATTGTGCAAAGGCTAATCTTGTTTTAGAGCCTGCTTATACTGGCGAAGGCAAACAATTTTTCAGCACTCAAGATATTATTAACGCGAGTAAAATTATTCCATTCTTTTAA	hypothetical protein	63	4.28853	7312.24	-0.161905							NA		PF12552	DUF3741	Protein of unknown function (DUF3741)	no clan defined	no clan defined	13.3			no significant prediction	Intracellular	no predicted signal peptide	0	88194146
SAOUHSC_00348	5397.56	-2.52821	0.256118	9.87127	5.55e-23	2.75e-22	S. aureus NCTC8325	SAUPAN001914000	rpsF	CDS	rpsF		30S ribosomal protein S6	+	360630	360926	297	yes	3921821	YP_498937	1288831	G1I0R-323	ATGAGAACATATGAAGTTATGTACATCGTACGCCCAAACATTGAGGAAGATGCTAAAAAAGCGTTAGTTGAACGTTTCAACGGTATCTTAGCTACTGAAGGTGCAGAAGTTTTAGAAGCAAAAGACTGGGGTAAACGTCGCCTAGCTTATGAAATCAATGATTTCAAAGATGGCTTCTACAACATCGTACGTGTTAAATCTGATAACAACAAAGCTACTGACGAATTCCAACGTCTAGCTAAAATCAGTGACGATATCATTCGTTACATGGTTATTCGTGAAGACGAAGACAAGTAA	30S ribosomal protein S6	98	4.80116	11595.1	-0.690816		Genetic information processing	Protein synthesis	Ribosomal proteins: synthesis and modification	ribosomal protein bS6	TIGR00166	102.9	Protein Metabolism / ""Protein biosynthesis"" / ""Ribosome SSU bacterial"" / ""SSU ribosomal protein S6p""	PF01250	Ribosomal_S6	Ribosomal protein S6	no clan defined	no clan defined	89.8		SAOUHSC_00284; SAOUHSC_00518; SAOUHSC_00519; SAOUHSC_00520; SAOUHSC_00521; SAOUHSC_00528; SAOUHSC_01035; SAOUHSC_01150; SAOUHSC_01211; SAOUHSC_01490; SAOUHSC_01757; SAOUHSC_01784; SAOUHSC_01814; SAOUHSC_01829; SAOUHSC_02178; SAOUHSC_02361; SAOUHSC_02477; SAOUHSC_02486; SAOUHSC_02487; SAOUHSC_02492; SAOUHSC_02494; SAOUHSC_02495; SAOUHSC_02496; SAOUHSC_02500; SAOUHSC_02503; SAOUHSC_02505; SAOUHSC_0…	Cytoplasmic	Intracellular	no predicted signal peptide	0	88194147
SAOUHSC_00349	9830.66	-2.22827	0.226887	9.82103	9.14e-23	4.5e-22	S. aureus NCTC8325	SAUPAN001915000	ssb	CDS	SAOUHSC_00349		bacteriophage L54a single-stranded DNA binding protein	+	360947	361450	504	yes	3921822	YP_498938	1288832	G1I0R-324	ATGCTAAATAGAGTTGTATTAGTAGGTCGTTTAACGAAAGATCCGGAATACAGAACCACTCCCTCAGGTGTGAGTGTAGCGACATTCACTCTTGCAGTAAATCGTACGTTCACGAATGCTCAAGGGGAGCGCGAAGCAGATTTTATTAACTGTGTTGTTTTTAGAAGACAAGCAGATAATGTAAATAACTATTTATCTAAAGGTAGTTTAGCTGGTGTAGATGGTCGCTTACAATCCCGTAATTATGAAAATCAAGAAGGTCGTCGTGTGTTTGTTACTGAAGTTGTGTGTGATAGCGTTCAATTCCTTGAACCTAAAAATGCGCAACAAAATGGTGGCCAACGTCAACAAAATGAATTCCAAGATTACGGTCAAGGATTCGGTGGTCAACAATCAGGA…	bacteriophage L54a single-stranded DNA binding protein	167	4.73083	18539	-0.828144		Genetic information processing	DNA metabolism	DNA replication, recombination, and repair	single-stranded DNA-binding protein	TIGR00621	163	DNA Metabolism / ""DNA repair"" / ""DNA repair, bacterial"" / ""Single-stranded DNA-binding protein""; ""DNA Metabolism"" / ""DNA repair"" / ""DNA repair, bacterial RecFOR pathway"" / ""Single-stranded DNA-binding protein""; ""DNA Metabolism"" / ""DNA repair"" / ""DNA repair, bacterial UmuCD system"" / ""Single-stranded DNA-binding protein""	PF00436	SSB	Single-strand binding protein family	CL0021	OB	124.7			Cytoplasmic	Intracellular	no predicted signal peptide	0	88194148
SAOUHSC_00350	4180.26	-2.56192	0.173577	14.7596	2.67e-49	2.57e-48	S. aureus NCTC8325	SAUPAN001916000	rpsR	CDS	rpsR		30S ribosomal protein S18	+	361502	361744	243	yes	3921823	YP_498939	1288833	G1I0R-325	ATGGCAGGTGGACCAAGAAGAGGCGGACGTCGTCGTAAAAAAGTATGCTATTTCACAGCAAATGGTATTACACATATCGACTACAAAGACACTGAATTATTAAAACGTTTTATCTCAGAACGCGGTAAAATTTTACCACGTCGTGTAACTGGTACTTCAGCTAAATATCAACGTATGTTGACTACAGCTATCAAACGTTCTCGTCATATGGCATTATTACCATATGTTAAAGAAGAACAATAA	30S ribosomal protein S18	80	11.5763	9309.89	-0.78125		Genetic information processing	Protein synthesis	Ribosomal proteins: synthesis and modification	ribosomal protein bS18	TIGR00165	126.6	Phages, Prophages, Transposable elements, Plasmids / ""Pathogenicity islands"" / ""Staphylococcal pathogenicity islands SaPI"" / ""SSU ribosomal protein S18p""; ""Protein Metabolism"" / ""Protein biosynthesis"" / ""Ribosome SSU bacterial"" / ""SSU ribosomal protein S18p""	PF01084	Ribosomal_S18	Ribosomal protein S18	no clan defined	no clan defined	98.9		SAOUHSC_00017; SAOUHSC_00284; SAOUHSC_00348; SAOUHSC_00483; SAOUHSC_00518; SAOUHSC_00519; SAOUHSC_00520; SAOUHSC_00521; SAOUHSC_00527; SAOUHSC_00528; SAOUHSC_00679; SAOUHSC_00690; SAOUHSC_00799; SAOUHSC_01040; SAOUHSC_01041; SAOUHSC_01042; SAOUHSC_01149; SAOUHSC_01211; SAOUHSC_01250; SAOUHSC_01252; SAOUHSC_01490; SAOUHSC_01689; SAOUHSC_01698; SAOUHSC_01755; SAOUHSC_01757; SAOUHSC_01784; SAOUHSC_0…	Cytoplasmic	Intracellular	no predicted signal peptide	0	88194149
SAOUHSC_00351	33.7715	1.35397	0.428016	-3.16336	0.0015596	0.00285336	S. aureus NCTC8325	SAUPAN001957000	-	CDS	SAOUHSC_00351		hypothetical protein	-	362010	362948	939	no	3921824	YP_498940	1288834	G1I0R-326	ATGCTCAATTTTGATGAGCAAATAGCAAAATTAAAACAGATGAATATATTTTTTAATATTATTGACACCGAAAAAGCAAATGAAATTCTTAGAAAAAATAATTACTTCTTCAAACTAGCTTATTTCCGAAAAAATTTCGAAAAAAAGAATGGCGGCTATTTCATAGAATTTGCTTATTTATCAGATTTAGCAACTATAGATATGAAATTAAGATACACAATGTTGCATTTAACTTTAGATATTGAACATAGTTTAAAGTATCTAGTCTTAAAACTAATAACAGAAAATAACCAAGAAGATGGTTATAAAATAATAGATGAGTTCTTATGTATTGATAAATCATATAGCAATTCAAATTTTGACACAAATTCAAGAACACCAGAAGAAGTTATGGAAACC…	hypothetical protein	312	9.5074	37297.7	-0.515705							NA		PF07751	Abi_2	Abi-like protein	no clan defined	no clan defined	82.1			Cytoplasmic	Intracellular	no predicted signal peptide	0	88194150
SAOUHSC_00352	26.9721	2.36477	0.448206	-5.27608	1.32e-07	3.35e-07	S. aureus NCTC8325	SAUPAN001960000	-	CDS	SAOUHSC_00352		integrase-like protein	-	362987	363298	312	no	3921825	YP_498941	1288835	G1I0R-327	ATGCTTGGAATGATAAGTTTATTGATAGAGAGTACATATTCACAAATACGTCTGGTAGCCCTATCGACTCGAACAAAATTAGCCACATTATTAAAGGGGGGCGCTGATATTAGTTCTATTAAGAAACCTATAACGACGCATACATTACATCATTCGCATATATCTACACTTGCTCAATTAGGAATTAACTTAAAAGCAATGCAAGAGCATGTAGGTCATTCAGATTATAAAAAAAATCTAGAGATATACACACATGTTACTAATCAGATGGCGAAAGATATGATGAATAAATTTGAACGATTGGGGAGTTAA	integrase-like protein	103	10.3	11502.4	-0.146602		Genetic information processing	DNA metabolism; Mobile and extrachromosomal element functions	DNA replication, recombination, and repair; Other	integron integrase	TIGR02249	50.7	Phages, Prophages, Transposable elements, Plasmids / ""Pathogenicity islands"" / ""Staphylococcal pathogenicity islands SaPI"" / ""Integrase, superantigen-encoding pathogenicity islands SaPI""	PF00589	Phage_integrase	Phage integrase family	CL0382	DNA-mend	36.3			no significant prediction	Intracellular	no predicted signal peptide	0	88194151
SAOUHSC_00353	13.6443	2.51765	0.640405	-3.93134	8.45e-05	0.000173746	S. aureus NCTC8325	SAUPAN001965000	-	CDS	SAOUHSC_00353		hypothetical protein	-	363376	363534	159	no	3921826	YP_498942	1288836	G1I0R-328	ATGGTAAAAGCTATGGTACAGTTTCAAATTGCTAATGACATGCGTATCGGTGAGCTACTTGCAATAAAGAGAGTAAATATAAACTATGAAGATAAAACGCTAGATATCGACGGTAAAGTTAATTGGATAACTGAAAAAAGACGGGAGCATTCGGAGTAA	hypothetical protein	52	7.5421	6161.09	-0.563462							NA	Phages, Prophages, Transposable elements, Plasmids / ""Pathogenicity islands"" / ""Staphylococcal pathogenicity islands SaPI"" / ""Integrase, superantigen-encoding pathogenicity islands SaPI""	PF00589	Phage_integrase	Phage integrase family	CL0382	DNA-mend	16.9			no significant prediction	Intracellular	no predicted signal peptide	0	88194152
SAOUHSC_00354	79.1537	2.2859	0.264236	-8.65097	5.11e-18	2.15e-17	S. aureus NCTC8325	SAUPAN001967000	selX	CDS	SAOUHSC_00354		hypothetical protein	+	363894	364505	612	no	3921827	YP_498943	1288837	G1I0R-329	ATGTTCAAAAAATATGACTCAAAAAATTCAATCGTATTAAAATCTATTCTATCGCTAGGTATCATCTATGGGGGAACATTTGGAATATATCCAAAAGCAGACGCGTCAACACAAAATTCCTCAAGTGTACAAGATAAACAATTACAAAAAGTTGAAGAAGTACCAAATAATTCAGAAAAAGCTTTGGTTAAAAAACTTTACGATAGATACAGCAAGGATACAATAAATGGAAAATCTAATAAATCTAGGAATTGGGTTTATTCAGAGAGACCTTTAAATGAAAACCAAGTTCGTATACATTTAGAAGGAACATACACAGTTGCTGGCAGAGTGTATACACCTAAGAGGAATATTACTCTTAATAAAGAAGTTGTCACTTTAAAAGAATTGGATCATATC…	hypothetical protein	203	10.0535	23165.2	-0.656158							NA		PF02876	Stap_Strp_tox_C	Staphylococcal/Streptococcal toxin, beta-grasp domain	CL0386	Ant-toxin_C	21.4			no significant prediction	N-terminally anchored (No CS)	signal peptide predicted	0	88194153
SAOUHSC_00355	7.73863	0.946749	0.782309	-1.2102	0.226203	0.293887	S. aureus NCTC8325	SAUPAN001970000	-	CDS	SAOUHSC_00355		hypothetical protein	+	364874	365242	369	no	3921828	YP_498944	1288838	G1I0R-330	TTGAAAACGATTTTAAAAACAATAACATATCTTGTACTTACTATCATTGGCGCTTATGCTGCTTTATTCATTTTAAAAACAATAGACTCCCATGGTATAACAGATCAATTTAACCCATTAGTAAAGAAGGATGATTCTTATGTTAAAACGACAGAGGTGTCTACTAGAATGGATGATCAACTCCGAAGTTATAGTCAAAGTGTTTTTAATAAAGAAGGGAAAGAGACGCAATTAATGTATACTGCTACATTTGATGTTAAACCGCATAGATACTTGAAAATTACACATAAAGGTCATCATGTAGAAACTTTTGAAGAAGTTGAAAAGGAAGAAGTACCAAAGAAAGCATTAGACAAACTGAGTCGATAA	hypothetical protein	122	9.26271	14125.2	-0.477869			Hypothetical proteins	Conserved	conserved hypothetical protein	TIGR01655	59.8		PF06486	DUF1093	Protein of unknown function (DUF1093)	no clan defined	no clan defined	53.4			no significant prediction	N-terminally anchored (No CS)	signal peptide predicted	1	88194154
SAOUHSC_00356	1849.08	2.66209	0.206076	-12.918	3.56e-38	2.75e-37	S. aureus NCTC8325	SAUPAN001971000	-	CDS	SAOUHSC_00356		hypothetical protein	+	365423	365995	573	no	3921829	YP_498945	1288839	G1I0R-331	ATGAAATTAAAATCATTAGCAGTGTTATCAATGTCAGCGGTGGTGCTTACTGCATGTGGCAATGATACTCCAAAAGATGAAACAAAATCAACAGAGTCAAATACTAATCAAGACACTAATACAACAAAAGATGTTATTGCTTTAAAAGATGTTAAAACAAGCCCAGAAGATGCTGTGAAAAAAGCTGAAGAAACTTACAAAGGCCAAAAGTTGAAAGGAATTTCATTTGAAAATTCTAATGGTGAATGGGCTTATAAAGTGACGCAACAAAAATCTGGTGAAGAGTCAGAAGTACTTGTTGCTGATAAAAATAAAAAAGTGATTAACAAAAAGACTGAAAAAGAAGATACAATGAATGAAAATGATAACTTTAAATATAGCGATGCTATAGATTACAAA…	hypothetical protein	190	5.53203	21305.6	-1.10474							NA		PF03413	PepSY	Peptidase propeptide and YPEB domain	CL0320	PepSY	58			no significant prediction	Lipid anchored	signal peptide predicted	0	88194155
SAOUHSC_00357	227.937	1.4366	0.219883	-6.53347	6.43e-11	1.99e-10	S. aureus NCTC8325	SAUPAN001972000	-	CDS	SAOUHSC_00357		hypothetical protein	-	366133	366396	264	no	3921830	YP_498946	1288840	G1I0R-332	ATGAATATGCATATTTTATATAACTTACGAACTAAACATAATTTAGAAATTGACGAATTAGCACAGCAATTAAATGAGAAATATGGTACTAAATATGAAGCACATCAAATTTGGGAATGGGAGAATCATCACCATGAACCTAAATTTAAAGATGCCATGCATTTAGCTGACTTCTTTGATGCACCATATGAAATGTTTTTAGAAAGTAAGGTTAAAGAATATCAGAAACATTTAGAAGAAGTCGATATTCGCATGGATAAATAG	hypothetical protein	87	5.79476	10789.1	-1.05517		Genetic information processing	Protein synthesis	tRNA and rRNA base modification	23S rRNA (adenine(2503)-C(2))-methyltransferase	TIGR00048	12.4		PF13560	HTH_31	Helix-turn-helix domain	CL0123	HTH	11.8			Cytoplasmic	Intracellular	no predicted signal peptide	0	88194156
SAOUHSC_00358	1035.8	0.775314	0.283108	-2.73858	0.00617056	0.0105066	S. aureus NCTC8325	SAUPAN001973000	-	CDS	SAOUHSC_00358		hypothetical protein	+	366696	366947	252	no	3921831	YP_498947	1288841	G1I0R-333	ATGTTTGGATTTATTGGAATGTTAATTGTCGGTGGCTTAATTGGATGGGCTGCTGGTGCTATTATGGGTAAAGATATCCCAGGTGGTATTTTAGGCAATATTATCGCAGGTATTATTGGATCATGGGTAGGTGGCAAACTATTCGGACAATGGGGTCCTGAATTAGGAAGTATTTACATCTTGCCAGCATTAATTGGTTCAATTATCTTAATTGCAATCGTAACGTTAATTTTAAGAGCTATGCGTAAATAA	hypothetical protein	83	10.6301	8533.45	1.28193		Genetic information processing	Protein fate	Protein and peptide secretion and trafficking	proteobacterial sortase system peptidoglycan-associated protein	TIGR03789	8.5		PF04226	Transgly_assoc	Transglycosylase associated protein	no clan defined	no clan defined	49.2			Cytoplasmic Membrane	Secreted via minor pathways (bacteriocin) (no CS)	no predicted signal peptide	3	88194157
SAOUHSC_00359	79.1687	-1.28007	0.291215	4.39561	1.1e-05	2.43e-05	S. aureus NCTC8325	SAUPAN001975000	-	CDS	SAOUHSC_00359		phosphoglycerate mutase family protein	+	367373	367954	582	no	3919779	YP_498949	1288843	G1I0R-335	ATGACGATTTATTTAGTTAGACATGGCGAATCAAAATCGAATTATGATAATAAACATTTTCGATCTTATTTTTGTGGACAATTAGATGTGCCGTTAACGGATACTGGCACAAAAAGTGCAGACGATTTATGTGATTATTTTAAAGAGAAACAGATTAAACATGTATATGTTTCAGACTTATTAAGAACACAGCAAACGTTTGAACATATTTTTCCATATGACATTGCATCAACGACTACCCCTCTATTAAGAGAACGTTCACTTGGCGTATTTGAGGGTGAATATAAAGATGAAATCAGTGCGAATCCGAAATATGAAAAATATTTCAATGATCCAAACTTTAAAGACTTTCGTCATAGTTTTTCACAAAAAGCGCCTGAAGGAGAAAGTTATGAAGAT…	phosphoglycerate mutase family protein	193	5.57611	22733.3	-0.637824		Metabolism	Biosynthesis of cofactors, prosthetic groups, and carriers	Heme, porphyrin, and cobalamin	alpha-ribazole phosphatase	TIGR03162	115		PF00300	His_Phos_1	Histidine phosphatase superfamily (branch 1)	CL0071	His_phosphatase	139.2			Cytoplasmic	Intracellular	no predicted signal peptide	0	88194158
SAOUHSC_00360	39.6683	-0.326789	0.33811	0.966518	0.333785	0.414443	S. aureus NCTC8325	SAUPAN001976000	-	CDS	SAOUHSC_00360		hypothetical protein	-	368020	368403	384	no	3919780	YP_498950	1288844	G1I0R-336	ATGAAAGTTCGAATTACTTTTATTATTTTAGCAATTTTATCGACGATTGTTTGCTTGTTCTTAGCAGCAATGCATCCAACAGGACCAAACACAGTAACTTTTGAACAGCCATATTTATTCACCCTCAACATCATTATAATGGTATTAGTCGCATTACCTTCACTTGTTTTAGCTATATATGATTATATGAGTTTTAGAATTTCTTCTGCTATTTTACAATTTCTAGGGGCTATCTCTTGGTTCTTTTTATCATTGATATTATCGCTCACACAATTTACACCTTTTACATTAGCGTCATTTATAACTTCAATTATTTTGTTCACAAGCACAATTATCACATTAGCCATTGGTGGTAAGTCTGTTGAAAAGAATGATTCCCCTTAA	hypothetical protein	127	8.48433	14027.8	1.20157		Metabolism	Energy metabolism	Electron transport	caa(3)-type oxidase, subunit IV	TIGR02229	7.7		PF05297	Herpes_LMP1	Herpesvirus latent membrane protein 1 (LMP1)	no clan defined	no clan defined	6.9			Cytoplasmic Membrane	Multi-transmembrane	no predicted signal peptide	4	88194159
SAOUHSC_00362	829.626	0.387021	0.189808	-2.03902	0.0414483	0.0624235	S. aureus NCTC8325	SAUPAN001978000	-	CDS	SAOUHSC_00362		hypothetical protein	-	368658	369284	627	no	3919781	YP_498951	1288845	G1I0R-337	ATGAAAAAGAGATTACTACTAAGTACATTTTTAGCATCGACATTAATTCTTACAGGTTGCGCGTCCGATCAATCTGATAACGAAGATCATCATACAAGTACTGGCATCCATGCACCTAAAAGCGCTAAAAAATTAGAAACAAAAGATATCTTTAACTCAGATAAGAAAAATAGTGATATTAGTGATGCAGAGATGAAGCAAGCTATAGAAAAGTATTTGTCTGTAAATAGCGATATACTTGATAACAAATATATTATGCAACATAAACTAGATAAACAAATTGACAGTCAAACAAAAGTGACTGAAAAACAAGCAGAAACACTTAGCCACTTATCTAACTTAGCTGTTAAAAACGATTTGCATTTCAAGAAATTTGTCACTGAAAACAATATTCCTAAA…	hypothetical protein	208	9.1737	23663.8	-0.759135					extracellular lipase, Pla-1/cef family	TIGR03502	18.9		PF08520	DUF1748	Fungal protein of unknown function (DUF1748)	no clan defined	no clan defined	13.8			no significant prediction	Lipid anchored	signal peptide predicted	0	88194160
SAOUHSC_00363	59.1538	-1.15343	0.417647	2.76173	0.00574958	0.00983026	S. aureus NCTC8325	SAUPAN001979000	-	CDS	SAOUHSC_00363		hypothetical protein	-	369357	369650	294	no	3919782	YP_498952	1288846	G1I0R-338	ATGATAAACTTAATATATACAACGAGATGTGCGATAATGCTTAAAGTATGTACCTCTCGCAAACAAATCAATATGAAAAATGATATTGAGAAAGAAAAGTATGTGAACGAAATTATTATGCTTTTACGTACGATACCTACGTCTAAATTAGTACAACCAATTATGCAGTTATTTATAGATAAAGCTATCCTTAACAACGTCCAAAATGATGCATTATTGATAGAAAAAGCAACTCATGCACGTAATCATTTACGTCTATGGTCATTGCAAGGTCATCGTGACATTCCAAACTAA	hypothetical protein	97	10.2708	11355.5	-0.13299							NA							NA			no significant prediction	Intracellular	no predicted signal peptide	0	88194161
SAOUHSC_00364	26300.6	2.55414	0.138644	-18.4223	8.7e-76	1.39e-74	S. aureus NCTC8325	SAUPAN001981000	ahpF	CDS	SAOUHSC_00364		alkyl hydroperoxide reductase subunit F	-	369729	371252	1524	no	3919783	YP_498953	1288847	G1I0R-339	ATGCTTAATGCTGATTTAAAACAACAACTTAAACAACTATTAGAACTAATGGAGGGCAACGTTGAATTCGTTGCCAGCCTTGGTTCAGATGATAAATCCAAAGAACTTAAAGATTTGTTGACAGAAATTACTGATATGTCACCTAGACTATCTCTTTCTGAAAAATCTTTAAAACGTACACCAAGTTTCTCAGTCAATCGTCCTGGCGAAGAAACAGGTGTAACATTTGCAGGTATTCCATTAGGTCACGAGTTTAACTCACTTGTTTTAGCAATTTTACAGGTTAGTGGTCGTGCACCTAAAGAAAAACAGTCAATCATTGACCAAATTAAAAAATTAGAAGGTTCATTCCATTTTGAAACATTCATTAGTTTAACGTGTCAAAAATGTCCTGATGTC…	alkyl hydroperoxide reductase subunit F	507	4.41296	54720.4	-0.126627	1.6.99.3; 1.8.1.-	Cellular processes	Cellular processes	Adaptations to atypical conditions; Detoxification	alkyl hydroperoxide reductase subunit F	TIGR03140	811.1	Sulfur Metabolism / ""Sulfur Metabolism - no subcategory"" / ""Thioredoxin-disulfide reductase"" / ""Alkyl hydroperoxide reductase protein F (EC 1.6.4.-)""	PF07992	Pyr_redox_2	Pyridine nucleotide-disulphide oxidoreductase	CL0063	NADP_Rossmann	156			Cytoplasmic Membrane	Intracellular	no predicted signal peptide	0	88194162
SAOUHSC_00365	12135.1	2.58597	0.134646	-19.2058	3.31e-82	5.75e-81	S. aureus NCTC8325	SAUPAN001982000	ahpC	CDS	SAOUHSC_00365		alkyl hydroperoxide reductase subunit C	-	371268	371837	570	no	3919784	YP_498954	1288848	G1I0R-340	ATGTCATTAATTAACAAAGAAATCTTACCATTTACAGCGCAAGCTTTCGATCCAAAAAAAGATCAATTTAAAGAAGTTACACAAGAAGATTTAAAAGGTTCTTGGAGCGTAGTATGCTTCTATCCTGCTGACTTCTCATTCGTTTGTCCAACTGAATTAGAAGACTTACAAAACCAATATGAAGAATTACAAAAATTAGGCGTAAATGTATTCTCAGTATCAACTGATACTCACTTCGTACACAAAGCATGGCATGACCATTCAGATGCAATTAGCAAAATCACTTACACTATGATTGGTGACCCATCACAAACAATCACTCGTAATTTTGATGTATTAGATGAAGCTACTGGTTTAGCTCAACGTGGTACATTCATTATCGACCCAGACGGTGTTGTA…	alkyl hydroperoxide reductase subunit C	189	4.6567	20976.5	-0.331217	1.11.1.15	Cellular processes	Cellular processes	Adaptations to atypical conditions; Detoxification	peroxiredoxin	TIGR03137	321.6	Sulfur Metabolism / ""Sulfur Metabolism - no subcategory"" / ""Thioredoxin-disulfide reductase"" / ""Alkyl hydroperoxide reductase protein C (EC 1.6.4.-)""	PF00578	AhpC-TSA	AhpC/TSA family	CL0172	Thioredoxin	119.2		SAOUHSC_00187; SAOUHSC_00519; SAOUHSC_00520; SAOUHSC_00521; SAOUHSC_00529; SAOUHSC_00530; SAOUHSC_00679; SAOUHSC_00799; SAOUHSC_00878; SAOUHSC_00947; SAOUHSC_01040; SAOUHSC_01150; SAOUHSC_01170; SAOUHSC_01211; SAOUHSC_01232; SAOUHSC_01418; SAOUHSC_01490; SAOUHSC_01683; SAOUHSC_01757; SAOUHSC_01784; SAOUHSC_01801; SAOUHSC_01806; SAOUHSC_01819; SAOUHSC_01829; SAOUHSC_02117; SAOUHSC_02254; SAOUHSC_0…	Cytoplasmic	Intracellular	no predicted signal peptide	0	88194163
SAOUHSC_00366	366.859	-0.227629	0.193809	1.1745	0.240194	0.310474	S. aureus NCTC8325	SAUPAN001984000	nfrA	CDS	SAOUHSC_00366	nfsA	NAD(P)H-flavin oxidoreductase	+	372329	373084	756	no	3919785	YP_498955	1288849	G1I0R-341	GTGTCAGAACATGTATATAATCTTGTGAAAAAGCATCATTCTGTTAGAAAATTTAAGAATAAACCTTTAAGTGAAGACGTTGTTAAGAAATTGGTAGAAGCTGGACAAAGCGCTTCGACGTCAAGTTTCCTGCAAGCATACTCAATTATTGGTATCGACGATGAGAAGATTAAAGAAAATTTACGAGAAGTTTCTGGACAACCTTATGTTGTAGAAAATGGCTATTTATTCGTCTTTGTTATTGATTATTATCGTCATCATTTAGTTGATCAACATGCTGAAACTGATATGGAAAATGCATATGGTTCAACGGAAGGTTTGCTAGTAGGTGCAATCGATGCAGCATTAGTTGCCGAAAATATTGCGGTAACTGCTGAAGATATGGGGTATGGCATTGTC…	NAD(P)H-flavin oxidoreductase	251	4.9416	28596.8	-0.490438	1.6.-.-	Metabolism	Biosynthesis of cofactors, prosthetic groups, and carriers	Heme, porphyrin, and cobalamin	5,6-dimethylbenzimidazole synthase	TIGR02476	32.7		PF00881	Nitroreductase	Nitroreductase family	CL0529	FMN-dep-NRtase	66.2			Cytoplasmic	Intracellular	no predicted signal peptide	0	88194164
SAOUHSC_00367	6336.69	3.60844	0.207773	-17.3672	1.46e-67	2e-66	S. aureus NCTC8325	SAUPAN001985000	tcyP	CDS	SAOUHSC_00367		hypothetical protein	-	373165	374553	1389	no	3919786	YP_498956	1288850	G1I0R-342	ATGAATGCTTTTCTTACACTGATTAATATTATTGTATTGGTGATTTTCATCGTAATATTGCACATGATGGCTCGCAAACATATATCTTTTGCGAAACGTGTGTTTACAGCTTTAGGGATTGGTATAGTATTCGGTGTGTTATTGCATCTTATTTATGGCACACATTCGAATGTTATTACATCAACAAGTGACTGGTTCAACATTGTCGGACAAGGTTACGTTGCATTGTTGCAAATGATTGTTATGCCTTTAATTTTCATTTCTATTGTAGCTGCATTCACTAAAATTCAAATCGGAGAAAAGTTTGCTAAAATTGGTAGTCTCATTTTTATCTTTTTAATTGGCACTGTCACCATTGCTGCGATTGTTGGTGTTGTGTATGCCTTGGTGTTTGGTTTA…	hypothetical protein	462	9.71226	49412.3	0.87316							NA	Sulfur Metabolism / ""Organic sulfur assimilation"" / ""L-Cystine Uptake and Metabolism"" / ""L-cystine uptake protein TcyP""	PF00375	SDF	Sodium:dicarboxylate symporter family	no clan defined	no clan defined	323.2			Cytoplasmic Membrane	Multi-transmembrane	no predicted signal peptide	9	88194165
SAOUHSC_00368	3.49149	-2.56492	1.40352	1.82749	0.0676258	0.0979897	S. aureus NCTC8325	SAUPAN001986000	-	CDS	SAOUHSC_00368		hypothetical protein	+	374638	374739	102	no	3919787	YP_498957	1288851	G1I0R-343	TTGCAATTAAATGTAAACATGATGAAATTCGACCGTTGGCATAAGGGGATTTGTAAACAAATCGTTTTGAATTCAGTAGTGATAGGTGGAAAGGGTAAATAG	hypothetical protein	33	10.9685	3773.59	-0.0787879							NA							NA			Extracellular	Intracellular	no predicted signal peptide	0	88194166
SAOUHSC_00369	5343.65	1.41222	0.131179	-10.7656	5.01e-27	2.88e-26	S. aureus NCTC8325	SAUPAN001990000	-	CDS	SAOUHSC_00369		hypothetical protein	-	375530	376486	957	no	3919788	YP_498958	1288852	G1I0R-344	ATGTTAACTAAAGAATTTGCACAACGCGTAGAACTAAGTGAGAAGCAAGTACGTAAAATTGTTCAACATTTAGAAGAACGTGGTTACCAACTAAGCAAGACTGAATATCGTGGTCGTGAAGCAACTGATTTCAAAGAAGAAGATATCGAGCTTTTCAAAGACATTGCCGACAAAGTAAAACAAACAAATAGTTATGATCTAGCGTTTGATGAATTAGAAAAAGAAAAAGACTTCCTGCAAGTCATTGTCAAAAACGATGACAAAAACTTACCTACTAATCAAAATGTCGCTCAACTAGTAGAAGATTTACGCCTAGAAATCCAGAAAATGCGCGAAGAACGTCACCTACTTGGTCAAATGATGAATCAAGTACATCAGCAACAACAAGAATTAAAAGAA…	hypothetical protein	318	4.46066	35611.7	-1.05126		Genetic information processing	DNA metabolism	DNA replication, recombination, and repair	DNA excision repair protein (rad2)	TIGR00600	3.8		PF07544	Med9	RNA polymerase II transcription mediator complex subunit 9	no clan defined	no clan defined	16.9			Cytoplasmic	Intracellular	no predicted signal peptide	0	88194167
SAOUHSC_00370	817.416	1.84824	0.152679	-12.1054	9.89e-34	6.87e-33	S. aureus NCTC8325	SAUPAN001991000	-	CDS	SAOUHSC_00370		hypothetical protein	-	376604	377266	663	no	3919789	YP_498959	1288853	G1I0R-345	ATGGAATTTAAAACCATTCAATCTGTCAAAGATCCACATTACAACGAAGCACTTAAACTTTACGATACTAAGTTAAATTTATCTTTAACTGAAGATAAACGTATCATCAAACGCTCATTAGAAAACAACAAAACCGAAAACGATTATGTCTTTATCGTAGGCTTAGAAAACGATGTTGTTGTCAGTCTAGCAACTGCACATTATGAAGCCACAACCAATTCAGCATTTTTAATTTATTTATTCGCAAAAGACCTACCCAACCATGATGAGTTAATGACGCAAACATTACATCAAATTGAACATGAACTAAACTTATTATCAAACCTTGTTCATTCTAGAAGTATTAACTTTTTAATGATGGAAGTCCCTAAAGAACCTGCAGATTTAACACAAGATAAC…	hypothetical protein	220	6.17815	25804.3	-0.427273							NA							NA			Cytoplasmic	Intracellular	no predicted signal peptide	0	88194168
SAOUHSC_00371	192.779	-1.12556	0.219746	5.12209	3.02e-07	7.5e-07	S. aureus NCTC8325	SAUPAN001992000	-	CDS	SAOUHSC_00371		hypothetical protein	-	377409	377816	408	no	3919790	YP_498960	1288854	G1I0R-346	ATGGCAGATATTACTGTAGTAAATGACACTGGCGAATTATACAACGTAATCAATCAAAAGAAATCTGAAGGTTATTTAGAATCAGAGCTAACAATTATTAGTAAAAGTAAATTACACCTAAATGACTTACACGACTCTGAAATCTCCCTTATCTCAACAAGTGGAACATTTAGTGATAGAATGACTAAACTGTTAACAGGAGAAGATGGTGAACATGCAGTTTTATCACGCTACAACTTAGCGCCTGATGAATTAGAAAAATATAAACAACTTATTTTAGACGATAAAATGTTAGTTGTAGCGGTTCGTGACAAATCATCACATCAAGAAGTGCATGAAAATAATTCAGCTTATGAAGAGATTGATATTACACATTTTGCTGAAGCATCTAAAGGTCCC…	hypothetical protein	135	4.62173	15121.7	-0.52							NA		PF11181	YflT	Heat induced stress protein YflT	no clan defined	no clan defined	52			Cytoplasmic	Intracellular	no predicted signal peptide	0	88194169
SAOUHSC_00372	1219.57	-0.482743	0.157368	3.06761	0.00215776	0.0038985	S. aureus NCTC8325	SAUPAN001994000	xpt	CDS	SAOUHSC_00372		xanthine phosphoribosyltransferase	+	378329	378907	579	no	3919791	YP_498961	1288855	G1I0R-347	GTGGAGTTACTAGGACAAAAAGTAAAGGAAGACGGCGTTGTCATTGATGAGAAGATTTTAAAAGTCGATGGATTTTTAAATCATCAAATTGATGCAAAGTTAATGAATGAAGTTGGTCGCACTTTTTACGAGCAATTTAAAGATAAAGGGATTACTAAAATCTTAACCATTGAAGCTTCCGGTATCGCACCTGCAATCATGGCTGCACTGCATTTTGATGTGCCATGTTTATTTGCGAAAAAAGCAAAACCTAGCACTTTGACGGATGGTTATTATGAAACATCTATTCATTCATTTACTAAAAATAAAACAAGTACGGTCATTGTTTCAAAAGAGTTTTTATCAGAAGAAGATACTGTACTTATCATCGATGACTTTTTAGCAAATGGTGATGCTTCA…	xanthine phosphoribosyltransferase	192	4.79798	20883.7	-0.0328125	2.4.2.22	Metabolism	Purines, pyrimidines, nucleosides, and nucleotides	Salvage of nucleosides and nucleotides	xanthine phosphoribosyltransferase	TIGR01744	331	Nucleosides and Nucleotides / ""Purines"" / ""Purine conversions"" / ""Xanthine phosphoribosyltransferase (EC 2.4.2.22)""; ""Nucleosides and Nucleotides"" / ""Purines"" / ""Xanthine Metabolism in Bacteria"" / ""Xanthine phosphoribosyltransferase (EC 2.4.2.22)""	PF00156	Pribosyltran	Phosphoribosyl transferase domain	CL0533	PRTase-like	27.8			Cytoplasmic	Intracellular	no predicted signal peptide	0	88194170
SAOUHSC_00373	2302.43	-0.897458	0.129563	6.92681	4.3e-12	1.42e-11	S. aureus NCTC8325	SAUPAN001995000	pbuX	CDS	SAOUHSC_00373		xanthine permease	+	378907	380175	1269	no	3919792	YP_498962	1288856	G1I0R-348	ATGAAAAATTTAATCCTAAGTGTTCAACATCTTTTAGCTATGTACGCAGGTGCTATCTTAGTTCCAATCATTGTTGGTACAAGTTTGAAGTTTACACCTGAACAAATCGCTTACTTAGTTACAGTAGATATATTTATGTGTGGGGTTGCCACATTTTTACAAGCCAATAAAGTAACAGGAACAGGATTACCAATCGTTCTTGGATGTACATTCACGGCTGTTGCGCCCATGATTTTAATTGGTCAAACGAAAGGAATAGATGTACTTTATGGTTCGCTATTTTTATCAGGGATATTAGTTATTATCATCGCGCCTTTCTTTTCACATCTTGTAAAATTCTTCCCACCAGTAGTAACGGGTAGTGTTGTTACTATCATTGGTATCAATTTAATGCCAGTA…	xanthine permease	422	9.51484	44803.4	0.935782					xanthine permease	TIGR03173	508.8	Nucleosides and Nucleotides / ""Purines"" / ""Xanthine Metabolism in Bacteria"" / ""Xanthine permease""	PF00860	Xan_ur_permease	Permease family	CL0062	APC	352			Cytoplasmic Membrane	Multi-transmembrane	no predicted signal peptide	13	88194171
SAOUHSC_00374	8245.19	0.519729	0.132638	-3.91839	8.91e-05	0.000183083	S. aureus NCTC8325	SAUPAN001996000	guaB	CDS	SAOUHSC_00374		inosine-5'-monophosphate dehydrogenase	+	380213	381679	1467	no	3919793	YP_498963	1288857	G1I0R-349	ATGTGGGAAAGTAAATTTGCAAAAGAATCATTAACGTTTGATGATGTGTTATTAATTCCAGCACAATCTGATATTTTACCGAAAGACGTTGATTTAAGCGTACAATTATCAGACAAAGTTAAATTAAATATTCCAGTTATTTCTGCTGGTATGGATACTGTAACTGAATCTAAAATGGCGATTGCTATGGCTCGTCAAGGTGGTTTAGGTGTTATTCATAAAAATATGGGCGTTGAAGAACAAGCGGACGAAGTTCAAAAAGTAAAACGCTCAGAAAATGGTGTCATTTCAAACCCATTTTTCTTAACGCCAGAAGAAAGCGTTTATGAAGCAGAAGCATTAATGGGTAAATACCGTATTTCAGGTGTACCAATTGTTGATAATAAAGAAGATCGCAAC…	inosine-5'-monophosphate dehydrogenase	488	5.6874	52850.2	-0.172541	1.1.1.205	Metabolism	Purines, pyrimidines, nucleosides, and nucleotides	Purine ribonucleotide biosynthesis	inosine-5'-monophosphate dehydrogenase	TIGR01302	660.9	Nucleosides and Nucleotides / ""Purines"" / ""Purine conversions"" / ""Inosine-5'-monophosphate dehydrogenase (EC 1.1.1.205)""	PF00478	IMPDH	IMP dehydrogenase / GMP reductase domain	CL0036	TIM_barrel	543.2		SAOUHSC_00196; SAOUHSC_00943; SAOUHSC_02494; SAOUHSC_02496	Cytoplasmic	Intracellular	no predicted signal peptide	0	88194172
SAOUHSC_00375	10682.6	0.332801	0.132714	-2.50765	0.0121537	0.0198766	S. aureus NCTC8325	SAUPAN001997000	guaA	CDS	guaA		GMP synthase	+	381704	383245	1542	yes	3919794	YP_498964	1288858	G1I0R-350	ATGGAAATGGCAAAAGAACAAGAGTTAATCCTTGTCTTAGACTTTGGTAGCCAATACAACCAATTAATTACACGCCGAATTCGTGAAATGGGCGTTTATAGTGAATTACACGATCATGAAATTTCAATTGAAGAAATTAAGAAAATGAATCCAAAAGGTATTATCTTATCAGGTGGTCCAAATTCAGTTTATGAAGAAGGTTCATTTACAATTGATCCGGAAATATATAATTTAGGAATTCCAGTACTTGGTATTTGTTACGGCATGCAATTAACTACTAAATTATTAGGTGGTAAAGTTGAACGTGCCAATGAACGTGAATACGGTAAAGCAATCATTAATGCGAAGTCAGATGAGTTATTCGCTGGCTTACCAGCAGAACAAACTGTTTGGATGAGT…	GMP synthase	513	4.76247	58230	-0.289279	6.3.5.2	Metabolism	Purines, pyrimidines, nucleosides, and nucleotides	Purine ribonucleotide biosynthesis	GMP synthase (glutamine-hydrolyzing), C-terminal domain	TIGR00884	508	Nucleosides and Nucleotides / ""Purines"" / ""Purine conversions"" / ""GMP synthase [glutamine-hydrolyzing] (EC 6.3.5.2)""; ""Phages, Prophages, Transposable elements, Plasmids"" / ""Pathogenicity islands"" / ""Staphylococcal pathogenicity islands SaPI"" / ""GMP synthase [glutamine-hydrolyzing] (EC 6.3.5.2)""	PF00117	GATase	Glutamine amidotransferase class-I	CL0014	Glutaminase_I	153.3		SAOUHSC_00519; SAOUHSC_00529; SAOUHSC_00530; SAOUHSC_00795; SAOUHSC_00878; SAOUHSC_01040; SAOUHSC_01041; SAOUHSC_01042; SAOUHSC_01043; SAOUHSC_01150; SAOUHSC_01416; SAOUHSC_01757; SAOUHSC_01801; SAOUHSC_01806; SAOUHSC_02399; SAOUHSC_02492; SAOUHSC_02506	Cytoplasmic	Intracellular	no predicted signal peptide	0	88194173
SAOUHSC_00376	32.523	1.72823	0.432069	-3.9999	6.34e-05	0.000131926	S. aureus NCTC8325	SAUPAN002055000	-	CDS	SAOUHSC_00376		hypothetical protein	-	383358	383894	537	no	3919795	YP_498965	1288859	G1I0R-351	ATGCACAACAATAATGAATTCAACAAAAAACTGAAAGATTTTATAGGTAGCGATAAACGGATGGCTTTAGTAAAGGGTTATGTTAACGAGTATAAATTAACAACTGTTTTAAGAGCTTTAAATAATTCCGATTACACAAAAGGGACGATACACACTCGTTCAATAGGCAACCTAAAACAAATAGTAGATAATCGAATTATTCCTAAAAATATAACTCAAAACACAATCTTCAAATTGAGTAATTTAACCTTAGAGGTTAACCTCTATGAAAGAAACACAATTTATCACGGAGACTTTGCTATTTACTATCCTGTAGAATCTGCTCTAATAATAGAAACAGATACTCCTAGGCTAATTAATCATATAAATAACAACCCAGTCCAAAAAATATTTATAATA…	hypothetical protein	178	9.07462	20895.7	-0.538202							NA							NA			no significant prediction	Intracellular	no predicted signal peptide	0	88194174
SAOUHSC_00377	9.69667	-2.43124	0.887475	2.7395	0.00615323	0.010489	S. aureus NCTC8325	SAUPAN002056000	-	CDS	SAOUHSC_00377		hypothetical protein	-	384287	384991	705	no	3919796	YP_498966	1288860	G1I0R-352	ATGTCTAAAAATATCAATCAAGCAAATAGTAAATTAAATACGTCAAACAAAAAACTAAAACAAGCTTATTCAAAATCCGACAGTAAAAACATGAAAGTTATATACATGCCTCATTGGCTAGAGTTTTATTCAATTGCTATACATAGCGATGTTACAAGCAATAAAAAAAGATATTATAAATCATATAGTAGAGGAACAGTGGTATATGTAAAACTAGGGAGTAATATTGGAAGTGAGTTTTCTGGTAATCATTTTTGTGTAATATTAGATAACAAAGACAATAAAGGAAAAGAAACAGTTACAATAGTTCCACTTTCTTCCAAAGGTAATAAAAATTATTTGAAGTTAAACGAATCGGTGCTAAATCTAACAGCAACAGATTTAAAAAAACAGATTATC…	hypothetical protein	234	10.2746	26618.3	-0.623077							NA		PF02452	PemK_toxin	PemK-like, MazF-like toxin of type II toxin-antitoxin system	CL0624	CcdB_PemK	52.4			no significant prediction	Intracellular	no predicted signal peptide	0	88194175
SAOUHSC_00378	0.532542	-0.306376	3.41904	0.0896087	0.928598	0.945233	S. aureus NCTC8325	SAUPAN002057000	-	CDS	SAOUHSC_00378		hypothetical protein	-	385390	385662	273	no	3919797	YP_498967	1288861	G1I0R-353	ATGACAAAAGAAAGAAGAACATTTAGTTCAGAGTTTAAGTTACAAATGGTTAGATTATATAAAAATGGTAAGCTTAAGAATGAAATTATACGAAAGTATGATTTAAAACCCTCAATTATCTCAAATTCGATAAAACAACACCAAAATACTGGACCCTTCAATCATCAAGATAATTTAAAAAGTGATGAAAAAGAGTTAATAAAATTACGCAAAGAAGTTCAACATTTAAAAATGGAACATGATGTTTTAAAGCAAATTTTAAAGTTGATTTAG	hypothetical protein	90	10.6672	10830.6	-0.925556							NA		PF01527	HTH_Tnp_1	Transposase	CL0123	HTH	37.9			Cytoplasmic	Intracellular	no predicted signal peptide	0	88194176
SAOUHSC_00381	18.6091	-1.51077	0.534878	2.82452	0.00473521	0.00821223	S. aureus NCTC8325	SAUPAN002101000	-	CDS	SAOUHSC_00381		hypothetical protein	-	386599	386958	360	no	3919118	YP_498969	1288863	G1I0R-355	GTGAATATCATCTCAACAATTTTAATCATATTTGTGGCATTAGAGTTTTTCTATATTATGTACCTTGAAACGATTGCTACAACTTCCAAAAAGACTAGCGAGACATTTAATATAAGCGTCGATAAATTGAAAGACAAAAATATTAACCTACTTTTGAAGAACCAAGGCGTATATAACGGTTTAATCGGAGTTTTGCTAATATACGGTTTGTTTATCAGCAGTAATCCAAAAGAAATATGCGCAGCTATTTTAGTGTATATCATTGGCGTTGCTATTTATGGTGGCCTTTCAAGCAATATTAGTATCTTTTTCAAACAAGGCACATTGCCAGTATTGGCACTCATATCAATGCTTTGGTAA	hypothetical protein	119	8.98034	13187.7	0.902521							NA		PF06993	DUF1304	Protein of unknown function (DUF1304)	CL0447	Hypoth_1	104.2			Cytoplasmic Membrane	Multi-transmembrane	no predicted signal peptide	3	88194178
SAOUHSC_00382	60.7557	-0.928796	0.331445	2.80226	0.00507452	0.00874834	S. aureus NCTC8325	SAUPAN002102000	-	CDS	SAOUHSC_00382		hypothetical protein	-	386977	387822	846	no	3919119	YP_498970	1288864	G1I0R-356	ATGAATATTATGTTAACAGGTGCTACAGGTCATTTAGGCACACATATTACAAATCAAGCCATTGCAAATCACATAGATCATTTTCACATTGGTGTTAGAAATGTTGAGAAAGTTCCAGAAGATTGGCGCGGAAAAGTTCCTGTTCGACAATTAGATTATTTTAATCAAGAAAGCATGGTAGAAGCATTTAAAGGAATGGATACCGTTGTGTTTATTCCAAGTATTATCCATCCATCATTCAAACGTATTCCTGAAGTGGAAAATTTAGTATATGCGGCAAAGCAGAGCGGCGTTGCTCATATCATTTTCATAGGTTATTACGCAGATCAGCATAATAATCCATTCCATATGAGTCCTTATTTTGGTTATGCAGCACGTCTATTGGCAACAAGTGGCATT…	hypothetical protein	281	5.7659	31827.1	-0.219929					ergot alkaloid biosynthesis protein, AFUA_2G17970 family	TIGR03649	49.7		PF13460	NAD_binding_10	NAD(P)H-binding	CL0063	NADP_Rossmann	80.3			Cytoplasmic	Intracellular	no predicted signal peptide	0	88194179
SAOUHSC_00383	34.8109	-0.0452985	0.357818	0.126596	0.89926	0.926103	S. aureus NCTC8325	SAUPAN002104000	ssl1	CDS	SAOUHSC_00383		superantigen-like protein	+	388294	388974	681	no	3919120	YP_498971	1288865	G1I0R-357	ATGAAATTTAAAGCGATAGCAAAAGCAAGTTTAGCATTGGGAATGTTAGCAACAGGTGTAATTACATCGAATGTACAATCAGTACAAGCGAAAGCAGAAGTTAAACAACAAAGTGAATCAGAGTTAAAACACTATTATAATAAACCAATTTTAGAGCGTAAAAATGTGACTGGATTTAAATATACTGATGAGGGTAAACACTATTTAGAAGTCACAGTAGGGCAACAGCATTCTCGAATCACTTTACTTGGATCTGATAAAGATAAATTTAAAGACGGAGAAAACTCAAATATAGATGTGTTTATCCTTAGAGAAGGTGACAGTAGACAAGCAACAAATTACTCAATTGGTGGCGTTACAAAATCAAATAGTGTGCAGTATATTGATTATATCAATACG…	superantigen-like protein	226	9.02582	25646.9	-0.642035							NA	MRSA analysis Oli / ""Exotoxin 6""	PF09199	SSL_OB	Staphylococcal superantigen-like OB-fold domain	CL0658	OB_enterotoxin	110.1			Extracellular	N-terminally anchored (with CS)	signal peptide predicted	0	88194180
SAOUHSC_00384	11.1713	0.683526	0.614317	-1.11266	0.265855	0.338807	S. aureus NCTC8325	SAUPAN002106000	ssl2	CDS	SAOUHSC_00384		superantigen-like protein	+	389260	389955	696	no	3919121	YP_498972	1288866	G1I0R-358	ATGAAAATGAAAAATATTGCAAAAATAAGTTTGTTATTAGGAATATTAGCAACAGGTGTAAACACTACAACGGAAAAACCAGTTCATGCCGAAAAGAAACCTATTGTAATAAGTGAAAATAGCAAAAAATTAAAAGCTTATTATAATCAACCTAGTATTGAATATAAAAATGTGACAGGTTATATCAGTTTCATTCAACCAAGTATTAAATTTATGAATATCATAGATGGTAATTCTGTTAATAATATTGCTTTAATTGGCAAAGATAAGCAACATTATCATACGGGTGTACATCGTAATCTTAATATATTTTACGTTAATGAGGATAAGAGATTTGAAGGTGCAAAGTACTCTATTGGGGGTATCACGAGTGCAAACGATAAAGCTGTCGACCTAATA…	superantigen-like protein	231	9.56517	26499.4	-0.443723							NA	MRSA analysis Oli / ""Exotoxin 7""	PF09199	SSL_OB	Staphylococcal superantigen-like OB-fold domain	CL0658	OB_enterotoxin	107.1			Extracellular	N-terminally anchored (No CS)	signal peptide predicted	0	88194181
SAOUHSC_00386	11.3096	1.30334	0.654393	-1.99168	0.0464059	0.0693934	S. aureus NCTC8325	SAUPAN002108000	ssl3	CDS	SAOUHSC_00386		superantigen-like protein	+	390246	391316	1071	no	3919122	YP_498973	1288867	G1I0R-359	ATGAAAATGAGAACAATTGCTAAAACCAGTTTAGCACTAGGGCTTTTAACAACAGGCGCAATTACAGTAACGACGCAATCGGTCAAAGCAGAAAAAATACAATCAACTAAAGTTGACAAAGTACCAACGCTTAAAGCAGAGCGATTAGCAATGATAAACATAACAGCAGGTGCAAATTCAGCGACAACACAAGCAGCTAACACAAGACAAGAACGCACGCCTAAACTCGAAAAGGCACCAAATACTAATGAGGAAAAAACCTCAGCTTCCAAAATAGAAAAAATATCACAACCTAAACAAGAAGAGCAGAAAACGCTTAATATATCAGCAACGCCAGCGCCTAAACAAGAACAATCACAAACGACAACCGAATCCACAACGCCGAAAACTAAAGTGACA…	superantigen-like protein	356	10.2489	40180.9	-0.764888		Metabolism	Biosynthesis of cofactors, prosthetic groups, and carriers	Heme, porphyrin, and cobalamin	hydroxymethylbilane synthase	TIGR00212	11.8		PF09199	SSL_OB	Staphylococcal superantigen-like OB-fold domain	CL0658	OB_enterotoxin	111.9			Extracellular	N-terminally anchored (No CS)	signal peptide predicted	0	88194182
SAOUHSC_00389	3.52559	-0.919977	1.12168	0.820176	0.412116	0.492297	S. aureus NCTC8325	SAUPAN002107000	ssl4	CDS	SAOUHSC_00389		superantigen-like protein	+	391681	392607	927	no	3919124	YP_498975	1288869	G1I0R-361	ATGAAAATAACAACGATTGCTAAAACAAGTTTAGCACTAGGCCTTTTAACAACAGGTGTAATCACAACGACAACGCAAGCAGCAAACGCGACAACACTATCTTCCACTAAAGTGGAAGCACCACAATCAACACCGCCCTCAACTAAAATAGAAGCACCGCAATCAAAACCAAACGCGACAACACCGCCCTCAACTAAAGTAGAAGCACCGCAACAAACAGCAAATGCGACAACACCGCCTTCAACTAAAGTGACAACACCTCCATCAACAAACACGCCACAACCAATGCAATCTACTAAATCAGACACACCACAATCGCCAACCACAAAACAAGTACCAACAGAAATAAATCCTAAATTTAAAGATTTAAGAGCGTATTATACGAAACCAAGTTTAGAA…	superantigen-like protein	308	10.2076	34071.7	-0.620779							NA		PF09199	SSL_OB	Staphylococcal superantigen-like OB-fold domain	CL0658	OB_enterotoxin	113.4			Extracellular	N-terminally anchored (with CS)	signal peptide predicted	0	88194184
SAOUHSC_00390	5.9352	-0.804534	0.851647	0.94468	0.344822	0.425862	S. aureus NCTC8325	SAUPAN002110000	ssl5	CDS	SAOUHSC_00390		superantigen-like protein 5	+	392971	393675	705	no	3919125	YP_498976	1288870	G1I0R-362	ATGAAAATGACAGCAATTGCGAAAGCAAGTTTAGCATTAGGTATTTTAGCAACAGGAACAATAACGTCATTGCATCAAACTGTAAATGCGAGTGAACATAAAGCAAAATATGAAAATGTGACAAAAGATATCTTTGACTTAAGAGATTACTATAGTGGCGCAAGTAAGGAACTTAAAAATGTTACTGGTTATCGTTATAGCAAAGGTGGCAAGCATTACCTTATCTTTGATAAAAATAGAAAATTCACAAGAGTACAGATATTTGGTAAAGATATTGAAAGATTTAAAGCACGTAAAAATCCGGGATTAGACATATTTGTTGTTAAAGAAGCGGAAAACCGTAATGGCACAGTGTTTTCATATGGTGGTGTCACTAAGAAAAATCAAGACGCTTATTAT…	superantigen-like protein 5	234	10.1246	27169.9	-0.679487							NA		PF09199	SSL_OB	Staphylococcal superantigen-like OB-fold domain	CL0658	OB_enterotoxin	106.3			Extracellular	N-terminally anchored (No CS)	signal peptide predicted	0	88194185
SAOUHSC_00391	22.2005	0.716307	0.435736	-1.6439	0.100196	0.140547	S. aureus NCTC8325	SAUPAN002112000	ssl6	CDS	SAOUHSC_00391		superantigen-like protein	+	394121	394816	696	no	3919126	YP_498978	1288872	G1I0R-363	ATGAAATTAAAAACGTTAGCTAAAGCAACATTAGTATTGGGATTGTTAGCTACTGGTGTAATAACAACAGAAAGTCAAACAGTAAAAGCGGCAGAATCAACTCAAGGTCAACACAATTATAAATCGTTAAAATACTACTATAGCAAGCCAAGTATAGAGTTAAAAAATCTTGATGGTTTGTATAGACAGAAAGTGACAGATAAAGGAGTATATGTTTGGAAGGATCGAAAAGATTATTTTGTTGGCTTGCTTGGTAAAGATATTGAAAAATACCCTCAAGGTGAGCATGATAAGCAAGATGCATTTTTAGTCATCGAGGAGGAAACTGTTAATGGAAGACAATATTCAATTGGTGGTTTAAGTAAGACAAATAGTAAAGAATTTAGTAAAGAAGTCGAT…	superantigen-like protein	231	9.76225	26655.4	-0.795671							NA		PF09199	SSL_OB	Staphylococcal superantigen-like OB-fold domain	CL0658	OB_enterotoxin	103.6			Extracellular	Secretory(released) (with CS)	signal peptide predicted	0	88194186
SAOUHSC_00392	43.0947	0.632947	0.333367	-1.89865	0.057611	0.0847926	S. aureus NCTC8325	SAUPAN002113000	ssl7	CDS	SAOUHSC_00392		superantigen-like protein 7	+	395237	395932	696	no	3919127	YP_498979	1288873	G1I0R-364	GTGAAATTAAAAACGTTAGCTAAAGCAACATTGGCATTAGGCTTATTAACTACTGGTGTGATTACATCAGAAGGCCAAGCAGTTCAAGCAAAAGAAAAGCAAGAGAGAGTACAACATTTATATGATATTAAAGACTTACATCGATACTACTCATCAGAAAGTTTTGAATTCAGTAATATTAGTGGTAAGGTTGAAAATTATAACGGTTCTAACGTTGTACGCTTTAACCAAGAAAATCAAAATCACCAATTATTCTTATTAGGTAAAGATAAAGAGAAATATAAAGAAGGCATTGAAGGCAAAGATGTCTTTGTGGTAAAAGAATTAATTGATCCAAACGGTAGATTATCTACTGTTGGTGGTGTGACTAAGAAAAATAACAAATCTTCTGAAACTAAT…	superantigen-like protein 7	231	9.48067	26167.5	-0.649784							NA		PF09199	SSL_OB	Staphylococcal superantigen-like OB-fold domain	CL0658	OB_enterotoxin	107.9			Extracellular	N-terminally anchored (with CS)	signal peptide predicted	0	88194187
SAOUHSC_00393	5.12431	0.576787	0.882776	-0.653378	0.513512	0.594075	S. aureus NCTC8325	SAUPAN002114000	ssl8	CDS	SAOUHSC_00393		superantigen-like protein	+	396276	396974	699	no	3919128	YP_498980	1288874	G1I0R-365	ATGAAATTTACAGTGATAGCTAAAGCGATATTTATATTAGGAATATTAACAACAAGTGTAATGATAACAGAAAATCAATCGGTTAATGCAAAAGGAAAGTATGAAAAAATGAACCGTTTATATGATACAAACAAGTTACATCAATACTATTCAGGACCTAGTTATGAGTTAACAAATGTTAGTGGCCAAAGTCAAGGTTATTATGACTCTAACGTTTTGCTTTTTAACCAACAAAATCAAAAGTTCCAAGTGTTTTTATTGGGAAAAGATGAAAATAAATACAAAGAAAAAACACATGGTTTAGATGTCTTTGCGGTACCAGAATTAGTAGATTTAGATGGAAGAATATTTAGTGTTAGTGGTGTAACAAAGAAAAACGTAAAATCAATATTTGAGTCT…	superantigen-like protein	232	9.0036	26874.7	-0.448707							NA		PF09199	SSL_OB	Staphylococcal superantigen-like OB-fold domain	CL0658	OB_enterotoxin	109.3			Extracellular	N-terminally anchored (No CS)	signal peptide predicted	0	88194188
SAOUHSC_00394	20.5265	0.437886	0.547907	-0.799198	0.424176	0.504209	S. aureus NCTC8325	SAUPAN002118000	ssl9	CDS	SAOUHSC_00394		superantigen-like protein	+	397354	398052	699	no	3919129	YP_498981	1288875	G1I0R-366	ATGAAATTAACAACGATAGCTAAAGCAACATTAGCATTAGGAATATTAACTACAGGTGTGTTTACAGCAGAAAGTCAAACTGGTCACGCGAAAGTAGAACTTGATGAGACACAACGCAAATATTATATCAATATGCTACATCAATACTATTCTGAAGAAAGTTTTGAACCAACAAACATTAGTGTTAAAAGTGAAGATTACTATGGCTCTAACGTTTTAAACTTTAAACAACGAAATAAAGCTTTTAAAGTATTTTTACTTGGTGACGATAAAAATAAATATAAAGAAAAAACACATGGCCTTGATGTCTTTGCAGTACCTGAATTAATAGATATAAAAGGTGGCATATATAGCGTTGGCGGTATAACAAAGAAAAATGTGAGATCAGTGTTTGGATTT…	superantigen-like protein	232	9.69341	26675.5	-0.450431							NA		PF09199	SSL_OB	Staphylococcal superantigen-like OB-fold domain	CL0658	OB_enterotoxin	109.3			Extracellular	N-terminally anchored (No CS)	signal peptide predicted	0	88194189
SAOUHSC_00395	29.3294	0.480589	0.387597	-1.23992	0.215005	0.280669	S. aureus NCTC8325	SAUPAN002119000	ssl10	CDS	SAOUHSC_00395		superantigen-like protein	+	398418	399101	684	no	3919130	YP_498982	1288876	G1I0R-367	ATGAAATTTACAGCATTAGCAAAAGCGACATTAGCTTTAGGAATTTTAACAACAGGAACTTTAACAACAGAAGTTCATTCAGGTCATGCAAAACAAAATCAAAAGTCAGTAAATAAACATGACAAGGAAGCATTATACCGATACTACACTGGAAAGACTATGGAAATGAAAAATATTAGTGCTTTGAAACATGGTAAAAACAACTTACGTTTTAAGTTTAGAGGTATTAAGATTCAAGTTTTACTGCCTGGAAATGATAAAAGTAAATTTCAACAGCGTAGTTATGAGGGGTTAGATGTTTTCTTTGTTCAAGAAAAAAGAGATAAGCACGATATATTTTATACTGTTGGTGGTGTAATACAGAATAATAAAACATCTGGAGTTGTCAGTGCACCAATA…	superantigen-like protein	227	10.4311	26111.2	-0.599119							NA		PF09199	SSL_OB	Staphylococcal superantigen-like OB-fold domain	CL0658	OB_enterotoxin	94.5			Extracellular	N-terminally anchored (No CS)	signal peptide predicted	0	88194190
SAOUHSC_00396	1.20731	-0.125135	2.08558	0.0600002	0.952156	0.962711	S. aureus NCTC8325	SAUPAN002125000	-	CDS	SAOUHSC_00396		hypothetical protein	-	399186	399287	102	no	3919131	YP_498983	1288877	G1I0R-368	GTGGAGAATTTTGATGTTGGTGGTGGAAATTTTACCTTTATGGAGATTGGGATAGGATTCATGACACACAAACCAAAACGGCTTAACGACGATATCGATTGA	hypothetical protein	33	4.3222	3747.22	-0.412121							NA							NA			no significant prediction	Intracellular	no predicted signal peptide	0	88194191
SAOUHSC_00397	626.746	-0.509482	0.153341	3.32255	0.000891997	0.00167314	S. aureus NCTC8325	SAUPAN002121000	hsdM1	CDS	SAOUHSC_00397		type I restriction-modification system subunit M	+	399449	400921	1473	no	3919132	YP_498984	1288878	G1I0R-369	ATGGATGCGAGTGAATTCCGTAATTACATTTTAGGCTTGATTTTCTATCGCTTCTTATCTGAAAAAGCGGAACAAGAATATGCAGATGCCTTGTCAGGTGAAGACATCACGTATCAAGAAGCATGGGCAGACGAAGAATACCGTGAAGACTTAAAAGCAGAATTAATTGACCAAGTCGGTTACTTCATTGAGCCAGAAGATTTATTCAGTGCGATGATTCGTGAAATTGAAACGCAAGATTTCGATATCGAACACCTGGCGACGGCAATTCGTAAAGTTGAAACATCAACATTAGGTGAAGAAAGTGAAAATGACTTTATCGGTCTGTTCAGCGATATGGATTTGAGTTCAACGCGACTAGGTAACAATGTCAAAGAACGTACTGCTTTAATCTCTAAA…	type I restriction-modification system subunit M	490	4.28129	56138.4	-0.452041	2.1.1.-	Genetic information processing	DNA metabolism	Restriction/modification	type I restriction-modification system, M subunit	TIGR00497	434.9	DNA Metabolism / ""DNA Metabolism - no subcategory"" / ""Restriction-Modification System"" / ""Type I restriction-modification system, DNA-methyltransferase subunit M (EC 2.1.1.72)""; ""DNA Metabolism"" / ""DNA Metabolism - no subcategory"" / ""Type I Restriction-Modification"" / ""Type I restriction-modification system, DNA-methyltransferase subunit M (EC 2.1.1.72)""	PF02384	N6_Mtase	N-6 DNA Methylase	CL0063	NADP_Rossmann	372.5			Cytoplasmic	Intracellular	no predicted signal peptide	0	88194192
SAOUHSC_00398	377.794	-1.16658	0.146145	7.9823	1.44e-15	5.51e-15	S. aureus NCTC8325	SAUPAN002122000	hsdS1	CDS	SAOUHSC_00398		restriction modification system specificity subunit	+	400914	402125	1212	no	3919133	YP_498985	1288879	G1I0R-370	ATGAGTAATACACAAAAGAAAAATGTGCCAGAATTGAGGTTCCCAGGGTTTGAAGGCGAATGGGAAGAGAAGCAGTTAGGGGATCTTACAGATAGAGTAATTAGGAAAAATAAAAACTTAGAATCGAAAAAGCCTTTAACAATATCCGGACAGTTAGGTTTAATTGATCAAACAGAATATTTTAGTAAATCAGTTTCGTCGAAAAATCTAGAAAATTATACACTAATAAAGAATGGAGAATTCGCGTATAACAAAAGTTATTCTAATGGATACCCATTAGGGGCTATTAAAAGATTAACTAGATATGATAGTGGTGTATTGTCCTCTTTGTATATTTGTTTTTCTATTAAAAGTGAAATGTCTAAAGACTTCATGGAAGCATATTTTGATTCGACACAC…	restriction modification system specificity subunit	403	9.74077	47135.4	-0.74665		Cellular processes	Cellular processes	Cell division	septum site-determining protein MinD	TIGR01968	12.2	DNA Metabolism / ""DNA Metabolism - no subcategory"" / ""Restriction-Modification System"" / ""Type I restriction-modification system, specificity subunit S (EC 3.1.21.3)""; ""DNA Metabolism"" / ""DNA Metabolism - no subcategory"" / ""Type I Restriction-Modification"" / ""Type I restriction-modification system, specificity subunit S (EC 3.1.21.3)""	PF01420	Methylase_S	Type I restriction modification DNA specificity domain	CL0477	TRD	55.2			Cytoplasmic	Intracellular	no predicted signal peptide	0	88194193
SAOUHSC_00399	20.6846	-3.25415	0.659648	4.93317	8.09e-07	1.94e-06	S. aureus NCTC8325	SAUPAN002129000	ssl11	CDS	SAOUHSC_00399		superantigen-like protein	+	402508	403185	678	no	3919134	YP_498986	1288880	G1I0R-371	ATGAAATTAAAAAATATTGCTAAAGCAAGTTTAGCACTAGGGATTTTAACAACAGGGATGATTACAACTACTGCTCAGCCAGTAAAAGCAAGTACATTAGAGGTTAGATCACAAGCTACTCAAGACTTGAGTGAATATTATAATAGACCGTTCTTTGAGTATACAAATCAGTCAGGATATAAAGAGGAAGGAAAAGTGACGTTTACTCCTAATTATCAACTTATAGATGTAACTTTAACTGGGAATGAAAAGCAAAATTTTGGTGAAGATATTTCTAATGTAGATATATTTGTTGTAAGAGAAAATTCTGATAGATCTGGTAATACAGCTTCAATTGGTGGTATTACTAAAACAAACGGTTCAAATTATATTGATAAAGTAAAAGATGTAAATTTAATA…	superantigen-like protein	225	9.09262	25365.5	-0.584444					phospholamban	TIGR01294	11.3		PF09199	SSL_OB	Staphylococcal superantigen-like OB-fold domain	CL0658	OB_enterotoxin	93.4			Extracellular	N-terminally anchored (No CS)	signal peptide predicted	0	88194194
SAOUHSC_00400	142.212	-1.60264	0.262349	6.10881	1e-09	2.92e-09	S. aureus NCTC8325	SAUPAN002130000	-	CDS	SAOUHSC_00400		hypothetical protein	+	403207	404715	1509	no	3919135	YP_498987	1288881	G1I0R-372	ATGAGGGAAAATTTTAAGTTACGTAAAATGAAAGTCGGTTTAGTATCTGTTGCAATTACAATGTTATATATTATGACAAACGGACAAGCAGAAGCATCTGAAAATCAAAACGCTTTAATCTCTAATATAAATGTAGACAATCAGGAAAAACAGAATAATGTAAATCAAGCTGTTCAGCCTCAAAATAATACTAATGAAACATCAAAAGTACCGGCTAATTTTGTCAAATTGAATGATATTAAACCAGGTGATACTTCTATACAAGGAACAACTTTACCAAATCAATTTATACTATTAACTATTGATAAAAAAGATGTGAGCTCAGTTGAAGATTCTGACAGCAGCTTTGTTATGTCTGATAAAGATGGGAATTTTAAGTATGACTTAAATGGTCGCAAA…	hypothetical protein	502	4.51591	56546.4	-0.79243					gram-positive signal peptide, YSIRK family	TIGR01168	18.6		PF04650	YSIRK_signal	YSIRK type signal peptide	no clan defined	no clan defined	15.4			no significant prediction	N-terminally anchored (with CS)	signal peptide predicted	0	88194195
SAOUHSC_00401	110.005	3.81449	0.30474	-12.5172	6.01e-36	4.48e-35	S. aureus NCTC8325	SAUPAN002132000	-	CDS	SAOUHSC_00401	spn	hypothetical protein	-	404819	405127	309	no	3919136	YP_498988	1288882	G1I0R-373	ATGAAATTTAAAAAGGTTTTAGTAGCTACGGCAATGGTAGGTGTTTTAGCAACTGGCGTTGTTGGATATGGTAATCAAGCAGATGCGAAAGTTTATTCTCAAAATGGACTCGTACTACATGATGATGCAAACTTCTTAGAACATGAATTAAGTTATATTGATGTGTTATTAGATAAGAATGCTGACCAAGCTACAAAAGACAACTTAAGATCATACTTCGCCGATAAAGGACTACATTCAATCAAAGACATTATCAACAAAGCTAAACAAGACGGCTTTGATGTTTCAAAATATGAACACGTAAAATAA	hypothetical protein	102	6.96878	11301.8	-0.277451							NA		PF11546	CompInhib_SCIN	Staphylococcal complement inhibitor SCIN	no clan defined	no clan defined	13.1			no significant prediction	N-terminally anchored (with CS)	signal peptide predicted	1	88194196
SAOUHSC_00402	19.1168	1.49516	0.506381	-2.95264	0.00315069	0.00559479	S. aureus NCTC8325	SAUPAN002142000	lpl3	CDS	SAOUHSC_00402		hypothetical protein	+	405465	406283	819	no	3920561	YP_498989	1288883	G1I0R-374	ATGAAGTATAAAACAGAGAGACGTGAAGCGATGGGATATTTAAAAAGGTTTGCATTGTACATAAGCGTTATGATTTTAATATTTGCGATAGCAGGTTGTGGCAAAGGTAATGAAACAAAAGAAGATTCAAAGGAAGAACAAATCAAAAAGAGCTTTGCGAAAACATTAGATATGTATCCAATTAAGAATCTCGAGGACTTATACGACAAAGAAGGATACCGAGATGGCGAATTTAAAAAGGGTGATAAAGGGATGTGGACGATATATACAGATTTCGCCAAAAGTAATAAACAAGGTGGATTGAGTAATGAAGGTATGGTCTTATACTTAGATAGAAATACACGGACTGCAAAGGGACATTATTTTGTTAAGACATTCTATAATAAGGGCAAATTCCCA…	hypothetical protein	272	9.79562	31487.7	-0.878676					Staphylococcus tandem lipoproteins	TIGR01742	418		PF04507	DUF576	Csa1 family	CL0048	LolA_LolB	382.9			no significant prediction	Lipid anchored	signal peptide predicted	1	88194197
SAOUHSC_00404	48.0773	1.04416	0.309431	-3.37445	0.000739632	0.00139366	S. aureus NCTC8325	SAUPAN002145000	lpl8	CDS	SAOUHSC_00404		hypothetical protein	+	406302	407087	786	no	3920562	YP_498990	1288884	G1I0R-375	ATGAAGTCTATAAAAAGGATTGGATTGTGCATTAGTTTGTTGATTTTAATCATCTTTGTTACATCTTGTGATGGTGATAATAAGATCATTGGAGATTCAAAAGAAGAACAAATCAAAAAGAGCTTTGCGAAAACGTTAGATATCTACCCTATTAAGAATCTCGAGGATTTATACGACAAAGAAGGATATCGAGATGGCGAATTTAAAAAAGATGATAAAGGTACTTGGCTAATTAGATCTGAAATGAAAATCCAATTAAAAGGAGAAAATCTGGAATCTAGAGGAGCAGTTTTAGAAATTAACAGAAATACTAGAACGGCTAAAGGGCATTATATTGTTAGAGAAGTTGTTGAAGATAGCGATGGAATGACACACAATCATACAAAAAGATATCCTGTG…	hypothetical protein	261	7.48244	30502.5	-0.796552					Staphylococcus tandem lipoproteins	TIGR01742	361.6		PF04507	DUF576	Csa1 family	CL0048	LolA_LolB	430.5			Cytoplasmic Membrane	Lipid anchored	signal peptide predicted	0	88194198
SAOUHSC_00405	121.689	-0.357547	0.220333	1.62276	0.104641	0.146357	S. aureus NCTC8325	SAUPAN002135000	lpl9	CDS	SAOUHSC_00405		hypothetical protein	+	407345	408082	738	no	3920563	YP_498991	1288885	G1I0R-376	ATGAAAGATGAACAGAAAAAAGAGGAACAAACGAATAAAACAGATTCAAAAGAAGAACAAATCAAAAAGAGTTTTGCGAAAACGTTAGATATGTATCCAATTAAGAATCTCGAGGATTTATACGACAAAGAAGGATATCGAGATGGTGAGTTTAAAAAAGGCGATAAAGGTACGTGGACTATACTTACAGGTTTTTCAAAAAGTAACAAACCAGGAGTATTAGATGATGAAGGCATGGTGTTATATCTTAATAGAAATACCAAAAAGGCAACAGGTTATTATTTTGTAAATAAAGTTTATGATGATATTAGCAAAAATCATAATGAGAAAAAATATCGTGTTGAACTAAAAAATAATAAGATTGTTCTTTTGGATAATGTAGAAGACAAAAAACTTAAA…	hypothetical protein	245	9.24352	28681.9	-1.20735					Staphylococcus tandem lipoproteins	TIGR01742	320.2		PF04507	DUF576	Csa1 family	CL0048	LolA_LolB	351.2			no significant prediction	Intracellular	no predicted signal peptide	0	88194199
SAOUHSC_00406	396.547	-0.494646	0.174665	2.83197	0.00462615	0.0080279	S. aureus NCTC8325	SAUPAN002146000	-	CDS	SAOUHSC_00406		hypothetical protein	+	408072	409400	1329	no	3920564	YP_498992	1288886	G1I0R-377	ATGTTGAGTAGGAAGTATAAAATAGATTTAAAAGCAATTAATCAAAATACTGAGTCTACAAGTGCTATTTCGAAAGCGTCATACGAAGTTGAGAATGCTAATAATAATGGTCTATCAAAAAGAGACGTGATTAATCAATTTAATGATTTGAAAAAAATGAAAAAATTCCCTTCTAATCTTGAATATGTTGATAGTTACACTGATTCTCTTACTGGAGTAACAACTTCTGCTTTTTTAAATAAAGATACAGGCAAAGTAACTCTCGGGATGACTGGGACTAATTTACAAGACGAAGCCTTTAAAAAGTTAAAAGAAGGTGAATTTTCAAGACAAAATGTTACCAATGCTTTGGAAACAGTTAAAGATGGATATGCAGATCTTAAAATATTATATTCTCCT…	hypothetical protein	442	9.34275	49261.3	-0.592534		Metabolism	Fatty acid and phospholipid metabolism	Degradation	esterase, PHB depolymerase family	TIGR01840	11.3		PF01764	Lipase_3	Lipase (class 3)	CL0028	AB_hydrolase	15.9			no significant prediction	Intracellular	no predicted signal peptide	0	88194200
SAOUHSC_00407	83.8289	-0.94265	0.32391	2.91022	0.00361178	0.00634359	S. aureus NCTC8325	SAUPAN002149000	-	CDS	SAOUHSC_00407		hypothetical protein	+	409397	409720	324	no	3920565	YP_498993	1288887	G1I0R-378	ATGATGTTTAATCAAATTAATAATAAAAATGAATTAGAAGAATCATATGAATCTGAGAAAAAACGTATAGAGAATGAACTGCAAAATTTAAATGAACTTAGGCATAGAACTCGAAAAGAAAATGAACGTAGTTATGATGTTTTTCAATATTTGAAGCACGAAATGAATTATAGTGAAGATGCCCAAAGGAAAATGACGAGAAATATAGAAGCGTATGAGCAAGAAATCAATGAGATAATTAGAAAGCAAGAATGGAAATTAGAAGAATATAAAGAAGACTTAAAAAAGTCTTATGAAAAGCAGTTAGATAAGCTAAGTGACTGA	hypothetical protein	107	4.94933	13457.8	-1.69252		Cellular processes; Genetic information processing	Cellular processes; DNA metabolism	Cell division; Chromosome-associated proteins	chromosome segregation protein SMC	TIGR02169	9		PF06501	Herpes_U55	Human herpesvirus U55 protein	CL0153	dUTPase	14			Cytoplasmic	Intracellular	no predicted signal peptide	0	88194201
SAOUHSC_00408	145.831	-1.06604	0.21417	4.97755	6.44e-07	1.56e-06	S. aureus NCTC8325	SAUPAN002150000	-	CDS	SAOUHSC_00408		hypothetical protein	+	409739	410053	315	no	3920566	YP_498994	1288888	G1I0R-379	ATGACTCTAATAGAACCAGATATGACCTTAAGAATGCCAGATATAAGTACTACAGTAGAAACACTTAATCTCATATCTAAAATGGAAGCGCAAAAAGAAAATATTCGCACAGTTATTGCACCTGAACATAAGCATAAATACAAAGATATTGAAAACGGATTAAAAGGTGAAGAAAAAGTATTAATTGAACAAATGGCGCAACATTGCGAAGCTTTTAAAGCTAATTTTAAAGGTGCAGCTCAAGGAGATTGGGTTAAAAGTGCCATGTCTGAGATAGACAGCATTAAGGATGACCTGAAAAAAATTAATAGCTAA	hypothetical protein	104	5.68422	11788.5	-0.568269							NA		PF03037	KMP11	Kinetoplastid membrane protein 11	no clan defined	no clan defined	17			Cytoplasmic	Intracellular	no predicted signal peptide	0	88194202
SAOUHSC_00409	21.325	0.588107	0.447038	-1.31556	0.188321	0.248861	S. aureus NCTC8325	SAUPAN002154000	-	CDS	SAOUHSC_00409		hypothetical protein	-	410343	410603	261	no	3920567	YP_498995	1288889	G1I0R-380	TTGAGCGCTTTACTTTATAATGGAGACAAAGATATATCTCACGAAAGAGAATCGAGGTGTATAAACATGTTATTTGTCATTTTAGTTTTATATGTTACTGGTATTGCATTTATTCTACTCAGTGTTTTTGGTTCAAAGACTGAAGGATTATCTACGAAACATACTTTATATACCATTGGCAGTGCTATTATAACGATTGCTATTTTCATTTCAATTGGCTATGCCATTCAATACTTAACTGCAGCGCTTTATGGTTTGTAA	hypothetical protein	86	7.50332	9423.07	0.860465							NA		PF06072	Herpes_US9	Alphaherpesvirus tegument protein US9	no clan defined	no clan defined	17.6			Cytoplasmic Membrane	Multi-transmembrane	no predicted signal peptide	2	88194203
SAOUHSC_00410	475.712	-0.346532	0.220381	1.57242	0.115854	0.160107	S. aureus NCTC8325	SAUPAN002155000	zagA	CDS	SAOUHSC_00410		hypothetical protein	+	410722	411924	1203	no	3920568	YP_498996	1288890	G1I0R-381	ATGGCTAAAATTCCAGTTACGGTATTAAGTGGTTATTTAGGCTCGGGGAAGACAACGTTGTTAAATCATATTTTACAAAATCGAGAAGGTCGACGTATCGCGGTAATTGTAAATGATATGAGTGAAGTAAATATCGATAAAGATCTTGTCGCAGATGGTGGGGGACTATCGCGTACAGATGAAAAATTAGTCGAACTTTCTAATGGTTGTATCTGTTGTACACTTAGAGACGATTTATTAAAAGAAGTTGAGCGTTTAGTGAAAAAAGGTGGCATCGATCAAATTGTTATTGAGTCAACAGGGATTTCAGAGCCAGTACCTGTTGCACAAACTTTCTCATATATTGATGATGAACTTGGCATTGATCTTACAGCGATTTGCCGTTTAGATACAATGGTT…	hypothetical protein	400	4.30301	45047.5	-0.2835		Metabolism	Biosynthesis of cofactors, prosthetic groups, and carriers	Heme, porphyrin, and cobalamin	cobalamin biosynthesis protein CobW	TIGR02475	158	COG0523-Histidine / ""Putative metal chaperone, involved in Zn homeostasis, GTPase of COG0523 family""	PF02492	cobW	CobW/HypB/UreG, nucleotide-binding domain	CL0023	P-loop_NTPase	201.2		SAOUHSC_00187; SAOUHSC_00365; SAOUHSC_00371; SAOUHSC_00426; SAOUHSC_00472; SAOUHSC_00519; SAOUHSC_00520; SAOUHSC_00521; SAOUHSC_00527; SAOUHSC_00528; SAOUHSC_00529; SAOUHSC_00530; SAOUHSC_00769; SAOUHSC_00799; SAOUHSC_00878; SAOUHSC_00906; SAOUHSC_00921; SAOUHSC_01040; SAOUHSC_01042; SAOUHSC_01043; SAOUHSC_01150; SAOUHSC_01232; SAOUHSC_01416; SAOUHSC_01493; SAOUHSC_01646; SAOUHSC_01757; SAOUHSC_0…	Cytoplasmic	Intracellular	no predicted signal peptide	0	88194204
SAOUHSC_00411	7.64055	-0.159788	0.780842	0.204636	0.837857	0.87689	S. aureus NCTC8325	SAUPAN002157000	-	CDS	SAOUHSC_00411		hypothetical protein	+	412193	412321	129	no	3920569	YP_498997	1288891	G1I0R-382	ATGAGTGAAGTAAATGCAGCTATCAATGTACTATTAACACTTACGGTCACACGAGTGTTTCAGTCTAAACGTGCAACGCAATTCCGCACGTGGCCAATATATCTTGCGCTAGATCATGAAAATCATTAA	hypothetical protein	42	9.30021	4885.58	-0.0285714							NA							NA			Cytoplasmic Membrane	Intracellular	no predicted signal peptide	0	88194205
SAOUHSC_00412	408.008	-2.02251	0.366179	5.52329	3.33e-08	8.79e-08	S. aureus NCTC8325	SAUPAN002163000	mpsA	CDS	SAOUHSC_00412		NADH dehydrogenase subunit 5	+	413512	414996	1485	no	3920570	YP_498998	1288892	G1I0R-383	GTGTTAAGTTTTCAATTGCTATTTTCACTGTTTGTTATTGCGCTTATCATTGCATTGATAAGTGGCTTGTTGTTTTTAGCACCAGTTATGCCAATGAGATATATTAAATTACATTTATACATACTAGTCATGCCAGTATTATTTGCAGTCATTGGCTTTTTCGGTATTCATGGTCAACATGTCTTAGGTCCATTTAAAATAGATCGTTTATCTTGGTTATTAGCTGGCTTTGTAATGGCGCTTGGCTTTATTATTCAAAAGTTTTCAATGCGATATTTACTAGGTGATCATCATTATAGACATTACTTTCCATTGTTCACTGCGATTACGTCGTTTGCATCTTTAGCATGGATGTCTGAAGACTTAAGACTGATGGCACTCTGCTGGGGTATTACATTA…	NADH dehydrogenase subunit 5	494	10.3582	55256.2	0.917409	1.6.5.3	Metabolism	Energy metabolism	Electron transport	proton-translocating NADH-quinone oxidoreductase, chain L	TIGR01974	128.8		PF00361	Proton_antipo_M	Proton-conducting membrane transporter	CL0425	ComplexI-N	175.7			Cytoplasmic Membrane	Multi-transmembrane	no predicted signal peptide	14	88194206
SAOUHSC_00413	1898.92	0.589209	0.181389	-3.24832	0.00116089	0.00215107	S. aureus NCTC8325	SAUPAN002164000	mpsB	CDS	SAOUHSC_00413		hypothetical protein	+	415009	417714	2706	no	3920571	YP_498999	1288893	G1I0R-384	ATGACAACACAGTTAAATATCAATTCAGTCATTGAAAATGCGAAACGTGTTATTACACCATTATCACCAATTTCGATTTTTGCAGCACGAAATCCATGGGAAGGATTAGAAGCGGATACGTTTGAAGATGTCGCAAAATGGTTACGTGATGTTCGAGATGTGGATATTTTCCCAAATAAAGCATTAATAGAAAGCGCTGTGGCACGTGGTGAATTAGATGAAAGTGTCTTTAATCAACTTGTTACTGATATGTTACTTGAACATCACTACAATATCCCGCAACACTACATCAATCTTTATATTGATAACATTAAAACATTAAAAGACGTACCTGCATCATATATGAATCATTCAAATGTTGATGTTGTTGCTGATCTACTATTAGAAAAATCAAAACGT…	hypothetical protein	901	6.1473	102617	-0.332186		Metabolism	Amino acid biosynthesis	Pyruvate family	3-isopropylmalate dehydratase, small subunit	TIGR02084	11.6		PF10070	DUF2309	Uncharacterized protein conserved in bacteria (DUF2309)	no clan defined	no clan defined	849.6			Cytoplasmic	Intracellular	no predicted signal peptide	0	88194207
SAOUHSC_00414	428.563	0.0920299	0.174835	-0.526382	0.598623	0.673712	S. aureus NCTC8325	SAUPAN002166000	mpsC	CDS	SAOUHSC_00414		hypothetical protein	+	417876	418238	363	no	3920572	YP_499000	1288894	G1I0R-385	ATGAAAAGAACGAAAGGTGAAATCGAAGCTGAAATCAGTAAAGCCATTACGCAATGGGAAAAAGATTTCCTTGGCAGAGGTTCCTTGTCAGTTAAATCAGACATTTTAAGAGATATGGTGATTATTAGTTTACAAGGTATCTTAACGCCAGCTGAATATCGTGTATGTAGTACGAATGAAGGATTATTAAATATTAAACGAACACGTTCTGAATTAGTTGAATCCGGTGAGCAAGATTTGAATGATATCATTTTTAAAATTACAGGTATCAAAGTGATGAGCTTCCATAGTGATTTAAGTACAGTTACAGGTGAACGTATTATCGTATTCAAACTTGAGGATAATTTGGAAAAGCATATTTAA	hypothetical protein	120	5.79397	13580.6	-0.183333							NA		PF10057	DUF2294	Uncharacterized conserved protein (DUF2294)	no clan defined	no clan defined	129.7			Cytoplasmic	Intracellular	no predicted signal peptide	0	88194208
SAOUHSC_00415	6.06188	0.770198	0.850249	-0.90585	0.365015	0.445771	S. aureus NCTC8325	SAUPAN002167000	-	CDS	SAOUHSC_00415		hypothetical protein	-	418467	418883	417	no	3920573	YP_499001	1288895	G1I0R-386	ATGTTATCCATAATATCAATGTGCCACAAATTTCACTTTACCGACAATATCAAAATTATAAAGTTCATATTGTTATGTATATTGCAAATAAAACATTGTATAATTGAAATAACAATATTTTGCTATTTTCAATTTAGTACGATTTATATTTATTATACAGAGGGGGTAAGGCGTATCAATAGAGTTATTTTTGTCTATATAGCGTTAATCATTACATTAGTTAGATTCTTTACCCCTATTCATCCATCATTTTCAAATTTGATTTACTGGATATTTGTATTATATTTTATTCCTATTATACTATGCGTTATCGGTTTCAAGGCCGAAAAACTTATTGCAACAATGGTCATTATACCTAATTTTTTAGGAATACTTTATCGATTATATGCCTACGTCACA…	hypothetical protein	138	9.3616	16508.2	1.21449							NA							NA			Cytoplasmic Membrane	Multi-transmembrane	no predicted signal peptide	4	88194209
SAOUHSC_00416	274.745	-0.920445	0.180497	5.09949	3.41e-07	8.42e-07	S. aureus NCTC8325	SAUPAN002168000	-	CDS	SAOUHSC_00416		hypothetical protein	+	418921	419595	675	no	3920574	YP_499002	1288896	G1I0R-387	ATGATAGATAAAAAATTAACATCACCGAAAATGACAGTGCCTTTATTTTTAATCGCGCTGATTGTATTTATAGGTATGTTTTACAGTGTAGTGACAAATCAAGAATGGCTTAAAAATATAGATATGGGATCATTAACATGGTTTACAGATTATTTCGGTGAGCCACAACGTCAGTATGTTAACAATTTGTTTAATTACTATATGACGTTTAGTGCGGAAATTGGAGATGTCAAAGGTGTCGTGTTGATTTCCATTATCGTCACAATCATACTGTTTATTAAACAGAGGCATTTAGCGGTTTGGTTTGTGACATATTTGGTTTCAGGTGTCATCATGAACAAATTAATTAAAGATACTGTATTACGTCCAAGACCATATAATCATTTAGCCGTTGATACA…	hypothetical protein	224	9.93343	25755.6	0.698214		Genetic information processing; Metabolism	Protein fate; Transport and binding proteins	Other; Protein and peptide secretion and trafficking	heme exporter protein CcmB	TIGR01190	14.2		PF01569	PAP2	PAP2 superfamily	CL0525	pap2	50.7			Cytoplasmic Membrane	Multi-transmembrane	no predicted signal peptide	6	88194210
SAOUHSC_00417	411.126	-0.672495	0.146322	4.59598	4.31e-06	9.81e-06	S. aureus NCTC8325	SAUPAN002170000	-	CDS	SAOUHSC_00417		hypothetical protein	+	419632	420366	735	no	3920575	YP_499003	1288897	G1I0R-388	ATGAGAATTAAAACACCGAGTCCATCGTATTTAAAAGGCACAAATGGACATGCGATATTATTATTACATTCATTTACAGGTACAAATCGGGATGTGAAGCATCTTGCAGCTGAGTTAAATGACCAAGGATTTAGTTGTTATGCACCGAATTATCCAGGTCATGGTTTATTGTTGAAAGATTTCATGACATATAATGTAGATGATTGGTGGGAAGAAGTTGAGAAAGCTTACCAATTTTTAGTCAATGAAGGTTATGAATCTATCAGTGCAACGGGTGTGTCTTTAGGTGGATTAATGACATTAAAATTGGCGCAACACTATCCTTTGAAACGTATCGCTGTCATGTCAGCACCAAAGGAAAAGAGTGACGATGGCTTAATAGAACATTTAGTTTATTAT…	hypothetical protein	244	5.48333	27442.8	-0.312295		Metabolism	Biosynthesis of cofactors, prosthetic groups, and carriers	Menaquinone and ubiquinone	2-succinyl-6-hydroxy-2,4-cyclohexadiene-1-carboxylate synthase	TIGR03695	31.9		PF12146	Hydrolase_4	Serine aminopeptidase, S33	CL0028	AB_hydrolase	55.7			Cytoplasmic	Intracellular	no predicted signal peptide	0	88194211
SAOUHSC_00418	5.6195	-2.50847	1.14655	2.18785	0.0286807	0.0445665	S. aureus NCTC8325	SAUPAN002172000	-	CDS	SAOUHSC_00418		hypothetical protein	+	420544	420657	114	no	3920576	YP_499004	1288898	G1I0R-389	ATGGGCATTGCACCTGAAGTTGTTATGTGGCGAGATGTTGGGGATATAGATGGTGTTGTATGTGGCGAGATATTGGCGCACGTATACAGCGTTGAACCAGAAAATTTAATGTAG	hypothetical protein	37	3.73425	4044.67	0.508108							NA							NA			Cytoplasmic	Intracellular	no predicted signal peptide	0	88194212
SAOUHSC_00420	780.073	-2.64769	0.249533	10.6106	2.66e-26	1.49e-25	S. aureus NCTC8325	SAUPAN002173000	-	CDS	SAOUHSC_00420		hypothetical protein	+	420822	422159	1338	no	3920577	YP_499005	1288899	G1I0R-390	ATGAAAAGACAACAATCACAATGGAAGTCATCAACTGGATTTATTTTAGCTAGTGCGGGTTCTGCAATCGGTCTTGGTGCCATGTGGAAATTCCCATATATGGCAGGGATTTATGGCGGCGGTGCCTTTCTAGCTATGTTCTTAATATTCACCATTTTTGTTGGGTTGCCATTACTCATTATGGAATTCACTGTTGGGAAAATGGGACGGACATATACAACACAAATATATAGTAAATTAACTGGTAAAAAATGGCTCAATATCATTGGCTGGAACGGTAATTTGGCAGTGTTTATTTTATTTGGCTTCTATAGTGTTATCGGTGGTTGGATTGTCATTTACATCGGACAAGTATTATGGCAATTAGTTATATTTCAACGCATCAATCATCTCCAAGAA…	hypothetical protein	445	10.1621	49251.8	0.843596							NA		PF00209	SNF	Sodium:neurotransmitter symporter family	CL0062	APC	155			Cytoplasmic Membrane	Multi-transmembrane	no predicted signal peptide	11	88194213
SAOUHSC_00421	1092.18	-1.18274	0.194089	6.09378	1.1e-09	3.21e-09	S. aureus NCTC8325	SAUPAN002174000	mccA	CDS	SAOUHSC_00421		hypothetical protein	+	422376	423290	915	no	3920578	YP_499006	1288900	G1I0R-391	ATGATTACTTATGATTTAATTGGCAATACACCATTAGTACTGTTAGAACATTATAGTGATGATAAAGTTAAAATTTATGCCAAGCTTGAACAATGGAATCCTGGAGGCAGTGTTAAAGACAGACTCGGGAAATATTTAGTAGAGAAGGCAATTCAAGAAGGGCGTGTGCGTGCAGGTCAAACTATTGTTGAAGCGACTGCTGGTAATACAGGCATAGGGTTAGCTATTGCAGCGAATAGACATCATTTGAAATGTAAGATCTTTGCGCCGTATGGTTTTTCAGAAGAAAAGATTAATATTATGATAGCGCTTGGTGCAGAAGTTTCAAGGACGAGTCAGTCTGAAGGTATGCATGGGGCACAATTAGCTGCACGTTCCTATGCTGAAAAATATGGTGCC…	hypothetical protein	304	5.79025	33261.1	-0.3125		Metabolism	Amino acid biosynthesis	Serine family	cysteine synthase	TIGR01136	271.8	Amino Acids and Derivatives / ""Alanine, serine, and glycine"" / ""Glycine and Serine Utilization"" / ""Cystathionine beta-synthase (EC 4.2.1.22)""; ""Amino Acids and Derivatives"" / ""Lysine, threonine, methionine, and cysteine"" / ""Cysteine Biosynthesis"" / ""Cystathionine beta-synthase (EC 4.2.1.22)""; ""Amino Acids and Derivatives"" / ""Lysine, threonine, methionine, and cysteine"" / ""Methi…	PF00291	PALP	Pyridoxal-phosphate dependent enzyme	no clan defined	no clan defined	209.7		SAOUHSC_01265	Cytoplasmic	Intracellular	no predicted signal peptide	0	88194214
SAOUHSC_00422	2887.01	-0.147185	0.172555	0.852972	0.393675	0.474966	S. aureus NCTC8325	SAUPAN002175000	mccB	CDS	SAOUHSC_00422		trans-sulfuration enzyme family protein	+	423274	424416	1143	no	3920579	YP_499007	1288901	G1I0R-392	ATGAACAAGAAAACTAAATTAATTCATGGTGGGCACACAACAGACGATTATACAGGTGCCGTTACAACACCAATTTATCAAACAAGTACATATTTACAAGATGATATTGGTGATTTACGTCAAGGATATGAATATTCTCGTACTGCGAATCCAACAAGAAGTTCTGTAGAAAGCGTTATTGCGACATTAGAAAATGGCAAACATGGCTTTGCATTTAGTTCAGGTGTTGCAGCAATCAGTGCAGTTGTTATGCTGTTGGACAAAGGAGATCATATTATTTTAAATTCAGATGTATACGGCGGTACTTATCGCGCATTGACAAAAGTATTTACACGATTTGGCATTGAAGTGGATTTTGTAGATACAACGCATACAGATTCAATTGTACAAGCGATACGC…	trans-sulfuration enzyme family protein	380	5.67217	41278.5	-0.0436842					cystathionine beta-lyase	TIGR01329	398.3	Amino Acids and Derivatives / ""Alanine, serine, and glycine"" / ""Glycine and Serine Utilization"" / ""Cystathionine gamma-lyase (EC 4.4.1.1)""; ""Amino Acids and Derivatives"" / ""Lysine, threonine, methionine, and cysteine"" / ""Cysteine Biosynthesis"" / ""Cystathionine gamma-lyase (EC 4.4.1.1)""; ""Amino Acids and Derivatives"" / ""Lysine, threonine, methionine, and cysteine"" / ""Methionine …	PF01053	Cys_Met_Meta_PP	Cys/Met metabolism PLP-dependent enzyme	CL0061	PLP_aminotran	487.7			Cytoplasmic	Intracellular	no predicted signal peptide	0	88194215
SAOUHSC_00423	26895.1	10.2839	0.176282	-58.3375	0	0	S. aureus NCTC8325	SAUPAN002176000	gmpA	CDS	SAOUHSC_00423		hypothetical protein	+	424710	425735	1026	no	3919097	YP_499008	1288902	G1I0R-393	ATGATTGAGTTTCGACAGGTAAGTAAGACCTTTAATAAAAAGAAGCAAAAAATAGATGCTTTGAAGGACGTATCATTTACGGTCAATCGCAATGATATTTTTGGTGTGATTGGATATAGTGGTGCAGGAAAAAGTACGTTGGTAAGACTCGTGAATCATCTTGAAGCTGCCTCGAATGGACAAGTGATTGTAGATGGACATGATATTACGAATTATAGCGATAAAATGATGAGGGATATTAAGAAAGATATCGGTATGATATTTCAGCATTTCAATTTATTAAATTCAGCTACCGTATTTAAAAATGTAGCAATGCCACTCATTTTAAGTAAGAAAAGCAAAACAGAAATTAAGCAACGAGTAACGGAAATGCTTGAATTTGTAGGATTGAGTGATAAA…	hypothetical protein	341	8.31235	38675.5	-0.198827	3.6.3.-				D-methionine ABC transporter, ATP-binding protein	TIGR02314	375.9	Amino Acids and Derivatives / ""Lysine, threonine, methionine, and cysteine"" / ""Methionine Biosynthesis"" / ""Methionine ABC transporter ATP-binding protein""; ""Amino Acids and Derivatives"" / ""Lysine, threonine, methionine, and cysteine"" / ""Methionine Degradation"" / ""Methionine ABC transporter ATP-binding protein""	PF00005	ABC_tran	ABC transporter	CL0023	P-loop_NTPase	122.8		SAOUHSC_00002; SAOUHSC_00529; SAOUHSC_00530; SAOUHSC_00878; SAOUHSC_00906; SAOUHSC_01042; SAOUHSC_01170; SAOUHSC_01232; SAOUHSC_01623; SAOUHSC_01682; SAOUHSC_01794; SAOUHSC_01801; SAOUHSC_01806; SAOUHSC_01819; SAOUHSC_01909; SAOUHSC_02116; SAOUHSC_02117; SAOUHSC_02399; SAOUHSC_02494; SAOUHSC_02500; SAOUHSC_02506; SAOUHSC_02860	Cytoplasmic Membrane	Intracellular	no predicted signal peptide	0	88194216
SAOUHSC_00424	17581	10.5127	0.203869	-51.566	0	0	S. aureus NCTC8325	SAUPAN002177000	gmpB	CDS	SAOUHSC_00424		ABC transporter permease	+	425739	426398	660	no	3919098	YP_499009	1288903	G1I0R-394	ATGTTTGGTTCTGATTTAGACAGTGCACAGTTATTACAAGCATTGTACGAAACGCTATATATGGTATCTATTGCTTTATTTTTAGGAGCAGTGATTGGTATTCCATTAGGTGTCTTATTGGTAATTACTCGAAAACAAGGCATATGGCCCAATATAGTGATACATCAAGTTTTAAATCCTTTAATCAATATTTTAAGGTCACTACCATTTATTATTTTGTTAATTGCGATTGTGCCATTCACAAAATTAGTAGTAGGTACTTCAATTGGTACGACTGCTGCCATCGTGCCTTTAACAGTATATGTGGCACCTTACATTGCAAGACTTGTTGAAAACTCATTATTGGAAGTAGACGAGGGGATTATTGAAGCGGCGAAAGCGATGGGCGCTTCACCACTA…	ABC transporter permease	219	7.66251	23309.9	1.15479		Metabolism	Transport and binding proteins	Anions	phosphonate ABC transporter, permease protein PhnE	TIGR01097	73.4	Amino Acids and Derivatives / ""Lysine, threonine, methionine, and cysteine"" / ""Methionine Biosynthesis"" / ""Methionine ABC transporter permease protein""; ""Amino Acids and Derivatives"" / ""Lysine, threonine, methionine, and cysteine"" / ""Methionine Degradation"" / ""Methionine ABC transporter permease protein""	PF00528	BPD_transp_1	Binding-protein-dependent transport system inner membrane component	CL0404	BPD_transp_1	71.6			Cytoplasmic Membrane	Multi-transmembrane	no predicted signal peptide	5	88194217
SAOUHSC_00426	42918	10.4102	0.1461	-71.254	0	0	S. aureus NCTC8325	SAUPAN002178000	gmpC	CDS	SAOUHSC_00426		ABC transporter substrate-binding protein	+	426435	427277	843	no	3919099	YP_499010	1288904	G1I0R-395	ATGAAAAGATTGATTGGGTTAGTTATCGTAGCACTTGTATTATTAGCAGCGTGTGGTGGTAACAATGATAAAAAAGTAACAATTGGTGTCGCATCAAATGACACTAAGGCTTGGGAGAAGGTTAAAGAATTAGCTAAAAAAGATGATATTGATGTGGAGATTAAGCACTTCTCAGATTACAATTTACCGAATAAAGCATTAAATGATGGTGATATTGATATGAATGCATTCCAACATTTTGCATTTTTAGATCAATATAAAAAGGCGCATAAAGGAACAAAGATTTCAGCATTAAGTACAACAGTTTTAGCACCGTTGGGCATTTACTCAGATAAAATTAAAGATGTCAAAAAGGTTAAAGATGGTGCTAAAGTTGTCATTCCAAATGATGTGTCAAAC…	ABC transporter substrate-binding protein	280	9.62721	30455.9	-0.315714		Cell structure	Cell envelope	Other	lipoprotein, YaeC family	TIGR00363	196.6	Amino Acids and Derivatives / ""Lysine, threonine, methionine, and cysteine"" / ""Methionine Biosynthesis"" / ""Methionine ABC transporter substrate-binding protein""; ""Amino Acids and Derivatives"" / ""Lysine, threonine, methionine, and cysteine"" / ""Methionine Degradation"" / ""Methionine ABC transporter substrate-binding protein""; ""Phages, Prophages, Transposable elements, Plasmids"" / ""P…	PF03180	Lipoprotein_9	NLPA lipoprotein	CL0177	PBP	288.4			Cytoplasmic Membrane	Lipid anchored	signal peptide predicted	0	88194218
SAOUHSC_00427	4652.04	1.88902	0.0987956	-19.1205	1.71e-81	2.94e-80	S. aureus NCTC8325	SAUPAN002179000	sle1	CDS	SAOUHSC_00427		autolysin	+	427609	428613	1005	no	3919100	YP_499011	1288905	G1I0R-396	GTGCAAAAAAAAGTAATTGCAGCTATTATTGGGACAAGCGCGATTAGCGCTGTTGCGGCAACTCAAGCAAATGCGGCTACAACTCACACAGTAAAACCGGGTGAATCAGTGTGGGCAATTTCAAATAAGTATGGGATTTCGATTGCTAAATTAAAGTCATTAAACAATTTAACATCTAATCTAATTTTCCCAAACCAAGTACTAAAAGTATCTGGCTCAAGTAATTCTACGAGTAATAGTAGCCGTCCATCAACGAACTCAGGTGGCGGATCATACTACACAGTACAAGCAGGCGACTCATTATCATTAATCGCATCAAAATATGGTACAACTTACCAAAACATTATGCGACTTAATGGTTTAAATAATTTCTTTATTTATCCAGGTCAAAAATTAAAA…	autolysin	334	9.98873	35835.5	-0.326048	3.2.1.-; 3.5.1.28	Cellular processes	Cellular processes	Sporulation and germination	spore coat assembly protein SafA	TIGR02899	73.8		PF01476	LysM	LysM domain	CL0187	LysM	166.3			Cellwall	Secretory(released) (with CS)	signal peptide predicted	0	88194219
SAOUHSC_00428	224.466	-3.21935	0.231393	13.9129	5.29e-44	4.64e-43	S. aureus NCTC8325	SAUPAN002180000	-	CDS	SAOUHSC_00428		hypothetical protein	-	428798	429067	270	no	3919101	YP_499012	1288906	G1I0R-397	ATGGCAAAACGTTCCAAATCACAACGTTTATCAAGTTTACTAAATGTCGCAGGTTTCATAGTCGACGGCTACAATGGCTATAAATATCATGCTAAAAATAAAAAATTAGTATATCTTTCATTAGGTTTAAGCACTGTAGGAACCGTGTTAGACTTTTACATTTCAATTAAGTCACCACGTAAGTTCAAAAAAGCAGTGGCAGTTGTTACTTTAATAACAAACGGTGCTAGATTATTTACAAGCATTCGCAAAGTAAAACATGAATACTAA	hypothetical protein	89	11.0199	9998.75	-0.0449438							NA							NA			Cytoplasmic Membrane	Multi-transmembrane	no predicted signal peptide	1	88194220
SAOUHSC_00429	188.561	1.2388	0.184961	-6.69765	2.12e-11	6.72e-11	S. aureus NCTC8325	SAUPAN002181000	-	CDS	SAOUHSC_00429		MutT/nudix family protein	+	429216	429611	396	no	3919102	YP_499013	1288907	G1I0R-398	ATGATTAAATGTGTCTGTTTAGTTGAAGAAACAGCTGATAAAATATTGCTTGTTCAAGTAAGGAATCGCGAAAAGTATTATTTCCCGGGTGGTAAAATAGAAGAAGGGGAATCACAAGTACACGCGCTGTTAAGAGAAGTAAAAGAAGAATTAAATTTAACATTAACAATGGATGAAATTGAATATGTCGGGACAATTGTAGGTCCTGCATATCCACAACAGGATATGTTAACTGAGTTAAATGGATTTCGCGCATTAACCAAAATCGATTGGGAAAACGTAACTATCAATAATGAAATTACGGATATACGCTGGATTGATAAAGATAATGATGCGTTGATTGCGCCTGCTGTCAAAGTTTGGATTGAAACTTATGGTGGTAAACATGACAAATAA	MutT/nudix family protein	131	4.42501	15053.1	-0.317557		Genetic information processing	DNA metabolism	DNA replication, recombination, and repair	nucleoside triphosphatase YtkD	TIGR02705	32		PF00293	NUDIX	NUDIX domain	CL0261	NUDIX	43.4			Cytoplasmic	Intracellular	no predicted signal peptide	0	88194221
SAOUHSC_00430	427.585	0.854408	0.14335	-5.9603	2.52e-09	7.12e-09	S. aureus NCTC8325	SAUPAN002182000	-	CDS	SAOUHSC_00430		hypothetical protein	+	429601	430086	486	no	3919103	YP_499014	1288908	G1I0R-399	ATGACAAATAATGACACCATCATGTTACGACATTATGTCCCACAAGATTATTCGATGTTAGAAGCTTTTCAATTAAGTGAAAGTGATTTGAAGTTTGTTAAAACGCCAGAGGAAAATATTACAGCTGCAATGTCTGATAATGAAAGGTATCCCATCGTTGTAATGGATGGCAGGCAATGTGTGGCCTTTTTTACATTACATCGTGGAAAAGGGGTCGCACCATTTAGCGATAACCAAGATGCAGTATTTTTCAGGTCATTTAGTGTTGATCAACGTTATCGTAATAGAGGAATAGGTAAAGTGGTAATGGAAAAATTGGCGTCATTTATCACTTCAACATTTCAGGATATTAATGAGATTGTGTTAACGGTTAATACTGACAATCCACATGCCATGGCA…	hypothetical protein	161	6.51482	18480	-0.250311		Genetic information processing	Protein synthesis	Ribosomal proteins: synthesis and modification	ribosomal-protein-alanine acetyltransferase	TIGR01575	37.7		PF00583	Acetyltransf_1	Acetyltransferase (GNAT) family	CL0257	Acetyltrans	41			no significant prediction	Intracellular	no predicted signal peptide	0	88194222
SAOUHSC_00431	118.755	-1.53324	0.23835	6.43271	1.25e-10	3.83e-10	S. aureus NCTC8325	SAUPAN002183000	-	CDS	SAOUHSC_00431		hypothetical protein	-	430255	431037	783	no	3919104	YP_499015	1288909	G1I0R-400	ATGAATGCTGTATTTATATTGGCGTTATTGCTCCTCTTTCTGATGATAATTTTCGGAGGTAAAAAGGGATTCATCTCTTATTTAACCCTATTTTTAAATTTCGCTATTTTAATTATTAGTATTGTATTGATTATTTTTGGCGTACCGATTTATGTCGTCACATTCTTTTTCTGCATTATTATTGGCGCTTGTAATTTATTCGTACTCAATAGTTACAATGTTAAAACACAAGCTGCATTTATCAGCACTATCGTTACAACAATATTGTTGATTACACTCATTTATTTATCGGTCTACTTCGGTCATCTACAAGGCTTTTCAACCGAACAACAAGATGAAACATATGTGTATTCAATGAATATTGGCATTGATATGGTTCAATTTATGGTGTTCACTATT…	hypothetical protein	260	8.60806	29231.7	1.03808							NA		PF07907	YibE_F	YibE/F-like protein	no clan defined	no clan defined	225.4			Cytoplasmic Membrane	Multi-transmembrane(Lipid modified N-termini)	no predicted signal peptide	7	88194223
SAOUHSC_00433	142.808	-1.58806	0.245037	6.4809	9.12e-11	2.82e-10	S. aureus NCTC8325	SAUPAN002184000	-	CDS	SAOUHSC_00433		hypothetical protein	-	431034	432152	1119	no	3919105	YP_499016	1288910	G1I0R-401	TTGTTTTTGAAATATAGAAATTTATTTACAAAGCCATTTAATATAATTTTAGGTTTGTTCTGCATCGCATTCATTGGTGCTATTTTATTTACATTCAATAATGAGAACTTTTACAACAAACCAATTGGTCAAATTATAGATGTCAAACATGTTTCTTCGACACCTACAAAAGATGCACAAAATAATCGTGATATTAAATATAAAAATCAATTAAAAGTCAAAATATTAAATGGTCAATTTGCTGGAGAAACGACGACGATTAATCATCAGTACGTCAAATCGCAAGCAGATTCTGAGGCATTTCGCACACACGAAAAAGTATTATTACATATTTCTAACAAGCCGAGTGATGCTTATATTATAGAAAAGAAGCGTGATACCTTAACGGTTATCATCACT…	hypothetical protein	372	10.1554	41659.3	0.505914							NA		PF07907	YibE_F	YibE/F-like protein	no clan defined	no clan defined	225.1			Cytoplasmic Membrane	Multi-transmembrane	no predicted signal peptide	8	88194224
[truncated: 2,472 more rows]
[truncated: 8 more columns]

## Sheet: Supplementary Table S3
Supplementary Table S3. RNA-seq DEG output: Δrshsyn untreated vs. Δrshsyn treated with mupirocin.
[truncated: 2,870 more rows]
[truncated: 8 more columns]

## Sheet: Supplementary Table S4
Supplementary Table S4. Combined fold changes and p-values from Supplementary Tables S2 and S3.
Wild-type untreated compared to mupirocin treated wild-type	gene	log2FoldChange	padj	RSH mutant untreated compared to mupirocin treated mutant	gene	log2FoldChange	padj
	SAOUHSC_00001	-0.383924	0.0068577		SAOUHSC_00001	-0.518191	0.0276351
	SAOUHSC_00002	-0.841392	5.07e-12		SAOUHSC_00002	-0.991597	5.45e-06
	SAOUHSC_00003	-1.35836	0.000831829		SAOUHSC_00003	-1.88773	1e-11
[truncated: 2,885 more rows]
