# Supplementary material for: Targeting the stringent response alters gene expression and extracellular vesicle RNA in Staphylococcus aureus
Source: Microbiol Spectr. 2026 Jun 15;14(7):e00359-26. doi: 10.1128/spectrum.00359-26 (PMC13340242; doi:10.1128/spectrum.00359-26)
Supplement: Table S5 — Processed EV-associated sRNA annotations and genotype-specific candidate sRNAs detected in extracellular vesicles from wild-type and Δrshsyn S. aureus. [file spectrum.00359-26-s0005.xlsx]

## Sheet: Supplemental Table Information
Raw counts:	Count table for putative sRNA species for both RSH mutant and wild-type
WT only:	Count table for putative sRNA species that had mapped reads uniquely in the wild-type strain
mutant only:	Count table for putative sRNA species that had mapped reads uniquely in the RSH mutant strain
Header	Description
sRNAspecies	sRNA identifier in format ("STRAIN"_"SRD_id"_"Common name") - Information obtained by the SRD: Staphylococcal Regulatory RNAs Database
RSH mutant (average n=3)	Average counts for predicted sRNAspecies in the RSH mutant extracellular vesicles
Wild-Type (average n=3)	Average counts for predicted sRNAspecies in the Wild-Type extracellular vesicles
SRD category of sRNA	SRD: Staphylococcal Regulatory RNA Database assigned category
notes	Additional information on sRNAspecies

## Sheet: Raw counts
Supplementary Table S5. Processed EV-associated sRNA annotations and genotype-specific candidate sRNAs detected in extracellular vesicles from wild-type and Δrshsyn S. aureus.
sRNAspecies	RSH mutant (average n=3)	Wild-Type (average n=3)		Total
JKD6008_srn_1930.5_rsaOF	0	0		0
JKD6008_srn_4390_rsaOG	45	28		73
JKD6008_srn_4890_Teg134	10	0		10
JKD6008_srn_5100_sRNA410	6	4		10
JKD6008_srn_9330_sRNA273	25	22		47
N315_srn_1930.4_tsr20	8	0		8
N315_tmRNA	7	0		7
NCTC8325_srn_0950_Sau63	29	8		37
NCTC8325_srn_1070_Sau41	351	211		562
NCTC8325_srn_1570_RsaOW2	8	4		12
NCTC8325_srn_1930.2_rsaOF	0	0		0
NCTC8325_srn_1930.3_rsaOF	4	29		33
NCTC8325_srn_2330_Sau11	6	3		9
NCTC8325_srn_3820.1_SprX2	11	0		11
NCTC8325_srn_4420_Teg25	3	0		3
NCTC8325_srn_9345_S808	49	23		72
NCTC8325_srn_9346	319	103		422
Newman_srn_0510_rsaG	16	14		30
Newman_srn_1160_sRNA102	212	65		277
Newman_srn_1170_sRNA103	3	0		3
Newman_srn_1200_sRNA105	5	0		5
Newman_srn_1250_sRNA110	3	0		3
Newman_srn_1290_sRNA113	0	0		0
Newman_srn_1310_sRNA116	1905	703		2608
Newman_srn_1540_Teg48	45	13		58
Newman_srn_1870_Sau6428	9	0		9
Newman_srn_2140_sRNA184	4	0		4
Newman_srn_2740_Teg108	168	95		263
Newman_srn_2820_Teg110	0	0		0
Newman_srn_3030_Sau6387	9	4		13
Newman_srn_3690_rsaOW6	15556	3786		19342
Newman_srn_3820.2_SprX3	33	11		44
Newman_srn_3850_Teg123	32	51		83
Newman_srn_3870_sRNA296	10	9		19
Newman_srn_4300_sRNA349	0	0		0
Newman_srn_4770_sRNA385	4	0		4
Newman_srn_9200_sRNA101	1562	451		2013
Newman_srn_9342	2375	1220		3595
Newman_srn_9349	3	7		10
Newman_srn_9470_sRNA322	462	177		639
Newman_srn_9640	0	0		0
Newman_srn_9650	14	0		14
Newman_srn_9660	50	15		65
USA300_FPR3757_4.5S	839	156		995
USA300_FPR3757_6S	549	533		1082
USA300_FPR3757_RNAseP	342	121		463
USA300_FPR3757_srn_0010_sRNA412	0	0		0
USA300_FPR3757_srn_0020_sRNA1	0	0		0
USA300_FPR3757_srn_0030_Teg35	12	7		19
USA300_FPR3757_srn_0050_Teg1	5	0		5
USA300_FPR3757_srn_0250_Sau6372	3	0		3
USA300_FPR3757_srn_0260_Teg15as	0	0		0
USA300_FPR3757_srn_0280_sRNA16	40	32		72
USA300_FPR3757_srn_0320_Sau16	3	0		3
USA300_FPR3757_srn_0390_sRNA24	6	0		6
USA300_FPR3757_srn_0450_sRNA28	4	0		4
USA300_FPR3757_srn_0550_Sau6454	9	0		9
USA300_FPR3757_srn_0560_Sau6009	0	0		0
USA300_FPR3757_srn_0580_Sau6569	12	4		16
USA300_FPR3757_srn_0650_sRNA42	7	5		12
USA300_FPR3757_srn_0670_Sau6994	18	0		18
USA300_FPR3757_srn_0710_sRNA46	0	3		3
USA300_FPR3757_srn_0750_sRNA50	10	0		10
USA300_FPR3757_srn_0770_Teg18as	0	5		5
USA300_FPR3757_srn_0810_sRNA56	0	3		3
USA300_FPR3757_srn_0830_sRNA58	0	0		0
USA300_FPR3757_srn_0860_RsaOB	20	7		27
USA300_FPR3757_srn_0870_Teg38as	5	0		5
USA300_FPR3757_srn_0880_Sau5971	35	15		50
USA300_FPR3757_srn_0890_sRNA71	19	15		34
USA300_FPR3757_srn_0930_Teg76	0	5		5
USA300_FPR3757_srn_0940_Sau6356	4	0		4
USA300_FPR3757_srn_0960_Teg147	22	20		42
USA300_FPR3757_srn_0990_sRNA87	0	4		4
USA300_FPR3757_srn_1060_Teg149	8	4		12
USA300_FPR3757_srn_1080_RsaX05	8	8		16
USA300_FPR3757_srn_1090_Teg19as	55	30		85
USA300_FPR3757_srn_1100_Sau6054	0	0		0
USA300_FPR3757_srn_1140_Sau82	8	5		13
USA300_FPR3757_srn_1210_sRNA106	18	5		23
USA300_FPR3757_srn_1230_sRNA108	0	3		3
USA300_FPR3757_srn_1270_Teg44	5	3		8
USA300_FPR3757_srn_1280_sRNA112	0	0		0
USA300_FPR3757_srn_1320_sRNA117	563	158		721
USA300_FPR3757_srn_1350_Teg45	14	13		27
USA300_FPR3757_srn_1390_sRNA123	7	0		7
USA300_FPR3757_srn_1400_sRNA124	12	0		12
USA300_FPR3757_srn_1410_Teg77	15	9		24
USA300_FPR3757_srn_1420_Sau60	5	3		8
USA300_FPR3757_srn_1430_sRNA126	13	9		22
USA300_FPR3757_srn_1450_Sau6057	0	0		0
USA300_FPR3757_srn_1460_sRNA128	11	3		14
USA300_FPR3757_srn_1470_sRNA129	9	16		25
USA300_FPR3757_srn_1480_sRNA130	17	0		17
USA300_FPR3757_srn_1490_Sau6477	245	136		381
USA300_FPR3757_srn_1500_Sau6667	35	26		61
USA300_FPR3757_srn_1510_rsaA	336	269		605
USA300_FPR3757_srn_1520_Sau76	0	3		3
USA300_FPR3757_srn_1530_sRNA133	0	0		0
USA300_FPR3757_srn_1550_Teg49	23	14		37
USA300_FPR3757_srn_1580_sbrC	127	77		204
USA300_FPR3757_srn_1590_rsaC	47	76		123
USA300_FPR3757_srn_1620_Sau6836	0	6		6
USA300_FPR3757_srn_1640_rsaD	4	4		8
USA300_FPR3757_srn_1650_sRNA139	6	0		6
USA300_FPR3757_srn_1660_sRNA140	3	7		10
USA300_FPR3757_srn_1670_Teg20as	67	108		175
USA300_FPR3757_srn_1690_sRNA143	0	4		4
USA300_FPR3757_srn_1720_sRNA146	0	0		0
USA300_FPR3757_srn_1770_rsaOC	0	0		0
USA300_FPR3757_srn_1810_Teg51	6	0		6
USA300_FPR3757_srn_1820_sRNA154	0	0		0
USA300_FPR3757_srn_1890_sRNA161	10	4		14
USA300_FPR3757_srn_1910_rsaH	46	51		97
USA300_FPR3757_srn_1920_Teg95	0	0		0
USA300_FPR3757_srn_1930_rsaOF	23	11		34
USA300_FPR3757_srn_1940_sRNA165	0	4		4
USA300_FPR3757_srn_1950_sRNA167	0	0		0
USA300_FPR3757_srn_1960_rsaOL	0	3		3
USA300_FPR3757_srn_1990_Teg40as	11	5		16
USA300_FPR3757_srn_2020_sRNA171	4	7		11
USA300_FPR3757_srn_2030_Teg52	11	7		18
USA300_FPR3757_srn_2035_tsr15	9	6		15
USA300_FPR3757_srn_2050_sRNA177	3	0		3
USA300_FPR3757_srn_2058	3	0		3
USA300_FPR3757_srn_2060_sRNA179	3	0		3
USA300_FPR3757_srn_2080_Sau6851	5	10		15
USA300_FPR3757_srn_2090_sRNA180	8	5		13
USA300_FPR3757_srn_2130_rsaE	23	17		40
USA300_FPR3757_srn_2180_sRNA188	10	4		14
USA300_FPR3757_srn_2200_Sau6053	33	15		48
USA300_FPR3757_srn_2230_sprG2	26	24		50
USA300_FPR3757_srn_2240_sprF2	50	67		117
USA300_FPR3757_srn_2250_sprG4	0	3		3
USA300_FPR3757_srn_2260_sprF4	9	18		27
USA300_FPR3757_srn_2290_sbrA	19	10		29
USA300_FPR3757_srn_2300_sRNA193	5	0		5
USA300_FPR3757_srn_2310_sRNA194	0	6		6
USA300_FPR3757_srn_2335_tsr18	11	4		15
USA300_FPR3757_srn_2340_Sau59	0	6		6
USA300_FPR3757_srn_2347	13	7		20
USA300_FPR3757_srn_2350_rsaOP	8	4		12
USA300_FPR3757_srn_2370_Teg55	0	0		0
USA300_FPR3757_srn_2390_sRNA200	6	7		13
USA300_FPR3757_srn_2400_Teg37as	9	10		19
USA300_FPR3757_srn_2450_Sau6229	5	0		5
USA300_FPR3757_srn_2468	6	7		13
USA300_FPR3757_srn_2510_Sau6297	0	0		0
USA300_FPR3757_srn_2520_Teg60	0	0		0
USA300_FPR3757_srn_2530_sRNA209	0	6		6
USA300_FPR3757_srn_2550_Teg80	0	0		0
USA300_FPR3757_srn_2560_sRNA212	16	7		23
USA300_FPR3757_srn_2580_Teg103	9	9		18
USA300_FPR3757_srn_2590_Sau46	7	0		7
USA300_FPR3757_srn_2610_Sau24	12	4		16
USA300_FPR3757_srn_2620_Teg61	0	3		3
USA300_FPR3757_srn_2630_sRNA217	4	0		4
USA300_FPR3757_srn_2650_sRNA218	5	0		5
USA300_FPR3757_srn_2660_sRNA219	0	0		0
USA300_FPR3757_srn_2670_Sau12	3	0		3
USA300_FPR3757_srn_2680_Sau6041	0	0		0
USA300_FPR3757_srn_2700_Teg62	4	0		4
USA300_FPR3757_srn_2720_Teg104	24	12		36
USA300_FPR3757_srn_2750_sRNA223	3	0		3
USA300_FPR3757_srn_2810_Sau6742	6	4		10
USA300_FPR3757_srn_2830_SbrB	12	0		12
USA300_FPR3757_srn_2850_Teg112	8	5		13
USA300_FPR3757_srn_2870_Sau28	4	0		4
USA300_FPR3757_srn_2880_RsaOQ	45	24		69
USA300_FPR3757_srn_2950_Teg6	17	6		23
USA300_FPR3757_srn_2960_Sau6528	0	0		0
USA300_FPR3757_srn_2970_sRNA235	13	0		13
USA300_FPR3757_srn_2975_tsr25	5	0		5
USA300_FPR3757_srn_3020_Teg65	54	18		72
USA300_FPR3757_srn_3040_Sau50	90	48		138
USA300_FPR3757_srn_3050_sRNA242	12	16		28
USA300_FPR3757_srn_3060_sRNA243	3	0		3
USA300_FPR3757_srn_3080_Teg66	11	3		14
USA300_FPR3757_srn_3100_sRNA246	3	0		3
USA300_FPR3757_srn_3150_Teg83	10	4		14
USA300_FPR3757_srn_3160_RsaOD	9	5		14
USA300_FPR3757_srn_3190_Teg68	8	6		14
USA300_FPR3757_srn_3220_sRNA254	3	5		8
USA300_FPR3757_srn_3240_sRNA255	0	4		4
USA300_FPR3757_srn_3260_Teg69	6	0		6
USA300_FPR3757_srn_3270_sRNA259	9	9		18
USA300_FPR3757_srn_3280_sRNA260	43	26		69
USA300_FPR3757_srn_3300_Teg70	6	0		6
USA300_FPR3757_srn_3310_sRNA263	0	5		5
USA300_FPR3757_srn_3320_sRNA264	6	0		6
USA300_FPR3757_srn_3330_Teg71	3	4		7
USA300_FPR3757_srn_3350_sRNA266	0	0		0
USA300_FPR3757_srn_3360_sRNA267	0	0		0
USA300_FPR3757_srn_3370_RsaOW5	6	0		6
USA300_FPR3757_srn_3380_Teg32as	24	15		39
USA300_FPR3757_srn_3390_Teg7	12	4		16
USA300_FPR3757_srn_3420_Teg89	0	3		3
USA300_FPR3757_srn_3430_sRNA271	0	8		8
USA300_FPR3757_srn_3450_Sau84	3	0		3
USA300_FPR3757_srn_3460_Sau5949	53	15		68
USA300_FPR3757_srn_3470_sRNA274	14	6		20
USA300_FPR3757_srn_3480_sRNA275	32	7		39
USA300_FPR3757_srn_3490_RsaOE	105	49		154
USA300_FPR3757_srn_3500_sRNA277	0	6		6
USA300_FPR3757_srn_3510_Teg74	10	5		15
USA300_FPR3757_srn_3540_sRNA280	10	0		10
USA300_FPR3757_srn_3550_Teg75	5	0		5
USA300_FPR3757_srn_3580_SprA1	3	0		3
USA300_FPR3757_srn_3600_SprB	5	9		14
USA300_FPR3757_srn_3610_SprC	12	8		20
USA300_FPR3757_srn_3640_sRNA288	0	0		0
USA300_FPR3757_srn_3650_sRNA289	0	0		0
USA300_FPR3757_srn_3660_Sau6515	0	8		8
USA300_FPR3757_srn_3670_Sau6930	39	36		75
USA300_FPR3757_srn_3680_sRNA290	0	0		0
USA300_FPR3757_srn_3730_sRNA297	5	0		5
USA300_FPR3757_srn_3765	7	0		7
USA300_FPR3757_srn_3770_Teg122	4	9		13
USA300_FPR3757_srn_3780_Teg13	4	4		8
USA300_FPR3757_srn_3790_sRNA301	0	10		10
USA300_FPR3757_srn_3800_sprD	227	204		431
USA300_FPR3757_srn_3810_Teg124	42	33		75
USA300_FPR3757_srn_3820_SprX	74	39		113
USA300_FPR3757_srn_3830_sprF1	3	0		3
USA300_FPR3757_srn_3840_sprG1	103	111		214
USA300_FPR3757_srn_3910_RNAIII	892	750		1642
USA300_FPR3757_srn_3930_sRNA319	0	3		3
USA300_FPR3757_srn_3950_Teg16	29	5		34
USA300_FPR3757_srn_3960_sRNA323	8437	3423		11860
USA300_FPR3757_srn_4000_sRNA326	7	3		10
USA300_FPR3757_srn_4010_sRNA327	0	0		0
USA300_FPR3757_srn_4030_sRNA329	0	0		0
USA300_FPR3757_srn_4050_artR	3	0		3
USA300_FPR3757_srn_4060_Sau6723	12	4		16
USA300_FPR3757_srn_4090_sprF3	103	104		207
USA300_FPR3757_srn_4100_sprG3	106	194		300
USA300_FPR3757_srn_4120_Teg20	0	3		3
USA300_FPR3757_srn_4140_sRNA338	6780	2727		9507
USA300_FPR3757_srn_4160_Sau25	271	189		460
USA300_FPR3757_srn_4190_sRNA342	121	70		191
USA300_FPR3757_srn_4220_sRNA345	6	0		6
USA300_FPR3757_srn_4270_sRNA347	3	3		6
USA300_FPR3757_srn_4290_sRNA348	0	0		0
USA300_FPR3757_srn_4325_tsr33	6	0		6
USA300_FPR3757_srn_4340_Teg23	72	38		110
USA300_FPR3757_srn_4350_sRNA353	0	4		4
USA300_FPR3757_srn_4360_sRNA354	4	0		4
USA300_FPR3757_srn_4370_sRNA355	3	3		6
USA300_FPR3757_srn_4430_sRNA360	3	0		3
USA300_FPR3757_srn_4460_Teg26	30	10		40
USA300_FPR3757_srn_4470_RsaX28	872	701		1573
USA300_FPR3757_srn_4480_Teg126	0	0		0
USA300_FPR3757_srn_4510_Teg25as	0	0		0
USA300_FPR3757_srn_4520_RsaX20	0	0		0
USA300_FPR3757_srn_4540_sprAs2	7	3		10
USA300_FPR3757_srn_4550_sprA2	9	4		13
USA300_FPR3757_srn_4570_Teg27	0	3		3
USA300_FPR3757_srn_4580_sRNA374	0	0		0
USA300_FPR3757_srn_4600_sRNA376	5	0		5
USA300_FPR3757_srn_4610_sRNA377	11	13		24
USA300_FPR3757_srn_4660_sRNA380	22	3		25
USA300_FPR3757_srn_4666_tsr36	3	6		9
USA300_FPR3757_srn_4670_RsaOT	34	4		38
USA300_FPR3757_srn_4680_Sau19	13	12		25
USA300_FPR3757_srn_4705_tsr37	0	0		0
USA300_FPR3757_srn_4710_Teg34	14	14		28
USA300_FPR3757_srn_4790_sRNA387	0	0		0
USA300_FPR3757_srn_4800_rsaOU	13	7		20
USA300_FPR3757_srn_4810_sRNA388	6	0		6
USA300_FPR3757_srn_4820_Sau6648	0	0		0
USA300_FPR3757_srn_4830_Sau6072	81	31		112
USA300_FPR3757_srn_4840_RsaOV	55	30		85
USA300_FPR3757_srn_4860_sRNA391	3	0		3
USA300_FPR3757_srn_4890_Teg134	0	0		0
USA300_FPR3757_srn_4920_Sau39	0	0		0
USA300_FPR3757_srn_4950_sRNA397	10	5		15
USA300_FPR3757_srn_5010_Teg33	6	0		6
USA300_FPR3757_srn_5020_sRNA401	0	0		0
USA300_FPR3757_srn_5050_Teg28as	3	0		3
USA300_FPR3757_srn_5075	0	4		4
USA300_FPR3757_srn_5120_Sau5995	4	0		4
USA300_FPR3757_srn_9110_sRNA75	3	0		3
USA300_FPR3757_srn_9230.1_sRNA153	0	8		8
USA300_FPR3757_srn_9335_tsr29	0	0		0
USA300_FPR3757_srn_9340_sRNA287	0	0		0
USA300_FPR3757_srn_9348	3	0		3
USA300_FPR3757_srn_9460_sRNA316	3	0		3
USA300_FPR3757_srn_9490_sRNA337	0	4		4
USA300_FPR3757_tmRNA	1014	344		1358

## Sheet: WT only
sRNAspecies	RSH mutant (average n=3)	Wild-Type (average n=3)	SRD category of sRNA (https://srd.genouest.org/browse/USA300_FPR3757)
USA300_FPR3757_srn_0710_sRNA46	0	3
USA300_FPR3757_srn_0770_Teg18as	0	5
USA300_FPR3757_srn_0810_sRNA56	0	3
USA300_FPR3757_srn_0930_Teg76	0	5	Purine_riboswitch_upstream_of_xprT
USA300_FPR3757_srn_0990_sRNA87	0	4
USA300_FPR3757_srn_1230_sRNA108	0	3
USA300_FPR3757_srn_1520_Sau76	0	3
USA300_FPR3757_srn_1620_Sau6836	0	6
USA300_FPR3757_srn_1690_sRNA143	0	4
USA300_FPR3757_srn_1940_sRNA165	0	4
USA300_FPR3757_srn_1960_rsaOL	0	3	Trans-encoded_sRNAs
USA300_FPR3757_srn_2250_sprG4	0	3	Predicted_toxin-antitoxin_module
USA300_FPR3757_srn_2310_sRNA194	0	6
USA300_FPR3757_srn_2340_Sau59	0	6	Cis-encoded_sRNA
USA300_FPR3757_srn_2530_sRNA209	0	6
USA300_FPR3757_srn_2620_Teg61	0	3	Potential_5'UTRs_and_3'UTRs
USA300_FPR3757_srn_3240_sRNA255	0	4
USA300_FPR3757_srn_3310_sRNA263	0	5
USA300_FPR3757_srn_3420_Teg89	0	3
USA300_FPR3757_srn_3430_sRNA271	0	8
USA300_FPR3757_srn_3500_sRNA277	0	6
USA300_FPR3757_srn_3660_Sau6515	0	8
USA300_FPR3757_srn_3790_sRNA301	0	10
USA300_FPR3757_srn_3930_sRNA319	0	3
USA300_FPR3757_srn_4120_Teg20	0	3
USA300_FPR3757_srn_4350_sRNA353	0	4
USA300_FPR3757_srn_4570_Teg27	0	3
USA300_FPR3757_srn_5075	0	4
USA300_FPR3757_srn_9230.1_sRNA153	0	8
USA300_FPR3757_srn_9490_sRNA337	0	4

## Sheet: mutant only
sRNAspecies	RSH mutant (average n=3)	Wild-Type (average n=3)	SRD category of sRNA (https://srd.genouest.org/browse/USA300_FPR3757)	notes
JKD6008_srn_4890_Teg134	10	0		unique by full locus ID within this comparison, but not unique across the supplementary dataset, because some are also present under other strain/species-specific IDs.
N315_srn_1930.4_tsr20	8	0
N315_tmRNA	7	0		unique by full locus ID within this comparison, but not unique across the supplementary dataset, because some are also present under other strain/species-specific IDs.
NCTC8325_srn_3820.1_SprX2	11	0
NCTC8325_srn_4420_Teg25	3	0
Newman_srn_1170_sRNA103	3	0
Newman_srn_1200_sRNA105	5	0
Newman_srn_1250_sRNA110	3	0
Newman_srn_1870_Sau6428	9	0
Newman_srn_2140_sRNA184	4	0
Newman_srn_4770_sRNA385	4	0
Newman_srn_9650	14	0
USA300_FPR3757_srn_0050_Teg1	5	0	Cis-acting_regulators
USA300_FPR3757_srn_0250_Sau6372	3	0
USA300_FPR3757_srn_0320_Sau16	3	0
USA300_FPR3757_srn_0390_sRNA24	6	0
USA300_FPR3757_srn_0450_sRNA28	4	0
USA300_FPR3757_srn_0550_Sau6454	9	0
USA300_FPR3757_srn_0670_Sau6994	18	0
USA300_FPR3757_srn_0750_sRNA50	10	0
USA300_FPR3757_srn_0870_Teg38as	5	0
USA300_FPR3757_srn_0940_Sau6356	4	0
USA300_FPR3757_srn_1390_sRNA123	7	0
USA300_FPR3757_srn_1400_sRNA124	12	0
USA300_FPR3757_srn_1480_sRNA130	17	0
USA300_FPR3757_srn_1650_sRNA139	6	0
USA300_FPR3757_srn_1810_Teg51	6	0	Purine_riboswitch_upstream_of_nrdl
USA300_FPR3757_srn_2050_sRNA177	3	0
USA300_FPR3757_srn_2058	3	0
USA300_FPR3757_srn_2060_sRNA179	3	0
USA300_FPR3757_srn_2300_sRNA193	5	0
USA300_FPR3757_srn_2450_Sau6229	5	0	Potential_5'UTRs_and_3'UTRs
USA300_FPR3757_srn_2590_Sau46	7	0
USA300_FPR3757_srn_2630_sRNA217	4	0
USA300_FPR3757_srn_2650_sRNA218	5	0
USA300_FPR3757_srn_2670_Sau12	3	0
USA300_FPR3757_srn_2700_Teg62	4	0
USA300_FPR3757_srn_2750_sRNA223	3	0
USA300_FPR3757_srn_2830_SbrB	12	0	Potential_small_CDSs
USA300_FPR3757_srn_2870_Sau28	4	0
USA300_FPR3757_srn_2970_sRNA235	13	0
USA300_FPR3757_srn_2975_tsr25	5	0
USA300_FPR3757_srn_3060_sRNA243	3	0
USA300_FPR3757_srn_3100_sRNA246	3	0
USA300_FPR3757_srn_3260_Teg69	6	0	T-box_uptream_of_hisS
USA300_FPR3757_srn_3300_Teg70	6	0	T-box_uptream_of_valS
USA300_FPR3757_srn_3320_sRNA264	6	0
USA300_FPR3757_srn_3370_RsaOW5	6	0
USA300_FPR3757_srn_3450_Sau84	3	0
USA300_FPR3757_srn_3540_sRNA280	10	0
USA300_FPR3757_srn_3550_Teg75	5	0
USA300_FPR3757_srn_3580_SprA1	3	0	encode_peptide_toxin-antoxin_module	toxin RNA in the SprA1/SprA1AS type I toxin–antitoxin module
USA300_FPR3757_srn_3730_sRNA297	5	0
USA300_FPR3757_srn_3765	7	0
USA300_FPR3757_srn_3830_sprF1	3	0	Type_I_toxin-antitoxin_module	SprG1/SprF1 type I toxin–antitoxin system
USA300_FPR3757_srn_4050_artR	3	0		activate hla indirectly by targeting the 5′ UTR of sarT mRNA
USA300_FPR3757_srn_4220_sRNA345	6	0
USA300_FPR3757_srn_4325_tsr33	6	0
USA300_FPR3757_srn_4360_sRNA354	4	0
USA300_FPR3757_srn_4430_sRNA360	3	0
USA300_FPR3757_srn_4600_sRNA376	5	0
USA300_FPR3757_srn_4810_sRNA388	6	0
USA300_FPR3757_srn_4860_sRNA391	3	0
USA300_FPR3757_srn_5010_Teg33	6	0
USA300_FPR3757_srn_5050_Teg28as	3	0
USA300_FPR3757_srn_5120_Sau5995	4	0
USA300_FPR3757_srn_9110_sRNA75	3	0
USA300_FPR3757_srn_9348	3	0
USA300_FPR3757_srn_9460_sRNA316	3	0
