# Supplementary material for: Targeting the stringent response alters gene expression and extracellular vesicle RNA in Staphylococcus aureus
Source: Microbiol Spectr. 2026 Jun 15;14(7):e00359-26. doi: 10.1128/spectrum.00359-26 (PMC13340242; doi:10.1128/spectrum.00359-26)
Supplement: Table S6 — ΔΔCt-based qPCR analysis of gene expression changes following Mupirocin alone and in combination with DJK5 treatment. [file spectrum.00359-26-s0006.xlsx]

## Sheet: Supplementary Table S6
Supplementary Table S6. ΔΔCt-based qPCR analysis of gene expression changes following Mupirocin alone and in combination with DJK5 treatment.
Gene	Treatment	ΔΔCt	p-value	ΔΔCt Lower	ΔΔCt Upper
aur	Mupirocin	-2.3	0.000838	-3.32	-1.28
aur	DJK5+Mupirocin	2.71	0.00253	1.27	4.16
brnQ1	Mupirocin	-5.67	6.47e-07	-6.6	-4.74
brnQ1	DJK5+Mupirocin	3.13	0.000594	1.81	4.44
fnbA	Mupirocin	-4.6	0.000182	-6.23	-2.98
fnbA	DJK5+Mupirocin	2.56	0.0331	0.26	4.86
ica	Mupirocin	-3.21	2.75e-07	-3.69	-2.74
ica	DJK5+Mupirocin	4.02	7.15e-07	3.35	4.69
ilvC	Mupirocin	-5.47	1.57e-06	-6.48	-4.46
ilvC	DJK5+Mupirocin	2.62	0.00287	1.19	4.05
psm	Mupirocin	-1.22	0.00103	-1.79	-0.66
psm	DJK5+Mupirocin	2	0.000406	1.2	2.8
sspA	Mupirocin	-3.01	0.000196	-4.08	-1.94
sspA	DJK5+Mupirocin	2.58	0.00447	1.06	4.1
